# Supplementary material for: Serum Metabolomic Signatures in Nonhuman Primates Treated with a Countermeasure and Exposed to Partial- or Total-Body Radiation
Source: Metabolites. 2025 Aug 12;15(8):546. doi: 10.3390/metabo15080546 (PMC12388117; doi:10.3390/metabo15080546)
Supplement: Supplementary file 1 [file metabolites-15-00546-s001.zip]

Archive with 2 entries (2 files):
- metabolites-3796480-supplementary Figures S1-S5.pdf
- metabolites-3796480-supplementary Tables S1-S6.xlsx
