# Supplementary material for: Serum Metabolomic Signatures in Nonhuman Primates Treated with a Countermeasure and Exposed to Partial- or Total-Body Radiation
Source: Metabolites. 2025 Aug 12;15(8):546. doi: 10.3390/metabo15080546 (PMC12388117; doi:10.3390/metabo15080546)
Supplement: Supplementary file 1 [file metabolites-15-00546-s001.zip › metabolites-3796480-supplementary Tables S1-S6.xlsx]

## Sheet: Supplementary Table S1
Supplementary Table S1. An exhaustive list of metabolites screened for in the serum samples collected from partial-body irradiated animals.
mz_rt	EmpiricalCompound	Input m/z	Retention time	ion	mz_diff	Statistic	Significant
101.0241_0.35	C00232, Succinate semialdehyde	101.0241	0.35	M-H[-]	-0.0003	2.84	yes
103.055_0.56	C00601, Phenylacetaldehyde	103.055	0.56	M-H2O+H[1+]	0.0008	4.32	yes
1031.625_5.36	C06135, GA2	1031.625	5.36	M+Na[1+]	0.0012	-4.88	yes
109.1019_6.56	CE2577,	109.1019	6.56	M-HCOOH+H[1+]	0.0006	6.71	yes
111.1171_7.05	CE6506,	111.1171	7.05	M-HCOOH+H[1+]	0.0002	7.79	yes
111.1178_6.57	CE2577,	111.1178	6.57	M-CO2+H[1+]	0.0009	5.7	yes
1116.3314_8.54	CE4848, 3(S)-hydroxy-docosa-10,13,16,19-all-cis-tetraenoyl-CoA	1116.3314	8.54	M+Na[1+]	0.0023	2.62	yes
114.0673_0.33	C00300, Creatine	114.0673	0.33	M-H2O+H[1+]	0.0011	2.68	yes
118.0506_0.33	C00188, L-Threonine	118.0506	0.33	M-H[-]	-0.0003	2.37	yes
120.0818_0.56	C00483, Tyramine	120.0818	0.56	M-H2O+H[1+]	0.001	7.09	yes
121.1004_6.55	CE6506,	121.1004	6.55	M-H4O2+H[1+]	-0.0007	7.1	yes
121.1019_7.06	CE6506,	121.1019	7.06	M-H4O2+H[1+]	0.0008	7.53	yes
122.0241_2.69	C03824, 2-Aminomuconate semialdehyde	122.0241	2.69	M-H2O-H[-]	-0.0006	3.04	yes
123.1171_6.56	CE2061,	123.1171	6.56	M-HCOOH+H[1+]	0.0002	6.39	yes
125.0208_0.32	C00232, Succinate semialdehyde	125.0208	0.32	M+Na[1+]	-0.0002	4.45	yes
133.1007_6.57	CE2061,	133.1007	6.57	M-H4O2+H[1+]	-0.0004	5.67	yes
135.1175_7.06	C02759,	135.1175	7.06	M-H2O+H[1+]	0.0007	7.45	yes
138.0516_0.34	C00148, L-Proline	138.0516	0.34	M+Na[1+]	-0.001	-2.78	yes
138.9798_12.22	C00988, 2-Phosphoglycolate	138.9798	12.22	M-H2O+H[1+]	0.0007	4.01	yes
139.112_6.57	CE6506,	139.112	6.57	M-H2O+H[1+]	0.0003	5.79	yes
139.1125_7.06	CE6506,	139.1125	7.06	M-H2O+H[1+]	0.0008	6.94	yes
140.0679_0.32	C00719, Betaine	140.0679	0.32	M+Na[1+]	-0.0004	-2.95	yes
145.061_0.34	C05100, 3-Ureidoisobutyrate	145.061	0.34	M-H[-]	-0.0008	2.59	yes
146.1182_0.34	C05543, 3-Dehydroxycarnitine	146.1182	0.34	M+H[1+]	0.0006	2.79	yes
147.1138_6.57	C00047, L-Lysine	147.1138	6.57	M+H[1+]	0.001	-3.02	yes
149.0243_7.72	C05580, 3,4-Dihydroxymandelate	149.0243	7.72	M-H4O2+H[1+]	0.001	-2.91	yes
151.0387_0.32	C01161, 3,4-Dihydroxyphenylacetate	151.0387	0.32	M-H2O+H[1+]	-0.0003	-2.95	yes
151.1127_6.56	CE2061,	151.1127	6.56	M-H2O+H[1+]	0.001	5.84	yes
153.1264_6.57	C02759,	153.1264	6.57	M+H[1+]	-0.001	6.08	yes
153.1272_6.35	C00219, (5Z,8Z,11Z,14Z)-Icosatetraenoic acid	153.1272	6.35	M+2H[2+]	-0.0002	4.91	yes
153.128_7.06	C02759,	153.128	7.06	M+H[1+]	0.0006	7.92	yes
155.108_6.57	CE2576,	155.108	6.57	M-H2O+H[1+]	0.0014	5.21	yes
157.1229_6.57	CE6506,	157.1229	6.57	M+H[1+]	0.0006	6.33	yes
159.0926_0.94	C00780, 3-(2-Aminoethyl)-1H-indol-5-ol	159.0926	0.94	M-H2O+H[1+]	0.0009	-2.97	yes
162.1134_0.34	C00318, L-Carnitine	162.1134	0.34	M+H[1+]	0.0009	4.02	yes
164.0709_0.58	C00788, L-Adrenaline	164.0709	0.58	M-H2O-H[-]	-0.0007	5.28	yes
165.055_2.27	C05594, 3-Methoxy-4-hydroxyphenylethyleneglycol	165.055	2.27	M-H2O-H[-]	-0.0007	-4.99	yes
166.0871_0.56	C00788, L-Adrenaline	166.0871	0.56	M-H2O+H[1+]	0.0009	6.72	yes
167.0347_7.72	C05580, 3,4-Dihydroxymandelate	167.0347	7.72	M-H2O+H[1+]	0.0008	-2.94	yes
167.071_4.44	C05594, 3-Methoxy-4-hydroxyphenylethyleneglycol	167.071	4.44	M-H2O+H[1+]	0.0007	-3.63	yes
167.0902_0.56	CE2172,	167.0902	0.56	M(C13)+H[1+]	0.0005	5.23	yes
168.9894_12.31	C00118, D-Glyceraldehyde 3-phosphate	168.9894	12.31	M-H[-]	-0.0013	2.53	yes
169.122_6.57	CE2061,	169.122	6.57	M+H[1+]	-0.0003	6.1	yes
171.1389_6.57	C02759,	171.1389	6.57	M+H2O+H[1+]	0.0009	3.91	yes
171.1389_7.06	C02759,	171.1389	7.06	M+H2O+H[1+]	0.0009	7.13	yes
175.1196_0.32	C00062, L-Arginine	175.1196	0.32	M+H[1+]	0.0006	-4.02	yes
175.1453_6.57	C05545, Protein N6,N6-dimethyl-L-lysine	175.1453	6.57	M+H[1+]	0.0012	-2.61	yes
176.0679_0.36	C03758, Dopamine	176.0679	0.36	M+Na[1+]	-0.0004	4.75	yes
176.0686_2.67	C03758, Dopamine	176.0686	2.67	M+Na[1+]	0.0003	2.84	yes
178.0501_1.74	C00355, 3,4-Dihydroxy-L-phenylalanine	178.0501	1.74	M-H2O-H[-]	-0.0008	-4.99	yes
186.0172_12.18	C02532, D-O-Phosphoserine	186.0172	12.18	M+H[1+]	0.001	-2.41	yes
188.0715_0.94	C00525, D-Tryptophan	188.0715	0.94	M-NH3+H[1+]	0.0008	-3.56	yes
189.0029_2.33	C05379, Oxalosuccinate	189.0029	2.33	M-H[-]	-0.0012	-3.09	yes
189.158_6.57	C03793, N6,N6,N6-Trimethyl-L-lysine	189.158	6.57	M+H[1+]	-0.0018	-2.76	yes
192.0656_0.53	C16591, 3-Carbamoyl-2-phenylpropionic acid	192.0656	0.53	M-H2O+H[1+]	0.0001	-2.74	yes
203.0537_0.33	C00124, D-Galactose	203.0537	0.33	M+Na[1+]	0.001	2.32	yes
203.082_0.94	C00525, D-Tryptophan	203.082	0.94	M-H[-]	-0.0006	3.59	yes
204.0856_0.94	C00525, D-Tryptophan	204.0856	0.94	M(C13)-H[-]	-0.0004	2.21	yes
205.0979_0.94	C00525, D-Tryptophan	205.0979	0.94	M+H[1+]	0.0007	-3.44	yes
207.1692_6.56	C03793, N6,N6,N6-Trimethyl-L-lysine	207.1692	6.56	M+H2O+H[1+]	-0.0012	-2.88	yes
215.0324_0.34	C00124, D-Galactose	215.0324	0.34	M+Cl[-]	0.0001	-3.99	yes
217.0287_0.34	C00124, D-Galactose	217.0287	0.34	M+Cl37[-]	-0.0006	-4.33	yes
239.2376_6.92	C00249, Hexadecanoic acid	239.2376	6.92	M-H2O+H[1+]	0.0007	5.91	yes
245.226_6.21	C01595, Linoleate	245.226	6.21	M-H4O2+H[1+]	-0.0003	2.48	yes
245.2271_6.57	C01595, Linoleate	245.2271	6.57	M-H4O2+H[1+]	0.0008	6.46	yes
247.2401_6.7	C00712, (9Z)-Octadecenoic acid	247.2401	6.7	M-H4O2+H[1+]	-0.0019	2.34	yes
247.2428_7.06	C00712, (9Z)-Octadecenoic acid	247.2428	7.06	M-H4O2+H[1+]	0.0008	7.25	yes
251.1737_3.87	C16560, 3-Hydroxylidocaine	251.1737	3.87	M+H[1+]	-0.0017	-2.45	yes
253.1936_3.27	C01227, 3beta-Hydroxyandrost-5-en-17-one	253.1936	3.27	M-H4O2+H[1+]	-0.0014	4.05	yes
254.9872_12.28	C07644, 4-Ketocyclophosphamide	254.9872	12.28	M-H2O-H[-]	0.001	-2.42	yes
255.2323_6.9	C00249, Hexadecanoic acid	255.2323	6.9	M-H[-]	-0.0006	5.8	yes
256.2352_6.9	C00249, Hexadecanoic acid	256.2352	6.9	M(C13)-H[-]	-0.0011	6.67	yes
257.2482_6.92	C00249, Hexadecanoic acid	257.2482	6.92	M+H[1+]	0.0007	5.82	yes
258.2507_6.92	C00249, Hexadecanoic acid	258.2507	6.92	M(C13)+H[1+]	-0.0002	5.58	yes
261.2208_6.14	C06426, (6Z,9Z,12Z)-Octadecatrienoic acid	261.2208	6.14	M-H2O+H[1+]	-0.0005	5.07	yes
263.1029_1.92	C04148, alpha-N-Phenylacetyl-L-glutamine	263.1029	1.92	M-H[-]	-0.0008	-2.86	yes
263.2376_6.21	C01595, Linoleate	263.2376	6.21	M-H2O+H[1+]	0.0007	2.3	yes
263.2378_6.57	C01595, Linoleate	263.2378	6.57	M-H2O+H[1+]	0.0009	6.45	yes
264.1053_1.92	C04148, alpha-N-Phenylacetyl-L-glutamine	264.1053	1.92	M(C13)-H[-]	-0.0018	2.18	yes
265.1191_1.93	C04148, alpha-N-Phenylacetyl-L-glutamine	265.1191	1.93	M+H[1+]	0.0008	-2.44	yes
265.2533_6.7	C00712, (9Z)-Octadecenoic acid	265.2533	6.7	M-H2O+H[1+]	0.0007	2.19	yes
265.2535_7.06	C00712, (9Z)-Octadecenoic acid	265.2535	7.06	M-H2O+H[1+]	0.0009	7.28	yes
267.2689_7.6	C01530, Octadecanoic acid	267.2689	7.6	M-H2O+H[1+]	0.0007	5.42	yes
269.2271_6.43	C00219, (5Z,8Z,11Z,14Z)-Icosatetraenoic acid	269.2271	6.43	M-H4O2+H[1+]	0.0008	-2.36	yes
271.2061_3.26	C01227, 3beta-Hydroxyandrost-5-en-17-one	271.2061	3.26	M-H2O+H[1+]	0.0005	3.31	yes
276.0623_5.29	C06606, Paraoxon	276.0623	5.29	M+H[1+]	-0.0009	-2.47	yes
277.215_6.12	C14826, 12(13)-EpOME	277.215	6.12	M-H2O-H[-]	-0.0022	4.84	yes
277.2153_4.99	CE5527,	277.2153	4.99	M-H2O+H[1+]	-0.0009	-3.23	yes
279.231_6.54	C01595, Linoleate	279.231	6.54	M-H[-]	-0.0019	6.56	yes
279.2319_6.14	C06426, (6Z,9Z,12Z)-Octadecatrienoic acid	279.2319	6.14	M+H[1+]	0.0	4.58	yes
280.234_6.54	C01595, Linoleate	280.234	6.54	M(C13)-H[-]	-0.0023	6.78	yes
280.2356_6.14	C06426, (6Z,9Z,12Z)-Octadecatrienoic acid	280.2356	6.14	M(C13)+H[1+]	0.0003	4.45	yes
281.2479_7.03	C01712, (9E)-Octadecenoic acid	281.2479	7.03	M-H[-]	-0.0007	6.62	yes
281.2483_6.57	C01595, Linoleate	281.2483	6.57	M+H[1+]	0.0008	6.49	yes
282.2513_7.03	C00712, (9Z)-Octadecenoic acid	282.2513	7.03	M(C13)-H[-]	-0.0007	6.29	yes
282.2795_4.46	C02934, 3-Dehydrosphinganine	282.2795	4.46	M-H2O+H[1+]	0.0004	2.34	yes
283.2635_7.57	C01530, Octadecanoic acid	283.2635	7.57	M-H[-]	-0.0007	4.68	yes
283.2641_7.06	C01712, (9E)-Octadecenoic acid	283.2641	7.06	M+H[1+]	0.0009	7.68	yes
284.2663_7.57	C01530, Octadecanoic acid	284.2663	7.57	M(C13)-H[-]	-0.0013	4.44	yes
284.2687_7.05	C00712, (9Z)-Octadecenoic acid	284.2687	7.05	M(C13)+H[1+]	0.0021	7.58	yes
285.2795_7.6	C01530, Octadecanoic acid	285.2795	7.6	M+H[1+]	0.0007	5.65	yes
286.2809_7.6	C01530, Octadecanoic acid	286.2809	7.6	M(C13)+H[1+]	-0.0013	6.38	yes
287.1009_1.93	C04148, alpha-N-Phenylacetyl-L-glutamine	287.1009	1.93	M+Na[1+]	0.0006	-2.5	yes
287.2371_6.49	C00473, Retinol	287.2371	6.49	M+H[1+]	0.0001	3.41	yes
288.2398_6.49	C00473, Retinol	288.2398	6.49	M(C13)+H[1+]	-0.0006	2.96	yes
293.2136_6.39	CE5528,	293.2136	6.39	M-H2O+H[1+]	0.0025	6.15	yes
295.2042_3.04	C00619, 3-Oxo-delta4-steroid	295.2042	3.04	M+Na[1+]	0.0009	5.16	yes
297.2439_5.94	C14826, 12(13)-EpOME	297.2439	5.94	M+H[1+]	0.0015	2.15	yes
301.2162_6.08	CE5013,	301.2162	6.08	M-H[-]	-0.0011	7.8	yes
302.3054_4.56	C00836, Sphinganine	302.3054	4.56	M+H[1+]	0.0	2.4	yes
303.2318_6.1	C04805, 5(S)-HETE	303.2318	6.1	M-H2O+H[1+]	0.0	6.17	yes
303.2323_6.47	C00219, (5Z,8Z,11Z,14Z)-Icosatetraenoic acid	303.2323	6.47	M-H[-]	-0.0006	3.48	yes
304.2357_6.47	C00219, (5Z,8Z,11Z,14Z)-Icosatetraenoic acid	304.2357	6.47	M(C13)-H[-]	-0.0006	3.63	yes
305.2473_6.83	C03242, (8Z,11Z,14Z)-Icosatrienoic acid	305.2473	6.83	M-H[-]	-0.0013	5.96	yes
305.2484_6.5	C00473, Retinol	305.2484	6.5	M+H2O+H[1+]	0.0008	3.49	yes
306.2516_6.5	C00219, (5Z,8Z,11Z,14Z)-Icosatetraenoic acid	306.2516	6.5	M(C13)+H[1+]	0.0007	3.46	yes
307.2637_6.79	C01530, Octadecanoic acid	307.2637	6.79	M+Na[1+]	0.0029	5.41	yes
308.2664_6.79	C03242, (8Z,11Z,14Z)-Icosatrienoic acid	308.2664	6.79	M(C13)+H[1+]	-0.0002	6.46	yes
311.2011_3.03	C01227, 3beta-Hydroxyandrost-5-en-17-one	311.2011	3.03	M+Na[1+]	0.0029	7.69	yes
312.2287_6.4	CE6502,	312.2287	6.4	M+H[1+]	-0.0008	5.45	yes
313.2166_3.04	C05478, 3alpha,21-Dihydroxy-5beta-pregnane-11,20-dione	313.2166	3.04	M-H4O2+H[1+]	0.0004	6.34	yes
314.2471_8.06	CE2049, 12,13-hydroxyoctadec-9(Z)-enoate	314.2471	8.06	M+H[1+]	0.0019	-2.67	yes
315.2305_3.19	C00410, Progesterone	315.2305	3.19	M+H[1+]	-0.0014	8.95	yes
320.23_5.28	C04805, 5(S)-HETE	320.23	5.28	M(C13)-H[-]	-0.0012	-2.25	yes
325.2128_6.57	CE5013,	325.2128	6.57	M+Na[1+]	-0.0011	5.4	yes
326.2203_6.57	eicostet, eicosatetranoic acid	326.2203	6.57	M+Na[1+]	-0.0014	4.08	yes
327.2266_7.06	C00219, (5Z,8Z,11Z,14Z)-Icosatetraenoic acid	327.2266	7.06	M+Na[1+]	-0.0029	5.42	yes
327.232_6.38	C15647, 2-Acyl-1-(1-alkenyl)-sn-glycero-3-phosphate	327.232	6.38	M-2H[2-]	0.0002	5.0	yes
328.2351_6.38	C06429, (4Z,7Z,10Z,13Z,16Z,19Z)-Docosahexaenoic acid	328.2351	6.38	M(C13)-H[-]	-0.0012	4.75	yes
329.2117_3.04	C05474, 3alpha,11beta,21-Trihydroxy-20-oxo-5beta-pregnan-18-al	329.2117	3.04	M-H4O2+H[1+]	0.0006	9.46	yes
329.2483_6.4	C06429, (4Z,7Z,10Z,13Z,16Z,19Z)-Docosahexaenoic acid	329.2483	6.4	M+H[1+]	0.0008	4.91	yes
330.2516_6.4	C06429, (4Z,7Z,10Z,13Z,16Z,19Z)-Docosahexaenoic acid	330.2516	6.4	M(C13)+H[1+]	0.0007	4.7	yes
331.2272_3.04	CE5888, 2beta-hydroxyprogesterone	331.2272	3.04	M+H[1+]	0.0004	4.54	yes
332.2709_6.61	CE2510,	332.2709	6.61	M+Na[1+]	0.0023	4.75	yes
343.1884_6.5	C01780, Aldosterone	343.1884	6.5	M-H2O+H[1+]	-0.002	3.59	yes
345.2037_3.09	C01124, 18-Hydroxycorticosterone	345.2037	3.09	M-H2O+H[1+]	-0.0023	3.31	yes
347.2223_3.08	CE1347, 19-Hydroxydeoxycorticosterone	347.2223	3.08	M+H[1+]	0.0006	6.56	yes
348.2254_3.08	C05497, 21-Deoxycortisol	348.2254	3.08	M(C13)+H[1+]	0.0003	6.86	yes
349.2365_3.03	CE5888, 2beta-hydroxyprogesterone	349.2365	3.03	M+H2O+H[1+]	-0.0009	4.41	yes
357.2793_4.11	CE4839, 6,9,12,15,18-all-cis-tetracosapentaenoate	357.2793	4.11	M[1+]	-0.0001	2.29	yes
357.2795_4.71	CE4839, 6,9,12,15,18-all-cis-tetracosapentaenoate	357.2795	4.71	M[1+]	0.0001	2.95	yes
358.2831_4.7	CE4839, 6,9,12,15,18-all-cis-tetracosapentaenoate	358.2831	4.7	M+H[1+]	-0.0035	2.87	yes
358.2888_4.17	CE4839, 6,9,12,15,18-all-cis-tetracosapentaenoate	358.2888	4.17	M+H[1+]	0.0022	-4.08	yes
361.2016_3.21	C01780, Aldosterone	361.2016	3.21	M+H[1+]	0.0006	2.86	yes
363.2171_3.22	C01124, 18-Hydroxycorticosterone	363.2171	3.22	M+H[1+]	0.0005	6.01	yes
364.2202_3.22	C01124, 18-Hydroxycorticosterone	364.2202	3.22	M(C13)+H[1+]	0.0002	5.41	yes
365.2316_3.11	C05470, Urocortisone	365.2316	3.11	M+H[1+]	-0.0007	3.46	yes
366.1403_5.2	C00611, N-Acetyllactosamine	366.1403	5.2	M-H2O+H[1+]	0.0008	2.68	yes
367.1579_3.81	C04555, 3beta-Hydroxyandrost-5-en-17-one 3-sulfate	367.1579	3.81	M-H[-]	-0.0005	3.77	yes
367.3364_8.3	C01164, Cholesta-5,7-dien-3beta-ol	367.3364	8.3	M-H2O+H[1+]	0.0005	-2.26	yes
368.1612_3.81	C04555, 3beta-Hydroxyandrost-5-en-17-one 3-sulfate	368.1612	3.81	M(C13)-H[-]	-0.0006	3.59	yes
370.2953_4.26	C00836, Sphinganine	370.2953	4.26	M+HCOONa[1+]	0.0025	4.11	yes
378.2405_4.84	C06124, Sphingosine 1-phosphate	378.2405	4.84	M-H[-]	-0.001	-3.57	yes
379.2821_6.7	C13856, 2-Arachidonoylglycerol	379.2821	6.7	M+H[1+]	-0.0022	3.55	yes
379.2851_6.16	C13856, 2-Arachidonoylglycerol	379.2851	6.16	M+H[1+]	0.0008	2.56	yes
380.2564_4.81	C06124, Sphingosine 1-phosphate	380.2564	4.81	M+H[1+]	0.0003	-3.74	yes
381.2597_4.81	C06124, Sphingosine 1-phosphate	381.2597	4.81	M(C13)+H[1+]	0.0002	-4.14	yes
381.3512_8.52	C15777, Episterol	381.3512	8.52	M-H2O+H[1+]	-0.0004	2.5	yes
383.3291_6.06	C05455, 7alpha-Hydroxycholest-4-en-3-one	383.3291	6.06	M-H2O+H[1+]	-0.0017	-2.74	yes
383.3664_8.95	C08825, Lophenol	383.3664	8.95	M-H2O+H[1+]	-0.0008	3.13	yes
385.3435_6.23	C00599, Cholest-4-en-3-one	385.3435	6.23	M+H[1+]	-0.003	-2.99	yes
392.2876_4.71	C02528, Chenodeoxycholate	392.2876	4.71	M(C13)-H[-]	-0.0012	-2.17	yes
397.3807_8.03	C15915, 4,4-Dimethyl-5alpha-cholesta-8-en-3beta-ol	397.3807	8.03	M-H2O+H[1+]	-0.0022	-3.37	yes
397.384_9.13	C15915, 4,4-Dimethyl-5alpha-cholesta-8-en-3beta-ol	397.384	9.13	M-H2O+H[1+]	0.0011	3.53	yes
400.3419_4.84	C02990, L-Palmitoylcarnitine	400.3419	4.84	M+H[1+]	-0.0003	-3.87	yes
401.2662_6.16	C13856, 2-Arachidonoylglycerol	401.2662	6.16	M+Na[1+]	-0.0001	2.19	yes
401.3419_4.84	C05455, 7alpha-Hydroxycholest-4-en-3-one	401.3419	4.84	M+H[1+]	0.0005	3.57	yes
427.3065_7.64	C00695, 3alpha,7alpha,12alpha-Trihydroxy-5beta-cholanate	427.3065	7.64	M+H2O+H[1+]	0.001	-2.5	yes
429.2996_4.99	CE2203, 25-hydroxyvitamin D3-26,23-lactol	429.2996	4.99	M-H[-]	-0.0014	-2.38	yes
430.303_4.99	CE2203, 25-hydroxyvitamin D3-26,23-lactol	430.303	4.99	M(C13)-H[-]	-0.0014	-3.23	yes
432.3121_4.81	C15517, Hyodeoxycholate	432.3121	4.81	M+ACN-H[-]	0.0001	-2.24	yes
432.317_4.99	CE2203, 25-hydroxyvitamin D3-26,23-lactol	432.317	4.99	M(C13)+H[1+]	-0.002	-2.8	yes
443.3044_8.22	C00599, Cholest-4-en-3-one	443.3044	8.22	M+NaCl[1+]	-0.0007	3.58	yes
455.2969_5.34	CE5560, glycolithocholate	455.2969	5.34	M+Na[1+]	-0.0038	2.33	yes
463.2322_3.66	tststeroneglc, testosterone glucuronide	463.2322	3.66	M-H[-]	-0.0016	3.81	yes
465.2477_3.22	tststeroneglc, testosterone glucuronide	465.2477	3.22	M+H[1+]	-0.0006	5.02	yes
472.2124_2.57	CE5757, 4-oxo-9-cis-retinoyl-beta-glucuronide	472.2124	2.57	M-H2O+H[1+]	0.0033	3.18	yes
489.248_3.04	5adtststeroneglc, 5alpha-Dihydrotestosterone glucuronide	489.248	3.04	M+Na[1+]	0.0021	4.97	yes
508.3746_6.16	C04230, 1-Acyl-sn-glycero-3-phosphocholine	508.3746	6.16	M+H[1+]	-0.0016	-4.78	yes
508.3761_5.68	C04230, 1-Acyl-sn-glycero-3-phosphocholine	508.3761	5.68	M+H[1+]	-0.0001	-2.75	yes
509.377_6.16	C04230, 1-Acyl-sn-glycero-3-phosphocholine	509.377	6.16	M(C13)+H[1+]	-0.0026	-3.34	yes
509.3776_5.68	C04230, 1-Acyl-sn-glycero-3-phosphocholine	509.3776	5.68	M(C13)+H[1+]	-0.002	-2.59	yes
510.3955_6.2	C04317, 1-Organyl-2-lyso-sn-glycero-3-phosphocholine	510.3955	6.2	M+H[1+]	0.0037	-4.31	yes
511.3984_6.2	C04317, 1-Organyl-2-lyso-sn-glycero-3-phosphocholine	511.3984	6.2	M(C13)+H[1+]	0.0032	-3.45	yes
532.3792_6.21	C04598, 2-Acetyl-1-alkyl-sn-glycero-3-phosphocholine	532.3792	6.21	M-H2O+H[1+]	0.0031	-2.97	yes
550.3869_6.12	C04598, 2-Acetyl-1-alkyl-sn-glycero-3-phosphocholine	550.3869	6.12	M+H[1+]	0.0002	-4.21	yes
571.2874_7.03	C05791, D-Urobilinogen	571.2874	7.03	M-H2O-H[-]	-0.0051	-3.05	yes
572.371_5.59	C04598, 2-Acetyl-1-alkyl-sn-glycero-3-phosphocholine	572.371	5.59	M+Na[1+]	0.0023	-2.23	yes
583.2528_3.44	C00486, Bilirubin	583.2528	3.44	M-H[-]	-0.0034	2.97	yes
583.2544_7.07	C00486, Bilirubin	583.2544	7.07	M-H[-]	-0.0018	4.63	yes
583.2557_7.09	C00500, Biliverdin	583.2557	7.09	M+H[1+]	0.0006	4.87	yes
584.2572_7.07	C00486, Bilirubin	584.2572	7.07	M(C13)-H[-]	-0.0024	2.18	yes
584.263_7.09	C00486, Bilirubin	584.263	7.09	M[1+]	-0.0005	3.29	yes
585.2696_3.43	C00486, Bilirubin	585.2696	3.43	M+H[1+]	-0.0012	4.68	yes
585.2702_7.09	C00486, Bilirubin	585.2702	7.09	M+H[1+]	-0.0006	3.63	yes
586.2754_7.09	C00486, Bilirubin	586.2754	7.09	M(C13)+H[1+]	0.0012	3.7	yes
586.2759_3.43	C00486, Bilirubin	586.2759	3.43	M(C13)+H[1+]	0.0017	4.73	yes
607.2545_7.09	C00486, Bilirubin	607.2545	7.09	M+Na[1+]	0.0017	4.31	yes
638.2757_5.5	CE5531, 12-oxo-c-LTB3	638.2757	5.5	M-H[-]	0.0004	-3.53	yes
639.2779_5.5	CE5531, 12-oxo-c-LTB3	639.2779	5.5	M(C13)-H[-]	-0.0008	-3.09	yes
640.2911_5.96	CE4993, 10,11-dihydro-12R-hydroxy-leukotriene C4	640.2911	5.96	M-H[-]	0.0002	-6.4	yes
641.2934_5.96	C05768, Coproporphyrinogen I	641.2934	5.96	M-H2O-H[-]	-0.0046	-2.99	yes
89.0237_0.39	C00577, D-Glyceraldehyde	89.0237	0.39	M-H[-]	-0.0007	3.66	yes
96.9596_0.66	C00059, Sulfate	96.9596	0.66	M-H[-]	-0.0005	3.08	yes
97.1016_6.57	CE2061,	97.1016	6.57	M-C3H4O2+H[1+]	0.0004	6.37	yes

## Sheet: Supplementary Table S2
Supplementary Table S2. An exhaustive list of metabolites screened for in the serum samples collected from total-body irradiated animals.
mz_rt	EmpiricalCompound	Input m/z	Retention time	ion	mz_diff	Statistic	Significant
101.0241_0.35	C00232, Succinate semialdehyde	101.0241	0.35	M-H[-]	-0.0003	3.2	yes
103.055_0.56	C00601, Phenylacetaldehyde	103.055	0.56	M-H2O+H[1+]	0.0008	4.42	yes
1031.625_5.36	C06135, GA2	1031.625	5.36	M+Na[1+]	0.0012	-2.21	yes
109.1019_6.56	CE2577,	109.1019	6.56	M-HCOOH+H[1+]	0.0006	2.53	yes
111.1171_7.05	CE6506,	111.1171	7.05	M-HCOOH+H[1+]	0.0002	3.86	yes
111.1178_6.57	CE2577,	111.1178	6.57	M-CO2+H[1+]	0.0009	3.68	yes
1116.3314_8.54	CE4848, 3(S)-hydroxy-docosa-10,13,16,19-all-cis-tetraenoyl-CoA	1116.3314	8.54	M+Na[1+]	0.0023	3.3	yes
114.0673_0.33	C00791,	114.0673	0.33	M+H[1+]	0.0011	2.37	yes
118.0506_0.33	C00188, L-Threonine	118.0506	0.33	M-H[-]	-0.0003	3.31	yes
118.0872_0.35	C00719, Betaine	118.0872	0.35	M+H[1+]	0.0009	-4.05	yes
120.0818_0.56	C00483, Tyramine	120.0818	0.56	M-H2O+H[1+]	0.001	3.04	yes
121.1004_6.55	CE6506,	121.1004	6.55	M-H4O2+H[1+]	-0.0007	2.17	yes
121.1019_7.06	CE6506,	121.1019	7.06	M-H4O2+H[1+]	0.0008	4.2	yes
123.1171_6.56	C02576, Perillyl aldehyde	123.1171	6.56	M-CO+H[1+]	0.0003	2.43	yes
125.0208_0.32	C00232, Succinate semialdehyde	125.0208	0.32	M+Na[1+]	-0.0002	2.99	yes
129.055_1.72	C00671, (S)-3-Methyl-2-oxopentanoic acid	129.055	1.72	M-H[-]	-0.0007	2.65	yes
133.1007_6.57	C02576, Perillyl aldehyde	133.1007	6.57	M-H2O+H[1+]	-0.0005	3.03	yes
135.1175_7.06	C02759,	135.1175	7.06	M-H2O+H[1+]	0.0007	3.8	yes
138.0516_0.34	C00148, L-Proline	138.0516	0.34	M+Na[1+]	-0.001	-2.66	yes
139.112_6.57	CE6506,	139.112	6.57	M-H2O+H[1+]	0.0003	2.42	yes
139.1125_7.06	CE6506,	139.1125	7.06	M-H2O+H[1+]	0.0008	4.17	yes
140.0679_0.32	C00719, Betaine	140.0679	0.32	M+Na[1+]	-0.0004	-3.79	yes
145.061_0.34	C05100, 3-Ureidoisobutyrate	145.061	0.34	M-H[-]	-0.0008	-2.63	yes
146.0457_0.36	C00302, DL-Glutamate	146.0457	0.36	M-H[-]	-0.0002	2.32	yes
147.1138_6.57	C00047, L-Lysine	147.1138	6.57	M+H[1+]	0.001	-2.75	yes
149.0243_7.72	C05580, 3,4-Dihydroxymandelate	149.0243	7.72	M-H4O2+H[1+]	0.001	2.7	yes
151.0387_0.32	C05577, 3,4-Dihydroxymandelaldehyde	151.0387	0.32	M-H2O+H[1+]	-0.0003	-4.24	yes
151.1127_6.56	C02576, Perillyl aldehyde	151.1127	6.56	M+H[1+]	0.0009	3.3	yes
153.1264_6.57	C00756, 1-Octanol	153.1264	6.57	M+Na[1+]	0.0013	3.56	yes
153.1272_6.35	C00219, (5Z,8Z,11Z,14Z)-Icosatetraenoic acid	153.1272	6.35	M+2H[2+]	-0.0002	2.61	yes
153.128_7.06	C02759,	153.128	7.06	M+H[1+]	0.0006	4.0	yes
154.061_0.33	C00135, L-Histidine	154.061	0.33	M-H[-]	-0.0012	2.82	yes
155.108_6.57	CE2576,	155.108	6.57	M-H2O+H[1+]	0.0014	3.03	yes
157.1229_6.57	CE6506,	157.1229	6.57	M+H[1+]	0.0006	3.35	yes
159.0926_0.94	C00525, D-Tryptophan	159.0926	0.94	M-HCOOH+H[1+]	0.0008	-3.41	yes
162.1134_0.34	C00318, L-Carnitine	162.1134	0.34	M+H[1+]	0.0009	3.24	yes
164.0709_0.58	C00788, L-Adrenaline	164.0709	0.58	M-H2O-H[-]	-0.0007	2.25	yes
165.055_2.27	C05581, 3-Methoxy-4-hydroxyphenylacetaldehyde	165.055	2.27	M-H[-]	-0.0007	2.88	yes
166.0871_0.56	C00788, L-Adrenaline	166.0871	0.56	M-H2O+H[1+]	0.0009	2.85	yes
167.0347_7.72	C05580, 3,4-Dihydroxymandelate	167.0347	7.72	M-H2O+H[1+]	0.0008	2.76	yes
167.071_4.44	C05594, 3-Methoxy-4-hydroxyphenylethyleneglycol	167.071	4.44	M-H2O+H[1+]	0.0007	2.54	yes
167.0902_0.56	C03078, 4-Guanidinobutanamide	167.0902	0.56	M+Na[1+]	-0.0002	2.74	yes
168.9894_12.31	C03785, D-Tagatose 1,6-bisphosphate	168.9894	12.31	M-2H[2-]	-0.0013	2.42	yes
169.122_6.57	C02576, Perillyl aldehyde	169.122	6.57	M+H2O+H[1+]	-0.0004	3.07	yes
171.1389_6.57	C02759,	171.1389	6.57	M+H2O+H[1+]	0.0009	2.42	yes
171.1389_7.06	C02759,	171.1389	7.06	M+H2O+H[1+]	0.0009	3.72	yes
175.1196_0.32	C00062, L-Arginine	175.1196	0.32	M+H[1+]	0.0006	3.36	yes
176.0679_0.36	C03758, Dopamine	176.0679	0.36	M+Na[1+]	-0.0004	4.92	yes
176.0686_2.67	C03758, Dopamine	176.0686	2.67	M+Na[1+]	0.0003	3.83	yes
178.0501_1.74	C01586, Hippurate	178.0501	1.74	M-H[-]	-0.0008	3.76	yes
186.0172_12.18	C02532, D-O-Phosphoserine	186.0172	12.18	M+H[1+]	0.001	2.29	yes
187.0969_2.76	C08261,	187.0969	2.76	M-H[-]	-0.0007	-6.57	yes
188.0715_0.94	C05660, 5-Methoxyindoleacetate	188.0715	0.94	M-H2O+H[1+]	0.0009	-3.36	yes
189.0029_2.33	C16618, 6-Thioxanthine 5'-monophosphate	189.0029	2.33	M-2H[2-]	0.0006	3.63	yes
192.0656_0.53	C16596, 5-Phenyl-1,3-oxazinane-2,4-dione	192.0656	0.53	M+H[1+]	0.0001	7.53	yes
195.1746_7.06	CE1059,	195.1746	7.06	M-H4O2+H[1+]	0.0017	-2.46	yes
203.0537_0.33	C00124, D-Galactose	203.0537	0.33	M+Na[1+]	0.001	2.22	yes
204.0856_0.94	C00525, D-Tryptophan	204.0856	0.94	M(C13)-H[-]	-0.0004	-3.43	yes
205.0979_0.94	C00525, D-Tryptophan	205.0979	0.94	M+H[1+]	0.0007	-2.77	yes
213.1855_7.06	CE1059,	213.1855	7.06	M-H2O+H[1+]	0.002	-2.28	yes
215.0324_0.34	C00124, D-Galactose	215.0324	0.34	M+Cl[-]	0.0001	2.19	yes
217.0287_0.34	C00124, D-Galactose	217.0287	0.34	M+Cl37[-]	-0.0006	2.19	yes
233.0278_3.01	C00818, D-Glucarate	233.0278	3.01	M+Na[1+]	0.0009	4.73	yes
239.0905_3.64	C00670, sn-glycero-3-Phosphocholine	239.0905	3.64	M-H2O-H[-]	-0.0022	-3.12	yes
239.2374_8.52	C00249, Hexadecanoic acid	239.2374	8.52	M-H2O+H[1+]	0.0005	-3.98	yes
239.2376_6.92	C00249, Hexadecanoic acid	239.2376	6.92	M-H2O+H[1+]	0.0007	4.34	yes
243.0198_12.17	C07047, Ifosfamide	243.0198	12.17	M-H2O+H[1+]	-0.0017	2.72	yes
245.226_6.21	C01595, Linoleate	245.226	6.21	M-H4O2+H[1+]	-0.0003	2.49	yes
245.2271_6.57	C01595, Linoleate	245.2271	6.57	M-H4O2+H[1+]	0.0008	3.56	yes
247.2401_6.7	C00712, (9Z)-Octadecenoic acid	247.2401	6.7	M-H4O2+H[1+]	-0.0019	3.42	yes
247.2428_7.06	C00712, (9Z)-Octadecenoic acid	247.2428	7.06	M-H4O2+H[1+]	0.0008	3.95	yes
253.1936_3.27	C01227, 3beta-Hydroxyandrost-5-en-17-one	253.1936	3.27	M-H4O2+H[1+]	-0.0014	2.64	yes
255.2116_3.84	C00523, Androsterone	255.2116	3.84	M-H4O2+H[1+]	0.0009	2.28	yes
255.2323_6.9	C00249, Hexadecanoic acid	255.2323	6.9	M-H[-]	-0.0006	4.11	yes
256.2352_6.9	C00249, Hexadecanoic acid	256.2352	6.9	M(C13)-H[-]	-0.0011	4.71	yes
257.2482_6.92	C00249, Hexadecanoic acid	257.2482	6.92	M+H[1+]	0.0007	4.37	yes
258.2507_6.92	C00249, Hexadecanoic acid	258.2507	6.92	M(C13)+H[1+]	-0.0002	4.73	yes
261.2208_6.14	C14826, 12(13)-EpOME	261.2208	6.14	M-H4O2+H[1+]	-0.0004	3.17	yes
263.1029_1.92	C04148, alpha-N-Phenylacetyl-L-glutamine	263.1029	1.92	M-H[-]	-0.0008	5.44	yes
263.2376_6.21	C01595, Linoleate	263.2376	6.21	M-H2O+H[1+]	0.0007	2.84	yes
263.2378_6.57	C01595, Linoleate	263.2378	6.57	M-H2O+H[1+]	0.0009	3.49	yes
264.1053_1.92	C04148, alpha-N-Phenylacetyl-L-glutamine	264.1053	1.92	M(C13)-H[-]	-0.0018	6.25	yes
265.1191_1.93	C04148, alpha-N-Phenylacetyl-L-glutamine	265.1191	1.93	M+H[1+]	0.0008	4.48	yes
265.2533_6.7	C00712, (9Z)-Octadecenoic acid	265.2533	6.7	M-H2O+H[1+]	0.0007	3.2	yes
265.2535_7.06	C00712, (9Z)-Octadecenoic acid	265.2535	7.06	M-H2O+H[1+]	0.0009	3.85	yes
267.2689_7.6	C01530, Octadecanoic acid	267.2689	7.6	M-H2O+H[1+]	0.0007	4.85	yes
269.2271_6.43	C00219, (5Z,8Z,11Z,14Z)-Icosatetraenoic acid	269.2271	6.43	M-H4O2+H[1+]	0.0008	-2.75	yes
271.2061_3.26	C01227, 3beta-Hydroxyandrost-5-en-17-one	271.2061	3.26	M-H2O+H[1+]	0.0005	3.49	yes
273.2221_3.84	C00619, 3-Oxo-delta4-steroid	273.2221	3.84	M+H[1+]	0.0008	2.34	yes
277.215_6.12	C06426, (6Z,9Z,12Z)-Octadecatrienoic acid	277.215	6.12	M-H[-]	-0.0023	3.71	yes
279.231_6.54	C01595, Linoleate	279.231	6.54	M-H[-]	-0.0019	3.59	yes
279.2319_6.14	C14826, 12(13)-EpOME	279.2319	6.14	M-H2O+H[1+]	0.0001	3.56	yes
280.086_0.32	C00170, 5'-Methylthioadenosine	280.086	0.32	M-H2O+H[1+]	-0.0003	-2.62	yes
280.234_6.54	C01595, Linoleate	280.234	6.54	M(C13)-H[-]	-0.0023	3.48	yes
280.2356_6.14	C06426, (6Z,9Z,12Z)-Octadecatrienoic acid	280.2356	6.14	M(C13)+H[1+]	0.0003	2.95	yes
281.2479_7.03	C01712, (9E)-Octadecenoic acid	281.2479	7.03	M-H[-]	-0.0007	4.28	yes
281.2483_6.57	C01595, Linoleate	281.2483	6.57	M+H[1+]	0.0008	3.46	yes
282.2513_7.03	C00712, (9Z)-Octadecenoic acid	282.2513	7.03	M(C13)-H[-]	-0.0007	4.46	yes
282.2795_4.46	C02934, 3-Dehydrosphinganine	282.2795	4.46	M-H2O+H[1+]	0.0004	2.25	yes
282.2798_6.45	C02934, 3-Dehydrosphinganine	282.2798	6.45	M-H2O+H[1+]	0.0007	-10.21	yes
283.2635_7.57	C01530, Octadecanoic acid	283.2635	7.57	M-H[-]	-0.0007	5.33	yes
283.2641_7.06	C01712, (9E)-Octadecenoic acid	283.2641	7.06	M+H[1+]	0.0009	3.88	yes
284.2663_7.57	C01530, Octadecanoic acid	284.2663	7.57	M(C13)-H[-]	-0.0013	4.9	yes
284.2687_7.05	C00712, (9Z)-Octadecenoic acid	284.2687	7.05	M(C13)+H[1+]	0.0021	3.42	yes
285.2795_7.6	C01530, Octadecanoic acid	285.2795	7.6	M+H[1+]	0.0007	4.71	yes
286.2809_7.6	C01530, Octadecanoic acid	286.2809	7.6	M(C13)+H[1+]	-0.0013	4.64	yes
287.1009_1.93	C04148, alpha-N-Phenylacetyl-L-glutamine	287.1009	1.93	M+Na[1+]	0.0006	4.35	yes
293.2136_6.39	CE5528,	293.2136	6.39	M-H2O+H[1+]	0.0025	2.34	yes
295.2042_3.04	C00619, 3-Oxo-delta4-steroid	295.2042	3.04	M+Na[1+]	0.0009	3.98	yes
300.2881_4.46	C02934, 3-Dehydrosphinganine	300.2881	4.46	M+H[1+]	-0.0016	2.42	yes
301.2162_6.08	C04805, 5(S)-HETE	301.2162	6.08	M-H2O-H[-]	-0.001	-2.43	yes
302.3054_4.56	C00836, Sphinganine	302.3054	4.56	M+H[1+]	0.0	2.41	yes
303.2323_5.29	C04805, 5(S)-HETE	303.2323	5.29	M-H2O+H[1+]	0.0005	2.6	yes
305.2473_6.83	C03242, (8Z,11Z,14Z)-Icosatrienoic acid	305.2473	6.83	M-H[-]	-0.0013	4.0	yes
307.2637_6.79	C03242, (8Z,11Z,14Z)-Icosatrienoic acid	307.2637	6.79	M+H[1+]	0.0005	3.5	yes
308.2664_6.79	C03242, (8Z,11Z,14Z)-Icosatrienoic acid	308.2664	6.79	M(C13)+H[1+]	-0.0002	3.98	yes
311.2011_3.03	C01227, 3beta-Hydroxyandrost-5-en-17-one	311.2011	3.03	M+Na[1+]	0.0029	3.11	yes
312.2287_6.4	CE6502,	312.2287	6.4	M+H[1+]	-0.0008	2.4	yes
313.2166_3.04	C03205, 11-Deoxycorticosterone	313.2166	3.04	M-H2O+H[1+]	0.0004	4.9	yes
314.2471_8.06	CE2049, 12,13-hydroxyoctadec-9(Z)-enoate	314.2471	8.06	M+H[1+]	0.0019	-2.34	yes
315.2305_3.19	C00410, Progesterone	315.2305	3.19	M+H[1+]	-0.0014	5.05	yes
319.227_5.28	C14771, 14,15-EET	319.227	5.28	M-H[-]	-0.0008	2.44	yes
320.23_5.28	C14771, 14,15-EET	320.23	5.28	M(C13)-H[-]	-0.0012	2.72	yes
325.2128_6.57	CE5013,	325.2128	6.57	M+Na[1+]	-0.0011	2.96	yes
326.2203_6.57	eicostet, eicosatetranoic acid	326.2203	6.57	M+Na[1+]	-0.0014	3.22	yes
327.2266_7.06	C00219, (5Z,8Z,11Z,14Z)-Icosatetraenoic acid	327.2266	7.06	M+Na[1+]	-0.0029	3.34	yes
327.232_6.38	C06429, (4Z,7Z,10Z,13Z,16Z,19Z)-Docosahexaenoic acid	327.232	6.38	M-H[-]	-0.0009	3.16	yes
328.2351_6.38	C06429, (4Z,7Z,10Z,13Z,16Z,19Z)-Docosahexaenoic acid	328.2351	6.38	M(C13)-H[-]	-0.0012	3.09	yes
329.2117_3.04	C05474, 3alpha,11beta,21-Trihydroxy-20-oxo-5beta-pregnan-18-al	329.2117	3.04	M-H4O2+H[1+]	0.0006	4.5	yes
329.2483_6.4	C06429, (4Z,7Z,10Z,13Z,16Z,19Z)-Docosahexaenoic acid	329.2483	6.4	M+H[1+]	0.0008	2.77	yes
330.2516_6.4	C06429, (4Z,7Z,10Z,13Z,16Z,19Z)-Docosahexaenoic acid	330.2516	6.4	M(C13)+H[1+]	0.0007	2.91	yes
331.2272_3.04	CE5888, 2beta-hydroxyprogesterone	331.2272	3.04	M+H[1+]	0.0004	4.92	yes
332.2709_6.61	CE2510,	332.2709	6.61	M+Na[1+]	0.0023	2.73	yes
345.2037_3.09	C05490, 11-Dehydrocorticosterone	345.2037	3.09	M+H[1+]	-0.0024	7.2	yes
347.2223_3.08	C05474, 3alpha,11beta,21-Trihydroxy-20-oxo-5beta-pregnan-18-al	347.2223	3.08	M-H2O+H[1+]	0.0006	7.67	yes
348.2254_3.08	C05497, 21-Deoxycortisol	348.2254	3.08	M(C13)+H[1+]	0.0003	6.65	yes
349.2365_3.03	CE5888, 2beta-hydroxyprogesterone	349.2365	3.03	M+H2O+H[1+]	-0.0009	5.16	yes
357.2795_4.71	tetpent3, tetracosapentaenoic acid, n-3	357.2795	4.71	M[1+]	0.0001	2.7	yes
358.2831_4.7	tetpent3, tetracosapentaenoic acid, n-3	358.2831	4.7	M+H[1+]	-0.0035	2.83	yes
361.2016_3.21	C01780, Aldosterone	361.2016	3.21	M+H[1+]	0.0006	-2.47	yes
361.2733_5.05	C13856, 2-Arachidonoylglycerol	361.2733	5.05	M-H2O+H[1+]	-0.0004	2.34	yes
363.2171_3.22	C01124, 18-Hydroxycorticosterone	363.2171	3.22	M+H[1+]	0.0005	3.83	yes
364.2202_3.22	C01124, 18-Hydroxycorticosterone	364.2202	3.22	M(C13)+H[1+]	0.0002	3.93	yes
365.2316_3.11	C05474, 3alpha,11beta,21-Trihydroxy-20-oxo-5beta-pregnan-18-al	365.2316	3.11	M+H[1+]	-0.0007	5.42	yes
369.3526_8.78	C00187, Cholesterol	369.3526	8.78	M-H2O+H[1+]	0.001	-2.62	yes
370.2953_4.26	C00836, Sphinganine	370.2953	4.26	M+HCOONa[1+]	0.0025	2.64	yes
378.2405_4.84	C06124, Sphingosine 1-phosphate	378.2405	4.84	M-H[-]	-0.001	-4.0	yes
380.2552_4.96	C01120, Sphinganine 1-phosphate	380.2552	4.96	M-H[-]	-0.0019	-2.42	yes
380.2564_4.81	C06124, Sphingosine 1-phosphate	380.2564	4.81	M+H[1+]	0.0003	-3.62	yes
381.2597_4.81	C06124, Sphingosine 1-phosphate	381.2597	4.81	M(C13)+H[1+]	0.0002	-2.4	yes
381.3512_8.52	C15777, Episterol	381.3512	8.52	M-H2O+H[1+]	-0.0004	2.68	yes
382.2718_4.93	C01120, Sphinganine 1-phosphate	382.2718	4.93	M+H[1+]	0.0001	-2.51	yes
383.3291_6.06	C05455, 7alpha-Hydroxycholest-4-en-3-one	383.3291	6.06	M-H2O+H[1+]	-0.0017	-3.67	yes
383.3664_8.95	C08825, Lophenol	383.3664	8.95	M-H2O+H[1+]	-0.0008	2.76	yes
385.3435_6.23	C00599, Cholest-4-en-3-one	385.3435	6.23	M+H[1+]	-0.003	-3.4	yes
391.2845_4.71	C02528, Chenodeoxycholate	391.2845	4.71	M-H[-]	-0.0009	2.77	yes
392.2876_4.71	C02528, Chenodeoxycholate	392.2876	4.71	M(C13)-H[-]	-0.0012	2.77	yes
397.384_9.13	C15915, 4,4-Dimethyl-5alpha-cholesta-8-en-3beta-ol	397.384	9.13	M-H2O+H[1+]	0.0011	2.65	yes
398.328_4.6	hdd2crn, trans-Hexadec-2-enoyl carnitine	398.328	4.6	M+H[1+]	0.0015	-2.86	yes
400.3419_4.84	C02990, L-Palmitoylcarnitine	400.3419	4.84	M+H[1+]	-0.0003	3.11	yes
401.3419_4.84	C02990, L-Palmitoylcarnitine	401.3419	4.84	M(C13)+H[1+]	-0.0037	3.52	yes
407.3269_6.94	C00599, Cholest-4-en-3-one	407.3269	6.94	M+Na[1+]	-0.0016	2.63	yes
426.3577_4.93	odecrn, octadecenoyl carnitine	426.3577	4.93	M+H[1+]	-0.0001	-2.24	yes
429.3733_8.53	CE5835,	429.3733	8.53	M-H2O+H[1+]	0.0006	-2.31	yes
429.3735_9.01	CE5835,	429.3735	9.01	M-H2O+H[1+]	0.0008	2.47	yes
430.3789_9.01	C02477, alpha-Tocopherol	430.3789	9.01	M[1+]	-0.0022	2.39	yes
431.2442_3.85	5adtststeroneglc, 5alpha-Dihydrotestosterone glucuronide	431.2442	3.85	M-H4O2+H[1+]	0.0015	2.28	yes
431.3842_9.01	CE5021,	431.3842	9.01	M-H2O+H[1+]	-0.0041	2.44	yes
431.3873_8.0	C02477, alpha-Tocopherol	431.3873	8.0	M+H[1+]	-0.0011	-2.23	yes
432.3118_4.28	C05466,	432.3118	4.28	M-H2O+H[1+]	0.001	2.82	yes
432.317_4.99	CE2203, 25-hydroxyvitamin D3-26,23-lactol	432.317	4.99	M(C13)+H[1+]	-0.002	-2.16	yes
433.32_8.25	CE5560, glycolithocholate	433.32	8.25	M+H[1+]	0.0013	-4.62	yes
443.3044_8.22	C05443, Vitamin D3	443.3044	8.22	M+NaCl[1+]	-0.0007	2.65	yes
445.3188_8.06	tmndnccrn, Timnodonyl carnitine	445.3188	8.06	M[1+]	-0.0004	-2.85	yes
446.3232_8.05	lneldccrn, Linoelaidyl carnitine	446.3232	8.05	M+Na[1+]	-0.0009	-2.54	yes
447.3355_8.52	arachdcrn, C20:4 carnitine	447.3355	8.52	M[1+]	0.0006	-2.4	yes
448.306_4.26	C05466,	448.306	4.26	M-H[-]	-0.0008	3.02	yes
448.3393_8.52	odecrn, octadecenoyl carnitine	448.3393	8.52	M+Na[1+]	-0.0005	-2.19	yes
449.2551_3.84	CE4980, Prostaglandin PGE2 glyceryl ester	449.2551	3.84	M+Na[1+]	0.0041	2.24	yes
449.3484_8.52	arachdcrn, C20:4 carnitine	449.3484	8.52	M(C13)+H[1+]	0.0029	-2.9	yes
455.2969_5.34	CE5560, glycolithocholate	455.2969	5.34	M+Na[1+]	-0.0038	2.69	yes
465.2477_3.22	tststeroneglc, testosterone glucuronide	465.2477	3.22	M+H[1+]	-0.0006	4.34	yes
466.3508_8.52	arachdcrn, C20:4 carnitine	466.3508	8.52	M+H2O+H[1+]	-0.0019	-3.21	yes
484.3091_5.1	C02592, Taurolithocholate	484.3091	5.1	M+H[1+]	0.0	-4.41	yes
489.2456_3.84	5adtststeroneglc, 5alpha-Dihydrotestosterone glucuronide	489.2456	3.84	M+Na[1+]	-0.0003	2.29	yes
489.248_3.04	andrstrnglc, androsterone glucuronide	489.248	3.04	M+Na[1+]	0.0021	4.14	yes
496.3408_5.36	clpndcrn, clupanodonyl carnitine	496.3408	5.36	M+Na[1+]	0.001	-2.47	yes
498.2887_4.29	C05465, Taurochenodeoxycholate	498.2887	4.29	M-H[-]	-0.0008	3.58	yes
508.3746_6.16	C04230, 1-Acyl-sn-glycero-3-phosphocholine	508.3746	6.16	M+H[1+]	-0.0016	-2.86	yes
508.3761_5.68	C04230, 1-Acyl-sn-glycero-3-phosphocholine	508.3761	5.68	M+H[1+]	-0.0001	-2.51	yes
509.377_6.16	C04230, 1-Acyl-sn-glycero-3-phosphocholine	509.377	6.16	M(C13)+H[1+]	-0.0026	-3.19	yes
510.3955_6.2	C04317, 1-Organyl-2-lyso-sn-glycero-3-phosphocholine	510.3955	6.2	M+H[1+]	0.0037	-2.81	yes
511.3984_6.2	C04317, 1-Organyl-2-lyso-sn-glycero-3-phosphocholine	511.3984	6.2	M(C13)+H[1+]	0.0032	-4.05	yes
524.3719_6.0	tetpent6crn, tetracosapentaenoyl carnitine	524.3719	6.0	M+Na[1+]	0.0008	-2.5	yes
532.3792_6.21	C04598, 2-Acetyl-1-alkyl-sn-glycero-3-phosphocholine	532.3792	6.21	M-H2O+H[1+]	0.0031	-2.22	yes
550.3869_6.12	C04598, 2-Acetyl-1-alkyl-sn-glycero-3-phosphocholine	550.3869	6.12	M+H[1+]	0.0002	-2.21	yes
572.371_5.59	C04598, 2-Acetyl-1-alkyl-sn-glycero-3-phosphocholine	572.371	5.59	M+Na[1+]	0.0023	-2.67	yes
584.263_7.09	C00486, Bilirubin	584.263	7.09	M[1+]	-0.0005	2.15	yes
638.2757_5.5	CE5531, 12-oxo-c-LTB3	638.2757	5.5	M-H[-]	0.0004	-4.08	yes
639.2779_5.5	CE5531, 12-oxo-c-LTB3	639.2779	5.5	M(C13)-H[-]	-0.0008	-4.03	yes
640.2911_5.96	CE4993, 10,11-dihydro-12R-hydroxy-leukotriene C4	640.2911	5.96	M-H[-]	0.0002	-3.55	yes
641.2934_5.96	CE4993, 10,11-dihydro-12R-hydroxy-leukotriene C4	641.2934	5.96	M(C13)-H[-]	-0.0009	-2.97	yes
648.8586_11.98	C04884, N-Acetyl-D-galactosaminyl-(N-acetylneuraminyl)-D-galactosyl-D-glucosylceramide	648.8586	11.98	M-2H[2-]	0.0009	2.5	yes
731.604_10.12	C00550, Sphingomyelin	731.604	10.12	M[1+]	-0.0027	-2.9	yes
89.0237_0.39	C00577, D-Glyceraldehyde	89.0237	0.39	M-H[-]	-0.0007	2.77	yes
96.9596_0.66	C00059, Sulfate	96.9596	0.66	M-H[-]	-0.0005	3.4	yes
960.3053_0.33	C02593, Tetradecanoyl-CoA	960.3053	0.33	M-H2O+H[1+]	-0.005	2.16	yes
97.1016_6.57	CE2061,	97.1016	6.57	M-C3H4O2+H[1+]	0.0004	3.63	yes

## Sheet: Supplementary Table S3
Supplementary Table S3. Metabolomics data of serum collected from partial-body irradiated animals comparing pre-irradiation and post-irradiation samples (vehicle-treated animals) to assess the effects of radiation, as well as between samples collected from GT3-treated animals and vehicle-treated animals at post-irradiation time points to assess the effects of GT3.
M/Z_rt	Empirical Compound	Pre vs. Post-Irradiation (Vehicle-Treated) - 4 hours				GT3-Treated vs. Vehicle-Treated - 4 hours				Pre vs. Post-Irradiation (Vehicle-Treated) - 8 hours				GT3-Treated vs. Vehicle-Treated - 8 hours				Pre vs. Post-Irradiation (Vehicle-Treated) - 12 hours				GT3-Treated vs. Vehicle-Treated - 12 hours				Pre vs. Post-Irradiation (Vehicle-Treated) - Day 1				GT3-Treated vs. Vehicle-Treated - Day 1				Pre vs. Post-Irradiation (Vehicle-Treated) - Day 2				GT3-Treated vs. Vehicle-Treated - Day 2				Pre vs. Post-Irradiation (Vehicle-Treated) - Day 6				GT3-Treated vs. Vehicle-Treated - Day 6
		p-value	FDR	FC	Log2(FC)	p-value	FDR	FC	Log2(FC)	p-value	FDR	FC	Log2(FC)	p-value	FDR	FC	Log2(FC)	p-value	FDR	FC	Log2(FC)	p-value	FDR	FC	Log2(FC)	p-value	FDR	FC	Log2(FC)	p-value	FDR	FC	Log2(FC)	p-value	FDR	FC	Log2(FC)	p-value	FDR	FC	Log2(FC)	p-value	FDR	FC	Log2(FC)	p-value	FDR	FC	Log2(FC)
100.5108_12.23	#N/A	0.47439	0.73466	0.92769	-0.10829	0.74458	0.86943	0.97634	-0.034546	0.38902	0.53833	1.0775	0.10764	0.13261	0.30844	0.8737	-0.19479	0.41795	0.68561	0.91977	-0.12065	0.18342	0.62962	1.1417	0.19115	0.51561	0.74447	1.0741	0.10317	0.2597	0.69576	0.88596	-0.17468	0.16825	0.62791	0.86182	-0.21454	0.33965	0.89422	1.0838	0.11616	0.43751	0.60979	1.0906	0.12509	0.027017	0.16587	0.72214	-0.46966
100.9331_8.78	#N/A	0.41577	0.72806	0.94429	-0.082696	0.033605	0.27252	1.086	0.11902	0.67432	0.83013	1.022	0.031388	0.9352	0.97316	0.99358	-0.0092859	0.82075	0.9241	0.98536	-0.02128	0.70743	0.96842	1.0278	0.039553	0.43639	0.72754	0.93913	-0.090602	0.22679	0.68102	1.0808	0.11206	0.26627	0.79522	0.90807	-0.13912	0.28114	0.99772	1.1002	0.13771	0.54796	0.83864	1.0514	0.072344	0.059933	0.30415	0.78685	-0.34584
1000.82_11.94	#N/A	0.9523	0.98243	1.0114	0.016332	0.36719	0.62428	1.0675	0.094175	0.078795	0.21455	1.1516	0.20362	0.45617	0.61585	0.94164	-0.086756	0.59614	0.82071	1.0729	0.10152	0.8048	0.94072	1.0129	0.018462	0.26835	0.55181	1.116	0.15834	0.96738	0.99785	0.98748	-0.01817	0.90515	0.98067	0.99299	-0.010143	0.59903	0.94605	1.0475	0.066974	0.071882	0.20093	1.1323	0.17927	0.014374	0.15949	0.76083	-0.39434
1003.1569_5.36	#N/A	0.10047	0.28168	0.92053	-0.11946	0.93904	0.97295	1.0027	0.0038211	0.49303	0.63158	1.03	0.042581	0.22317	0.39599	0.88375	-0.17829	0.043728	0.15055	0.88833	-0.17083	0.70059	0.89962	0.97608	-0.034926	0.080114	0.26745	1.0846	0.11721	0.11125	0.48887	0.81132	-0.30165	0.096397	0.46831	1.1203	0.16389	0.8207	0.97599	0.97958	-0.029769	0.00015183	0.0036531	1.2783	0.35417	0.2102	0.38974	0.89934	-0.15307
1003.6709_5.95	#N/A	0.016731	0.077808	0.72727	-0.45944	0.30667	0.53858	0.91072	-0.13491	0.15234	0.3598	1.2564	0.32931	0.032049	0.33813	0.60614	-0.72228	0.0047972	0.036535	0.65398	-0.61268	0.23231	0.7159	0.8338	-0.26223	0.57021	0.80334	1.0789	0.10961	0.057522	0.39513	0.69107	-0.53309	0.7881	0.96518	1.075	0.10439	0.96839	0.99772	0.96007	-0.058795	0.49695	0.80044	0.90609	-0.14228	0.69322	0.83745	0.90319	-0.1469
1003.7724_0.3	#N/A	0.99028	0.99533	1.0069	0.0099828	0.62128	0.79712	1.0775	0.10767	0.74549	0.82105	0.96928	-0.045017	0.68652	0.79969	1.0259	0.036868	0.42454	0.69248	0.91405	-0.12966	0.54329	0.81965	1.1027	0.14098	0.1471	0.3901	0.83143	-0.26634	0.064431	0.41766	1.2588	0.33205	0.58986	0.92089	0.94675	-0.078937	0.70171	0.94959	0.92311	-0.11542	0.28396	0.46581	0.86878	-0.20294	0.15838	0.33193	0.79705	-0.32726
1003.796_11.99	#N/A	0.85952	0.95339	1.0176	0.025239	0.21401	0.50663	1.11	0.15055	0.066526	0.19685	1.1493	0.20074	0.12391	0.30136	0.89016	-0.16786	0.51822	0.76956	1.0551	0.077412	0.94858	0.98502	1.006	0.0085609	0.47719	0.72258	1.0808	0.11212	0.98973	0.99818	0.99568	-0.0062495	0.94626	0.99241	0.99114	-0.012842	0.58957	0.94605	1.0451	0.063642	0.24678	0.43032	1.1216	0.16552	0.078043	0.23835	0.80721	-0.30898
1004.1593_5.36	#N/A	0.60091	0.82447	0.97739	-0.032998	0.1655	0.46449	0.86648	-0.20677	0.96882	0.98108	1.0038	0.0054136	0.16706	0.3383	0.84427	-0.24423	0.041993	0.14582	0.85205	-0.23098	0.79208	0.93377	0.97829	-0.031669	0.35711	0.63742	0.94923	-0.075165	0.10681	0.48358	0.80829	-0.30705	0.078766	0.42792	1.1121	0.15323	0.11118	0.6707	0.89236	-0.1643	0.0028833	0.026977	1.1881	0.24868	0.040752	0.18349	0.81991	-0.28646
1004.6737_5.95	#N/A	0.0078585	0.0437	0.69717	-0.52042	0.38852	0.60494	0.93961	-0.089861	0.097057	0.27947	1.3584	0.44195	0.044626	0.34876	0.63792	-0.64856	0.036018	0.15906	0.71332	-0.48738	0.44091	0.8892	0.88005	-0.18434	0.49923	0.76043	1.1172	0.15991	0.12231	0.51626	0.74604	-0.42267	0.29018	0.81982	1.1486	0.19985	0.67634	0.99772	1.034	0.048179	0.5586	0.84473	0.94049	-0.088511	0.77359	0.8915	0.9899	-0.014638
1005.6739_5.95	#N/A	0.31713	0.65579	0.88328	-0.17905	0.50417	0.68816	0.94658	-0.07921	0.073305	0.24853	1.3275	0.40866	0.13318	0.4588	0.75502	-0.40542	0.35045	0.63394	0.88697	-0.17305	0.20114	0.67911	0.77114	-0.37493	0.14006	0.43985	1.2004	0.26349	0.086552	0.45942	0.74778	-0.41932	0.45038	0.90319	1.1005	0.1381	0.51911	0.99772	1.0514	0.072359	0.84305	0.94831	1.044	0.062088	0.68894	0.83458	0.91193	-0.133
1006.6627_8.42	#N/A	0.075471	0.22799	1.3572	0.44068	0.66802	0.82523	0.96222	-0.055556	0.11082	0.25441	1.4401	0.52618	0.83186	0.90252	0.92234	-0.11662	0.78784	0.91665	1.0479	0.067506	0.053922	0.51752	1.4821	0.56765	0.88829	0.94272	1.0557	0.078189	0.28973	0.7218	1.3185	0.39893	0.99765	0.99999	1.0688	0.095962	0.59543	0.94605	1.2054	0.26947	0.86769	0.92931	1.0484	0.068162	0.25229	0.43393	0.76402	-0.38832
1007.665_8.42	#N/A	0.081905	0.24221	1.3105	0.39012	0.38536	0.63943	0.89927	-0.15318	0.30292	0.45721	1.2751	0.35058	0.75578	0.85145	1.031	0.044045	0.93681	0.97783	0.97936	-0.03009	0.041936	0.51752	1.5359	0.61907	0.73049	0.86894	1.0152	0.021719	0.29464	0.72885	1.2652	0.33935	0.6557	0.92998	0.95446	-0.067248	0.55498	0.94605	1.2443	0.31538	0.63955	0.7741	1.1206	0.16425	0.15872	0.33207	0.63946	-0.64508
1008.7892_0.29	#N/A	0.75177	0.90368	1.0395	0.055855	0.888	0.94256	1.0047	0.0067741	0.031116	0.13184	1.1749	0.23248	0.019866	0.19091	0.84799	-0.23788	0.91128	0.9683	1.0045	0.0064397	0.34548	0.74105	1.0998	0.13718	0.6725	0.83905	1.0953	0.13128	0.92996	0.99072	0.95362	-0.06852	0.34357	0.80005	0.90552	-0.14318	0.28949	0.86633	1.1343	0.18182	0.25119	0.43386	1.1113	0.15225	0.047461	0.19159	0.79675	-0.3278
1008.8057_11.99	#N/A	0.88405	0.96016	1.0083	0.011932	0.27842	0.55635	1.0682	0.095179	0.068987	0.20236	1.1005	0.13819	0.089206	0.26568	0.91704	-0.12494	0.51894	0.76956	1.0413	0.058376	0.37431	0.75249	1.0589	0.082516	0.25366	0.53761	1.0889	0.12293	0.69676	0.95568	0.96861	-0.046007	0.96403	0.99775	1.0018	0.0025703	0.84496	0.97627	1.0129	0.018421	0.021861	0.097729	1.1446	0.19484	0.0080078	0.15524	0.80319	-0.31618
1009.3074_11.99	#N/A	0.88034	0.95912	0.99627	-0.0053899	0.43781	0.67962	1.053	0.074517	0.20845	0.36814	1.0791	0.10986	0.21989	0.39223	0.91799	-0.12346	0.32508	0.60304	1.0558	0.078269	0.46897	0.78982	1.035	0.049613	0.15678	0.40674	1.1269	0.17233	0.59523	0.92433	0.95026	-0.073604	0.65357	0.92998	0.98108	-0.027552	0.74004	0.95503	1.0287	0.040856	0.015022	0.075979	1.121	0.16483	0.01072	0.15524	0.77139	-0.37447
1009.8096_11.99	#N/A	0.35841	0.63875	0.94531	-0.081141	0.085588	0.35523	1.146	0.19664	0.44887	0.59484	1.0335	0.047505	0.94623	0.96962	0.99543	-0.0066117	0.74493	0.88887	0.98615	-0.020122	0.63253	0.86433	1.0471	0.066359	0.82779	0.91552	1.0306	0.043501	0.96382	0.99785	0.98269	-0.025194	0.254	0.70979	0.95015	-0.073766	0.62226	0.94605	1.03	0.042629	0.093218	0.23374	1.0774	0.10753	0.033504	0.17588	0.80095	-0.32021
329.2117_3.04	C05474, 3alpha,11beta,21-Trihydroxy-20-oxo-5beta-pregnan-18-al	1.8597e-07	4.0521e-05	2.1013	1.0713	0.53021	0.74465	0.96591	-0.050035	3.1132e-08	5.2432e-06	3.2332	1.6929	0.17812	0.3512	0.81695	-0.29168	6.4017e-07	0.00010529	2.8741	1.5231	0.43691	0.77459	0.87664	-0.18995	1.2259e-05	0.0013764	2.3926	1.2586	0.60492	0.92834	0.94103	-0.087692	0.00071294	0.036021	1.5468	0.62933	0.31	0.88793	0.87409	-0.19415	3.908e-07	0.00021828	6.2209	2.6371	0.21962	0.39915	0.69203	-0.53109
101.0558_4.85	#N/A	0.28161	0.55819	0.90528	-0.14357	0.97588	0.99056	1.006	0.0086681	0.27784	0.43394	1.087	0.1204	0.10088	0.27823	0.87042	-0.20022	0.30689	0.58733	0.905	-0.14401	0.48322	0.79625	1.0702	0.097903	0.81281	0.9096	0.97469	-0.03698	0.92644	0.98906	1.0013	0.0019065	0.43326	0.86381	0.92283	-0.11587	0.6783	0.94959	1.0314	0.044598	0.69764	0.82069	1.0216	0.030871	0.026494	0.16552	0.76808	-0.38067
101.9333_8.78	#N/A	0.53897	0.82424	0.94211	-0.086037	0.12196	0.38464	1.0797	0.11059	0.95509	0.98412	0.99119	-0.012763	0.1905	0.50503	1.0463	0.065261	0.61576	0.8123	0.95049	-0.073263	0.60172	0.96842	1.0391	0.055366	0.30108	0.63926	0.8988	-0.15393	0.13925	0.56289	1.1287	0.17465	0.11359	0.60296	0.83787	-0.2552	0.17817	0.99772	1.1648	0.22014	0.56296	0.84704	1.0487	0.068612	0.018746	0.28258	0.69319	-0.52868
101.9403_12.8	#N/A	0.36019	0.69333	0.9464	-0.079475	0.040553	0.29295	1.1065	0.14605	0.96563	0.98523	1.0029	0.0041405	0.40292	0.64389	1.0358	0.050728	0.95132	0.97765	1.0082	0.011731	0.80863	0.97454	1.011	0.015854	0.71666	0.86721	0.97763	-0.032638	0.23856	0.69015	1.0588	0.082473	0.32954	0.84424	0.93226	-0.1012	0.56265	0.99772	1.0414	0.058536	0.8304	0.94831	0.98298	-0.024764	0.12857	0.37704	0.89147	-0.16575
1011.1456_5.36	#N/A	0.0014652	0.011478	0.66259	-0.59382	0.37162	0.62638	0.89811	-0.15504	0.35217	0.50335	0.91284	-0.13157	0.099722	0.27684	0.7147	-0.4846	0.0001026	0.001902	0.52755	-0.92262	0.2538	0.68025	0.82231	-0.28224	0.031394	0.13884	0.82329	-0.28053	0.081496	0.4348	0.69703	-0.52071	0.50505	0.89561	1.075	0.10435	0.14816	0.71739	0.83562	-0.25908	0.36452	0.5506	1.1406	0.18977	0.65262	0.76279	0.91918	-0.12158
1013.6508_5.36	#N/A	0.005047	0.027945	0.8198	-0.28666	0.70039	0.84406	0.97937	-0.030069	0.67599	0.76837	1.0294	0.041793	0.097087	0.27366	0.81887	-0.28829	0.00094675	0.0077465	0.7481	-0.41871	0.5884	0.84161	0.95078	-0.072823	0.11544	0.33696	0.92951	-0.10546	0.11325	0.49052	0.82669	-0.27458	0.22267	0.68514	1.0729	0.10151	0.30009	0.87744	0.93692	-0.094002	0.085091	0.22153	1.162	0.21657	0.3511	0.53593	0.91032	-0.13555
1014.6542_5.36	#N/A	0.001964	0.014026	0.83384	-0.26215	0.67383	0.82735	0.98	-0.029141	0.52786	0.6569	1.0452	0.063761	0.12904	0.30765	0.83316	-0.26334	0.00032347	0.0035147	0.74485	-0.42497	0.60837	0.84932	0.95644	-0.06426	0.053339	0.20301	0.93845	-0.091647	0.11231	0.48941	0.82231	-0.28225	0.214	0.67977	1.0808	0.11213	0.26867	0.85107	0.92589	-0.11109	0.013988	0.074393	1.1809	0.23983	0.09781	0.26739	0.87149	-0.19844
1015.6573_5.36	#N/A	0.02406	0.09163	0.76125	-0.39355	0.61995	0.79712	0.96677	-0.048755	0.5325	0.65846	0.92609	-0.11077	0.064318	0.24622	0.76976	-0.37752	0.002497	0.016934	0.67383	-0.56955	0.55679	0.82317	0.94882	-0.075793	0.13603	0.37608	0.85159	-0.23177	0.11127	0.48887	0.81357	-0.29766	0.47762	0.88881	1.0958	0.13196	0.15009	0.71739	0.84853	-0.23696	0.96567	0.98388	1.0066	0.0095062	0.8102	0.87724	1.0163	0.023287
1016.661_5.37	#N/A	0.001611	0.012194	0.65302	-0.61481	0.61618	0.79712	0.96525	-0.051029	0.11504	0.26033	0.80928	-0.30528	0.25375	0.42989	0.8333	-0.26309	0.0001539	0.0023386	0.55989	-0.83678	0.38787	0.75684	0.91257	-0.13199	0.0022606	0.024829	0.67867	-0.55922	0.27443	0.70295	0.88552	-0.17541	0.59676	0.92127	1.1133	0.15481	0.12754	0.69292	0.766	-0.38459	0.64353	0.77692	0.93274	-0.10045	0.69293	0.79338	1.0385	0.054484
1016.8004_12.02	#N/A	0.21614	0.48003	0.90604	-0.14236	0.002701	0.13647	1.2372	0.30705	0.45223	0.59814	1.0428	0.060465	0.55411	0.69903	0.97209	-0.040836	0.83853	0.94808	0.98647	-0.019658	0.71812	0.90549	1.0237	0.033834	0.99053	0.99397	1.0115	0.016434	0.87055	0.98713	1.01	0.014318	0.24488	0.69824	0.91029	-0.13559	0.1345	0.69698	1.0971	0.1337	0.1708	0.34806	1.1081	0.14814	0.018914	0.15982	0.79716	-0.32705
1017.4995_8.05	#N/A	0.43307	0.74494	1.0661	0.092374	0.16715	0.42207	0.88034	-0.18387	0.44314	0.66599	1.0517	0.072775	0.68997	0.85126	0.97845	-0.03143	0.25812	0.54805	1.0769	0.10682	0.48201	0.91342	0.94979	-0.074318	0.6363	0.83698	1.0757	0.10526	0.41408	0.83599	0.89476	-0.16042	0.46885	0.90947	1.0644	0.090055	0.35025	0.99772	0.91711	-0.12483	0.0054293	0.0554	1.3083	0.38773	0.096606	0.35131	0.76461	-0.3872
1017.6805_5.38	#N/A	0.0051656	0.028354	0.32201	-1.6348	0.22024	0.5072	0.78074	-0.35708	0.01516	0.085824	0.38463	-1.3785	0.17013	0.34111	0.7488	-0.41734	9.3855e-05	0.0018111	0.17717	-2.4968	0.56342	0.82662	0.94567	-0.080599	0.0050148	0.041945	0.33164	-1.5923	0.076291	0.43002	0.7043	-0.50574	0.69148	0.93493	0.80732	-0.30878	0.17041	0.73749	0.656	-0.60823	0.16644	0.34185	0.5052	-0.98508	0.48146	0.64701	1.124	0.16859
1017.815_11.98	#N/A	0.15198	0.40957	0.90819	-0.13893	0.3037	0.53643	1.0713	0.09931	0.98301	0.98961	1.0053	0.0075686	0.84603	0.94093	0.98138	-0.027116	0.89426	0.94947	1.0025	0.0035804	0.92372	0.97871	0.99917	-0.0012013	0.78023	0.88754	0.98371	-0.0237	0.9341	0.99489	0.99565	-0.0062881	0.045586	0.33483	0.90623	-0.14205	0.45337	0.99772	1.0566	0.079437	0.52812	0.82475	0.95563	-0.065483	0.5048	0.72098	0.93523	-0.096608
1018.8224_11.96	#N/A	0.87192	0.9594	0.98944	-0.015319	0.66278	0.79673	1.0342	0.048557	0.17453	0.38862	1.0752	0.10466	0.49232	0.71174	0.96742	-0.04778	0.14311	0.40105	1.1124	0.15364	0.5108	0.92561	0.94927	-0.075102	0.16499	0.47109	1.0952	0.13126	0.5412	0.92009	0.96232	-0.055405	0.98757	0.99696	0.9971	-0.004192	0.50903	0.99772	1.0589	0.0826	0.6929	0.89603	1.0212	0.030312	0.10351	0.35923	0.88247	-0.18039
1019.6074_5.13	#N/A	0.15761	0.42258	0.78864	-0.34256	0.54548	0.72023	0.90441	-0.14495	0.039658	0.18167	0.70222	-0.51001	0.15266	0.4788	0.78869	-0.34247	0.00016108	0.0030232	0.47151	-1.0846	0.96595	0.98756	1.0456	0.064384	0.35258	0.68749	0.85512	-0.22581	0.78603	0.99489	1.0818	0.11341	0.78358	0.96518	1.0279	0.039665	0.2937	0.99772	1.1489	0.20025	0.24047	0.56923	0.79296	-0.33468	0.22133	0.48562	1.2887	0.36588
1019.6338_5.36	#N/A	0.0056638	0.030305	0.61552	-0.70011	0.51303	0.73223	0.94185	-0.086434	0.24253	0.40374	0.84174	-0.24855	0.19919	0.3717	0.79764	-0.32619	0.00019159	0.0026162	0.45023	-1.1513	0.78321	0.93005	1.0085	0.012252	0.053462	0.2031	0.76272	-0.39077	0.063238	0.41752	0.67654	-0.56375	0.6435	0.92998	1.0501	0.070555	0.1859	0.74939	0.83934	-0.25267	0.75874	0.86584	1.0728	0.10136	0.91531	0.94428	0.98071	-0.028095
1019.8103_11.99	#N/A	0.31964	0.65579	0.92597	-0.11096	0.12181	0.38464	1.1366	0.18466	0.9522	0.98333	0.99592	-0.0058926	0.87531	0.95376	1.006	0.0086866	0.67073	0.84728	1.0209	0.029851	0.65376	0.96842	0.97843	-0.031458	0.84888	0.91599	1.0179	0.025617	0.82173	0.99489	1.0069	0.0099124	0.35465	0.86539	0.92536	-0.11192	0.23198	0.99772	1.095	0.1309	0.96425	0.98486	0.99869	-0.0018935	0.47327	0.70015	0.91301	-0.1313
102.9384_12.19	#N/A	0.91407	0.97829	0.99817	-0.0026441	0.49067	0.67944	1.0339	0.048077	0.044244	0.18902	1.1128	0.15421	0.38536	0.63782	0.95031	-0.073537	0.45992	0.7119	1.0365	0.051679	0.7235	0.96842	1.0216	0.030894	0.49571	0.75836	1.0608	0.085209	0.93093	0.99489	0.99562	-0.0063361	0.99518	0.99702	1.0029	0.0041533	0.48034	0.99772	0.95688	-0.063588	0.42224	0.75601	1.0451	0.063698	0.073125	0.32112	0.85784	-0.22121
1020.634_5.36	#N/A	0.0047994	0.027094	0.64589	-0.63064	0.42125	0.66721	0.89115	-0.16626	0.38537	0.53491	0.90589	-0.14259	0.13149	0.30844	0.738	-0.43831	0.00017121	0.0025074	0.48831	-1.0341	0.55031	0.8214	0.94536	-0.08106	0.035152	0.15083	0.79179	-0.33682	0.044833	0.39018	0.66287	-0.5932	0.42907	0.86143	1.0889	0.12289	0.35309	0.89424	0.90165	-0.14936	0.42499	0.59937	1.1308	0.17739	0.67267	0.77713	0.92084	-0.11897
1022.8266_11.94	#N/A	0.35865	0.69163	0.95606	-0.064831	0.029221	0.27219	1.1268	0.17225	0.38886	0.62111	1.0458	0.064631	0.26365	0.54225	0.94118	-0.087458	0.46611	0.71831	1.047	0.066284	0.5718	0.95891	0.96147	-0.05669	0.74639	0.87828	1.0227	0.032429	0.4583	0.87259	1.0407	0.057517	0.55153	0.93121	0.97222	-0.040639	0.81732	0.99772	1.025	0.035578	0.7874	0.93902	1.0128	0.018367	0.23986	0.50489	0.9106	-0.13511
1024.6735_8.42	#N/A	0.1167	0.31026	1.3479	0.43071	0.79751	0.89692	0.96944	-0.044783	0.16992	0.32768	1.4479	0.53394	0.89573	0.93943	0.91731	-0.12452	0.99854	0.99904	1.0168	0.024022	0.062505	0.53526	1.4835	0.56901	0.87572	0.93493	1.0531	0.074618	0.28355	0.72072	1.2562	0.32907	0.7414	0.94355	0.97235	-0.040446	0.55792	0.94605	1.2828	0.35926	0.82311	0.90318	1.0811	0.11248	0.155	0.33113	0.61327	-0.70541
1024.7814_0.3	#N/A	0.035463	0.12663	1.1892	0.24999	0.81076	0.90618	1.0182	0.025955	0.0016527	0.024204	1.3094	0.38891	0.40899	0.57391	0.93668	-0.094378	0.0012014	0.0092324	1.3459	0.42857	0.057749	0.51752	0.83207	-0.26523	0.056268	0.21098	1.3622	0.44591	0.66326	0.94976	0.90691	-0.14097	0.014686	0.17156	1.217	0.28335	0.99833	0.99882	1.0097	0.01395	0.082142	0.21724	1.3517	0.43475	0.2202	0.39984	0.75826	-0.39924
1025.6321_5.34	#N/A	0.0059696	0.035851	0.7318	-0.45048	0.77122	0.86837	0.97011	-0.043779	0.18006	0.39197	0.87811	-0.18753	0.33748	0.59411	0.89979	-0.15233	0.0029045	0.024036	0.66648	-0.58536	0.25763	0.74206	0.84019	-0.25121	0.29389	0.62908	0.89456	-0.16075	0.02036	0.31937	0.70107	-0.51237	0.42258	0.88947	1.0752	0.10455	0.17678	0.99772	0.88268	-0.18004	0.69739	0.89603	0.96285	-0.054623	0.71911	0.85375	1.027	0.038464
1025.677_8.42	#N/A	0.12154	0.31962	1.3548	0.43808	0.84167	0.91748	0.96142	-0.056756	0.27348	0.431	1.3481	0.43091	0.94884	0.9709	0.9047	-0.14449	0.94035	0.97911	0.97546	-0.03584	0.10877	0.54064	1.3917	0.47687	0.93028	0.96663	1.0149	0.021318	0.26622	0.69728	1.3643	0.44814	0.68616	0.93493	0.93328	-0.099621	0.70386	0.94959	1.1374	0.18579	0.93196	0.9654	0.98472	-0.022215	0.20848	0.38833	0.68712	-0.54137
1025.8012_11.98	#N/A	0.38176	0.71219	0.94958	-0.074637	0.68451	0.80925	1.0372	0.052704	0.71118	0.85619	1.0251	0.035709	0.81054	0.92044	1.0078	0.011147	0.095841	0.30994	1.1025	0.14075	0.4282	0.88032	0.95629	-0.064483	0.45705	0.73147	1.0488	0.068792	0.5043	0.8938	0.95966	-0.059403	0.96782	0.99696	1.0035	0.0049934	0.81145	0.99772	0.98577	-0.020672	0.3778	0.70403	0.94497	-0.081666	0.53693	0.74941	0.96885	-0.045648
1026.6337_5.34	#N/A	0.025104	0.10639	0.8152	-0.29478	0.29825	0.53546	0.92091	-0.11887	0.58388	0.77679	0.94681	-0.078857	0.32212	0.58269	0.89727	-0.15639	0.0154	0.084301	0.74588	-0.42299	0.37168	0.83282	0.8897	-0.16861	0.15608	0.46401	0.87883	-0.18634	0.17758	0.61664	0.86468	-0.20976	0.97864	0.99696	1.0022	0.0031208	0.94788	0.99772	1.0067	0.009624	0.90908	0.96539	0.98469	-0.022256	0.49178	0.7128	1.0864	0.11953
1026.8059_11.98	#N/A	0.90728	0.9778	0.9917	-0.012024	0.95898	0.97758	1.0038	0.0054447	0.84714	0.92551	1.0083	0.011873	0.45403	0.68441	1.0598	0.083839	0.60186	0.80597	1.0332	0.047099	0.95781	0.98403	0.99794	-0.0029755	0.44721	0.72754	1.035	0.049673	0.91934	0.99489	1.005	0.0072503	0.40994	0.88333	1.0713	0.099373	0.3472	0.99772	0.92602	-0.11088	0.54819	0.83864	1.0378	0.053459	0.6779	0.82792	0.97498	-0.036559
1026.8239_11.91	#N/A	0.98671	0.99533	1.0034	0.0048585	0.86273	0.92913	0.98264	-0.025272	0.036021	0.14344	1.1287	0.17467	0.045112	0.22567	0.90431	-0.14511	0.56253	0.79969	1.0306	0.043459	0.27617	0.69831	1.0715	0.099645	0.17201	0.42972	1.0943	0.13007	0.17418	0.59454	0.92921	-0.10592	0.37745	0.81523	0.9399	-0.089424	0.93809	0.98503	0.99945	-0.00079268	0.20144	0.38481	1.0854	0.11824	0.0044234	0.15524	0.75389	-0.40758
1027.6659_5.98	#N/A	0.15121	0.37727	0.80656	-0.31015	0.41152	0.65966	0.9484	-0.076427	0.11329	0.25813	1.2482	0.31988	0.080225	0.26235	0.73742	-0.43944	0.071528	0.2178	0.73916	-0.43604	0.50782	0.80605	0.90825	-0.13884	0.28215	0.56965	1.1216	0.16561	0.20689	0.63238	0.84021	-0.25118	0.59895	0.92127	1.1113	0.15218	0.9886	0.995	0.96231	-0.05543	0.79849	0.88977	0.95986	-0.059107	0.46339	0.63107	1.0815	0.11305
1028.2541_0.34	#N/A	0.38584	0.71269	0.89599	-0.15845	0.54004	0.72019	0.93823	-0.091981	0.88086	0.94744	1.0257	0.036598	0.37807	0.63389	0.87901	-0.18604	0.32723	0.61748	0.88414	-0.17765	0.078271	0.56733	0.82355	-0.28007	0.96278	0.98241	1.0032	0.0045795	0.47701	0.8834	0.89491	-0.16019	0.85969	0.98531	1.0264	0.037567	0.28367	0.99772	0.86461	-0.20987	0.1652	0.45932	0.78832	-0.34315	0.37175	0.63063	0.78838	-0.34304
1028.6638_5.98	#N/A	0.44478	0.71526	0.91001	-0.13605	0.29292	0.56955	0.89694	-0.15691	0.010067	0.065633	1.4172	0.50301	0.0035537	0.11098	0.56223	-0.83077	0.10711	0.29332	0.80645	-0.31034	0.86843	0.96056	1.0108	0.015436	0.15742	0.40683	1.1656	0.22108	0.077951	0.43326	0.78989	-0.34027	0.25349	0.70979	1.183	0.24242	0.57328	0.94605	1.0444	0.062706	0.35802	0.54403	1.1795	0.23823	0.60982	0.73786	0.89285	-0.16352
1029.626_5.36	#N/A	0.0027793	0.018178	0.74798	-0.41893	0.36628	0.62428	0.90336	-0.14663	0.26452	0.42395	0.919	-0.12186	0.18984	0.36332	0.82641	-0.27507	0.00013276	0.0021637	0.70466	-0.50501	0.31754	0.72793	0.89114	-0.16628	0.017641	0.0914	0.83399	-0.26189	0.10179	0.4762	0.78395	-0.35116	0.51939	0.89564	0.96148	-0.056675	0.1806	0.74407	0.90256	-0.1479	0.6971	0.82052	0.97636	-0.034519	0.29445	0.47799	0.88035	-0.18385
1029.7987_12	#N/A	0.75288	0.90368	0.98357	-0.023894	0.11928	0.40514	1.1155	0.15776	0.14203	0.29622	1.1502	0.20183	0.30567	0.47852	0.89901	-0.15359	0.74648	0.89006	1.0221	0.031557	0.87289	0.96085	1.0264	0.037531	0.38381	0.66072	1.0779	0.10829	0.82782	0.98713	0.97844	-0.031439	0.2935	0.75465	0.93002	-0.10467	0.6427	0.94605	1.0289	0.041158	0.024451	0.10425	1.189	0.24976	0.0057205	0.15524	0.71698	-0.48
315.2305_3.19	C00410, Progesterone	3.6098e-07	5.6119e-05	2.4436	1.289	0.21934	0.5072	1.5968	0.67515	1.6492e-08	3.6132e-06	4.2932	2.102	0.84889	0.91294	1.2017	0.26512	5.749e-07	0.00010529	3.6284	1.8593	0.73694	0.91243	1.212	0.27742	2.9925e-06	0.00060534	3.1911	1.6741	0.35677	0.77891	1.3709	0.45508	0.00054047	0.029118	2.3158	1.2115	0.81896	0.97599	1.1049	0.14386	1.8355e-05	0.0012457	13.234	3.7262	0.57942	0.71315	0.65477	-0.61095
103.9202_12.82	#N/A	0.71921	0.90698	0.97545	-0.035854	0.080489	0.34872	1.0909	0.1255	0.017911	0.12319	1.1437	0.19372	0.61285	0.79617	0.98039	-0.02857	0.74438	0.88802	1.035	0.049624	0.74093	0.96855	1.0224	0.031986	0.23442	0.55868	1.0976	0.13435	0.64175	0.97465	0.96341	-0.053778	0.91231	0.99391	1.03	0.042612	0.87968	0.99772	0.96562	-0.050476	0.49089	0.79829	1.0511	0.071922	0.07227	0.31914	0.8304	-0.26813
1030.6263_5.36	#N/A	0.044033	0.15058	0.78046	-0.3576	0.74341	0.86943	0.95161	-0.071562	0.95649	0.97433	0.99855	-0.0020867	0.18234	0.35467	0.81551	-0.29423	0.0037286	0.023258	0.74097	-0.43251	0.37656	0.75249	0.90201	-0.14878	0.95141	0.97653	1.0006	0.00090743	0.055872	0.41238	0.75933	-0.39719	0.58206	0.92046	1.0718	0.10009	0.38763	0.90596	0.90393	-0.14571	0.53314	0.68629	1.0809	0.11229	0.80282	0.87429	1.0406	0.057445
1030.8133_11.98	#N/A	0.75449	0.91633	0.98739	-0.018309	0.98655	0.98937	1.0011	0.0015739	0.52888	0.72831	1.0329	0.046677	0.71847	0.86004	0.98005	-0.029078	0.45179	0.70871	1.0413	0.058325	0.56628	0.95531	0.96786	-0.047134	0.45117	0.72799	1.042	0.059401	0.36938	0.81895	0.9547	-0.066885	0.9992	0.9992	0.99878	-0.0017639	0.80205	0.99772	0.99424	-0.0083376	0.99148	0.99851	0.99997	-4.5644e-05	0.054057	0.29558	0.89847	-0.15446
153.128_7.06	C02759,	1.5359e-06	0.00014972	2.7876	1.479	0.0083807	0.18211	0.63185	-0.66235	0.089958	0.22556	1.9524	0.96528	0.077556	0.26001	0.48085	-1.0563	0.20518	0.45819	1.1774	0.23564	0.046855	0.51752	0.72662	-0.46072	0.3548	0.63456	0.87656	-0.19007	0.94597	0.99522	0.96195	-0.055974	0.74119	0.94355	0.99712	-0.0041562	0.6365	0.94605	0.91611	-0.12641	0.81181	0.8968	1.0651	0.090989	0.38133	0.56253	1.2511	0.32318
1031.817_11.98	#N/A	0.35058	0.68871	0.95306	-0.069363	0.22373	0.47289	1.0758	0.10543	0.58909	0.7778	1.0226	0.032216	0.93366	0.97316	1.003	0.004262	0.57512	0.79429	1.0259	0.036823	0.065417	0.53714	0.90966	-0.1366	0.50797	0.76487	1.036	0.051041	0.82951	0.99489	1.0097	0.013919	0.16119	0.7029	0.92591	-0.11106	0.65836	0.99772	1.0334	0.047398	0.68348	0.89603	0.98067	-0.028159	0.82696	0.91681	0.96866	-0.045939
1032.7688_0.3	#N/A	0.75133	0.90368	1.0248	0.035366	0.96311	0.98508	0.98882	-0.01622	0.90044	0.93522	0.95299	-0.06946	0.90299	0.94361	0.97928	-0.030209	0.56323	0.79969	1.0512	0.07208	0.23805	0.67161	0.87975	-0.18483	0.71733	0.86163	0.93575	-0.095811	0.38302	0.80142	1.1398	0.1888	0.3289	0.7893	0.83731	-0.25617	0.43743	0.92607	1.0827	0.11467	0.58856	0.73019	0.87736	-0.18876	0.19024	0.36792	0.80618	-0.31083
1032.7725_12.02	#N/A	0.50495	0.76271	0.96757	-0.047564	0.28729	0.56261	1.079	0.10967	0.070774	0.20492	1.0918	0.12672	0.085544	0.26563	0.90574	-0.14282	0.94911	0.98291	1.0028	0.0040152	0.78566	0.93005	1.0215	0.030701	0.65859	0.82962	1.0468	0.065942	0.97671	0.99818	0.98817	-0.017174	0.088936	0.45389	0.8978	-0.15553	0.15466	0.71739	1.1115	0.15256	0.065083	0.19178	1.1037	0.1424	0.022272	0.16165	0.75331	-0.40868
1034.8062_11.94	#N/A	0.32814	0.61121	1.0795	0.1103	0.78311	0.89314	1.02	0.02856	0.018996	0.096604	1.1894	0.25018	0.6855	0.79934	0.97348	-0.038783	0.1315	0.34248	1.1174	0.16013	0.98073	0.9914	0.99806	-0.0028058	0.19937	0.46526	1.1121	0.15331	0.53984	0.90052	1.0533	0.074872	0.70047	0.93493	1.0281	0.039964	0.1327	0.69698	1.124	0.16864	0.0036925	0.032445	1.2709	0.34582	0.016146	0.15982	0.76202	-0.39211
1035.6376_5.36	#N/A	0.41156	0.69101	0.86913	-0.20235	0.93562	0.97268	1.0005	0.0007183	0.26214	0.42087	0.82785	-0.27256	0.83552	0.9054	0.97853	-0.031314	0.014778	0.06637	0.6483	-0.62526	0.92514	0.97814	1.005	0.0071396	0.031801	0.14002	0.7204	-0.47313	0.99664	0.9991	1.0576	0.08078	0.47871	0.88922	1.0821	0.11384	0.29436	0.8723	0.88694	-0.17309	0.40028	0.57873	1.1312	0.17779	0.40943	0.58706	0.88251	-0.18032
1035.6608_5.34	#N/A	0.0022389	0.017342	0.69773	-0.51925	0.40647	0.62378	0.90677	-0.1412	0.046387	0.19423	0.8289	-0.27072	0.32846	0.58809	0.88568	-0.17513	1.982e-05	0.00071831	0.57797	-0.79093	0.30895	0.77528	0.87901	-0.18605	0.015499	0.10442	0.78764	-0.34439	0.080733	0.45355	0.74166	-0.43116	0.20748	0.7392	1.1576	0.21114	0.17544	0.99772	0.84459	-0.24368	0.98933	0.99851	1.0206	0.029487	0.38657	0.63681	1.1288	0.17481
1036.664_5.34	#N/A	0.00075721	0.0071696	0.65887	-0.60193	0.58252	0.7412	0.95084	-0.072725	0.048973	0.19963	0.82188	-0.283	0.28566	0.55375	0.86902	-0.20254	5.2342e-05	0.0014233	0.57286	-0.80373	0.26412	0.74533	0.85233	-0.23052	0.02705	0.14807	0.80173	-0.31882	0.056355	0.39501	0.71342	-0.48718	0.17353	0.70751	1.1808	0.23981	0.12152	0.99772	0.8165	-0.29247	0.80984	0.94713	0.9918	-0.011881	0.32474	0.58948	1.1801	0.23887
1037.6666_5.34	#N/A	0.0018798	0.015198	0.67698	-0.56281	0.77551	0.86894	0.97106	-0.042371	0.022817	0.14024	0.81144	-0.30144	0.34588	0.59987	0.89232	-0.16437	1.9108e-05	0.00071724	0.56243	-0.83026	0.36758	0.83282	0.89092	-0.16664	0.030056	0.15485	0.78447	-0.35021	0.065507	0.41559	0.70862	-0.49691	0.18614	0.72726	1.1593	0.21325	0.13288	0.99772	0.82349	-0.28017	0.89378	0.96078	1.0095	0.013702	0.30444	0.56832	1.2038	0.26765
1037.7878_11.99	#N/A	0.80423	0.93143	1.017	0.024275	0.43235	0.67421	1.0718	0.099997	0.18688	0.34618	1.0684	0.095415	0.91283	0.94644	0.99833	-0.0024151	0.61454	0.83664	1.0408	0.057756	0.76946	0.92551	0.9832	-0.024438	0.74848	0.87486	1.0311	0.044128	0.90556	0.98766	1.0035	0.0050208	0.18488	0.64683	0.92239	-0.11655	0.52563	0.94605	1.044	0.062061	0.079905	0.21417	1.1264	0.17173	0.06823	0.22379	0.82404	-0.27921
1038.6688_5.34	#N/A	0.017066	0.079016	0.6995	-0.51559	0.57735	0.7401	0.95026	-0.073602	0.76601	0.89039	0.94732	-0.078071	0.06966	0.37913	0.72513	-0.46369	0.0010421	0.010738	0.58632	-0.77023	0.53137	0.93703	0.94614	-0.079882	0.25698	0.58022	0.8466	-0.24024	0.059408	0.40072	0.69316	-0.52873	0.52213	0.9254	1.0993	0.13656	0.2627	0.99772	0.84776	-0.23827	0.76339	0.92923	1.0715	0.099688	0.54039	0.75325	1.0754	0.10492
1038.8096_11.98	#N/A	0.46668	0.77648	0.95433	-0.067433	0.25487	0.49941	1.0654	0.091341	0.34715	0.58847	1.0593	0.083131	0.88823	0.95845	0.98993	-0.014607	0.15498	0.41856	1.0895	0.12365	0.53524	0.93733	0.96526	-0.051003	0.227	0.55247	1.0816	0.11319	0.65395	0.97652	0.973	-0.039493	0.75112	0.95793	0.98005	-0.029066	0.82798	0.99772	1.0123	0.017595	0.3737	0.70262	1.0694	0.09679	0.018248	0.28258	0.79758	-0.32629
1039.6645_5.4	#N/A	0.0074103	0.036438	0.47995	-1.059	0.13238	0.42132	0.80906	-0.30568	0.037405	0.14538	0.57011	-0.81069	0.085375	0.26563	0.72687	-0.46024	0.00023407	0.0028844	0.33049	-1.5973	0.89988	0.96892	1.0296	0.042122	0.0051542	0.042409	0.46584	-1.1021	0.050684	0.39708	0.69918	-0.51625	0.29556	0.75706	0.73509	-0.444	0.41782	0.92384	0.87551	-0.1918	0.045114	0.15375	0.51473	-0.9581	0.85531	0.90281	0.96607	-0.049799
1039.6682_5.15	#N/A	0.016196	0.066416	0.18656	-2.4223	0.11806	0.40305	0.5285	-0.92004	0.0018021	0.025648	0.10699	-3.2245	0.40768	0.57256	0.75847	-0.39883	0.00018161	0.0025939	0.058789	-4.0883	0.73726	0.91243	0.88977	-0.1685	0.0075532	0.052291	0.15303	-2.7081	0.36932	0.78901	0.98405	-0.023194	0.54243	0.9073	0.50168	-0.99516	0.15527	0.71799	0.64171	-0.64	0.11868	0.27317	0.25738	-1.958	0.27651	0.45939	1.3573	0.44072
104.1077_0.33	#N/A	0.75364	0.90392	1.0166	0.023808	0.53759	0.74929	0.93675	-0.094269	0.4175	0.56536	1.117	0.15959	0.33813	0.50959	0.86859	-0.20325	0.087656	0.25307	0.72385	-0.46624	0.86832	0.96056	1.0314	0.044637	0.14259	0.38629	0.77723	-0.36359	0.3286	0.7504	0.92166	-0.1177	0.28689	0.74622	0.82555	-0.27657	0.66069	0.94959	0.94495	-0.081687	0.98434	0.99269	1.016	0.022934	0.73835	0.82992	0.88822	-0.17101
104.1078_6	#N/A	0.07599	0.22829	0.87932	-0.18554	0.91013	0.95701	1.0105	0.015004	0.61239	0.71763	1.029	0.041225	0.010579	0.16835	0.79878	-0.32413	0.096485	0.27387	0.84745	-0.23881	0.68859	0.89584	0.94842	-0.076395	0.26806	0.55181	0.9227	-0.11606	0.093723	0.46222	0.85666	-0.2232	0.9548	0.99627	0.99977	-0.00032635	0.66899	0.94959	0.97316	-0.039248	0.23069	0.41745	1.1098	0.15035	0.20201	0.3812	0.86642	-0.20687
104.1079_5.36	#N/A	0.081505	0.24153	0.85397	-0.22775	0.81035	0.90618	1.0269	0.038348	0.41141	0.5584	1.0736	0.10247	0.11084	0.28668	0.82798	-0.27233	0.0013841	0.010361	0.75059	-0.4139	0.53525	0.81533	1.0588	0.082422	0.59796	0.79873	0.96707	-0.048313	0.071555	0.42713	0.84258	-0.24712	0.71336	0.93493	0.97844	-0.031448	0.71354	0.95091	1.0305	0.043285	0.20025	0.38325	1.1531	0.20554	0.64598	0.75891	0.93495	-0.097043
104.9346_12.2	#N/A	0.93187	0.98098	1.0051	0.0073533	0.13867	0.40259	1.0907	0.12527	0.075852	0.24916	1.083	0.11498	0.94144	0.97869	0.99892	-0.0015553	0.38081	0.66046	1.0534	0.075077	0.86636	0.97871	0.98798	-0.017446	0.1857	0.50542	1.0948	0.13061	0.49448	0.8849	0.956	-0.064924	0.86788	0.98902	1.0104	0.014945	0.36998	0.99772	0.94535	-0.081076	0.26305	0.59449	1.0778	0.10814	0.0075061	0.28258	0.79325	-0.33416
104.9573_0.31	#N/A	0.83864	0.94687	1.0088	0.012684	0.15889	0.4131	1.0679	0.094774	0.13897	0.33887	1.0923	0.12737	0.96261	0.98706	1.0066	0.0095136	0.88503	0.94444	1.0091	0.013013	0.49896	0.91679	0.9563	-0.064468	0.47548	0.74475	0.95565	-0.065442	0.10477	0.50392	1.1087	0.1489	0.9411	0.99673	1.0145	0.020815	0.88547	0.99772	0.98179	-0.026511	0.055031	0.2629	0.85282	-0.22968	0.68468	0.83191	0.95499	-0.066437
1040.6722_5.15	#N/A	0.014666	0.061631	0.17562	-2.5095	0.15097	0.44219	0.55094	-0.86002	0.0018825	0.026421	0.10357	-3.2713	0.19595	0.36885	0.63137	-0.66344	0.00019597	0.0026404	0.057205	-4.1277	0.94505	0.98349	0.9235	-0.11482	0.0065782	0.04865	0.14207	-2.8153	0.3953	0.81437	0.98286	-0.024938	0.545	0.9073	0.4917	-1.0241	0.17497	0.74074	0.65417	-0.61226	0.12648	0.28306	0.25361	-1.9793	0.26945	0.45258	1.371	0.45528
1040.8321_11.93	#N/A	0.40447	0.72295	0.94929	-0.075086	0.56432	0.72981	1.0446	0.063005	0.060584	0.225	1.1016	0.13957	0.062758	0.37649	0.91048	-0.13529	0.77221	0.89678	1.0214	0.03059	0.699	0.96842	0.97181	-0.04125	0.77609	0.88468	1.0211	0.030069	0.56859	0.94406	0.96264	-0.054928	0.99607	0.99702	1.001	0.0014298	0.55275	0.99772	0.96292	-0.054517	0.35468	0.68985	0.94066	-0.088261	0.33645	0.59901	0.93651	-0.09464
1041.6739_5.15	#N/A	0.013399	0.057303	0.16161	-2.6294	0.079257	0.34578	0.50013	-0.99964	0.0012361	0.020795	0.088385	-3.5001	0.40425	0.56972	0.79576	-0.32959	0.00026103	0.0030849	0.057151	-4.1291	0.66193	0.88236	0.82199	-0.2828	0.0066899	0.04881	0.1354	-2.8847	0.37163	0.79058	0.99791	-0.0030118	0.49806	0.89475	0.45998	-1.1204	0.12054	0.692	0.62325	-0.68211	0.13447	0.29508	0.25786	-1.9553	0.37847	0.56068	1.2158	0.2819
1041.6833_5.36	#N/A	0.23636	0.50417	0.75036	-0.41434	0.86475	0.92913	0.85763	-0.22158	0.071773	0.20581	0.62041	-0.68871	0.55949	0.70275	0.83067	-0.26766	0.0010898	0.0086032	0.33864	-1.5622	0.87103	0.96056	0.90051	-0.15118	0.0033345	0.032264	0.43763	-1.1922	0.46731	0.86584	0.98677	-0.019215	0.82506	0.95643	1.069	0.096219	0.34956	0.89422	0.75246	-0.41031	0.40406	0.58205	0.75414	-0.4071	0.07187	0.23006	1.5606	0.64212
1042.6844_5.36	#N/A	0.37787	0.6554	0.85606	-0.22422	0.86468	0.92913	0.83095	-0.26717	0.099925	0.23787	0.65623	-0.60772	0.83196	0.90252	0.8824	-0.1805	0.0022468	0.015712	0.37831	-1.4024	0.6521	0.87742	0.87338	-0.19531	0.004593	0.03993	0.45296	-1.1425	0.68536	0.95532	1.0646	0.090257	0.65226	0.92998	1.1553	0.20833	0.4003	0.91326	0.74599	-0.42277	0.98123	0.99181	0.94032	-0.088774	0.20099	0.37999	1.3153	0.3954
1042.7925_0.29	#N/A	0.66487	0.86126	1.0452	0.063812	0.40694	0.65719	1.0517	0.072743	0.15962	0.31658	1.0916	0.1264	0.89867	0.94202	0.99206	-0.011495	0.24482	0.51114	1.0906	0.12517	0.30359	0.71554	1.0889	0.12291	0.63989	0.82005	1.1095	0.14997	0.61052	0.93155	1.0175	0.025065	0.67519	0.93493	0.97992	-0.029269	0.55049	0.94605	1.0399	0.056453	0.080729	0.21524	1.1624	0.21709	0.077529	0.23776	0.79092	-0.3384
1042.7979_11.99	#N/A	0.76895	0.91051	0.98784	-0.017643	0.27969	0.55635	1.0609	0.085323	0.028049	0.12541	1.0912	0.12592	0.13296	0.30844	0.94254	-0.085378	0.721	0.88023	1.0191	0.027344	0.3644	0.75072	1.0623	0.087149	0.34746	0.63206	1.0657	0.091858	0.93042	0.99072	0.98842	-0.016806	0.77344	0.95	0.98796	-0.017482	0.49397	0.94605	1.0376	0.053223	0.01511	0.075979	1.1185	0.16152	0.012074	0.15637	0.81656	-0.29238
1043.3005_11.99	#N/A	0.735	0.89809	1.0204	0.029109	0.20299	0.5003	1.0843	0.11679	0.067183	0.19821	1.1066	0.14617	0.88219	0.93069	0.9946	-0.0078157	0.30805	0.58844	1.0664	0.092772	0.89319	0.96739	1.0105	0.015064	0.13679	0.37768	1.1518	0.2039	0.73409	0.971	0.96059	-0.05801	0.73304	0.93846	0.98574	-0.020726	0.59344	0.94605	1.0424	0.059939	0.0038298	0.033219	1.1732	0.23044	0.060628	0.21355	0.81541	-0.2944
1043.6078_5.11	#N/A	0.45642	0.76752	1.1342	0.18161	0.21946	0.47196	0.81337	-0.29802	0.43195	0.65986	0.87946	-0.18531	0.24067	0.5241	0.82378	-0.27967	0.029465	0.13763	0.68548	-0.54482	0.77093	0.96947	1.0684	0.095402	0.92679	0.96718	0.98695	-0.018945	0.1868	0.63439	1.3022	0.38098	0.028272	0.26023	1.4349	0.52098	0.86553	0.99772	0.96989	-0.044108	0.5115	0.80778	1.2294	0.29791	0.29979	0.56771	1.2247	0.29242
1043.6992_5.51	#N/A	0.0083916	0.039904	0.10802	-3.2107	0.19727	0.49402	0.61333	-0.70527	0.0096956	0.064669	0.11321	-3.1429	0.13771	0.3127	0.67273	-0.5719	0.00029816	0.0033664	0.04049	-4.6263	0.24302	0.67161	0.7957	-0.3297	0.0050226	0.041945	0.092595	-3.4329	0.078249	0.43326	0.67941	-0.55765	0.4542	0.87314	0.4155	-1.2671	0.076018	0.62864	0.43554	-1.1991	0.059403	0.17945	0.13201	-2.9213	0.21306	0.39288	1.383	0.46785
1043.801_11.99	#N/A	0.91511	0.96921	1.0138	0.019839	0.59353	0.78371	1.0335	0.04759	0.091577	0.22797	1.0874	0.12083	0.87833	0.92803	0.99367	-0.0091615	0.25105	0.51878	1.0744	0.10351	0.85584	0.95937	1.0092	0.013275	0.53202	0.75454	1.0443	0.062477	0.83416	0.98713	0.98368	-0.023739	0.59595	0.92127	0.97129	-0.042031	0.39287	0.91018	1.0605	0.08472	0.026533	0.11073	1.1312	0.17786	0.0034438	0.15524	0.75818	-0.39939
1044.6395_7.99	#N/A	0.53822	0.78937	1.0873	0.1207	0.19521	0.49192	0.79195	-0.33651	0.30026	0.45512	1.2837	0.36034	0.28628	0.46131	0.75441	-0.40658	0.73157	0.88455	0.99747	-0.0036557	0.31505	0.72676	1.2056	0.26974	0.24233	0.52709	1.3207	0.40131	0.9187	0.98782	1.0211	0.030189	0.93811	0.98757	1.0122	0.017537	0.48337	0.94605	1.1902	0.25121	0.44236	0.61402	1.1703	0.22693	0.051619	0.19947	0.52578	-0.92746
1044.7035_5.51	#N/A	0.0069119	0.03434	0.10055	-3.314	0.19581	0.49227	0.59119	-0.7583	0.012108	0.074601	0.11882	-3.0732	0.10238	0.28064	0.59254	-0.75502	0.00024596	0.0029588	0.038085	-4.7146	0.1423	0.59052	0.77172	-0.37386	0.0044895	0.039278	0.087476	-3.515	0.10692	0.48358	0.70402	-0.50632	0.35411	0.80005	0.36487	-1.4545	0.11113	0.6707	0.46472	-1.1056	0.036855	0.13348	0.10998	-3.1846	0.17059	0.34333	1.4196	0.50549
1044.8016_11.99	#N/A	0.67387	0.86985	1.0306	0.043469	0.54336	0.75318	1.0437	0.061738	0.035495	0.14193	1.1624	0.21716	0.29856	0.47251	0.93566	-0.095943	0.76091	0.89877	1.0165	0.02362	0.50205	0.80384	1.0522	0.073477	0.11424	0.33656	1.1868	0.24707	0.41895	0.83346	0.91823	-0.12307	0.91886	0.98464	0.9877	-0.017852	0.70794	0.95014	1.0413	0.058318	0.16148	0.33647	1.1394	0.18827	0.032415	0.1724	0.77844	-0.36134
1046.6549_8.41	#N/A	0.12518	0.32476	1.3432	0.42566	0.82807	0.91399	1.0413	0.058335	0.24431	0.40527	1.4153	0.50106	0.9521	0.9728	0.92893	-0.10635	0.84612	0.94948	1.0409	0.057787	0.046181	0.51752	1.5397	0.62265	0.97052	0.98713	1.1301	0.17639	0.28955	0.7218	1.3086	0.38805	0.80993	0.95412	1.0343	0.048679	0.65557	0.94922	1.1852	0.24516	0.79744	0.88977	1.053	0.074466	0.1753	0.34989	0.67075	-0.57615
1047.6589_8.41	#N/A	0.094139	0.26872	1.3682	0.45231	0.98884	0.99524	1.0438	0.061894	0.27574	0.43266	1.421	0.50689	0.78499	0.86888	0.98	-0.02914	0.79631	0.92015	1.0484	0.068187	0.051819	0.51752	1.5243	0.6081	0.88177	0.93842	1.1343	0.18185	0.29628	0.73022	1.3096	0.38915	0.75674	0.95	0.99665	-0.0048354	0.59522	0.94605	1.2833	0.3599	0.77593	0.8783	1.0796	0.1105	0.20796	0.38808	0.67406	-0.56906
1047.731_5.99	#N/A	0.0041957	0.024412	0.55834	-0.84078	0.10374	0.3819	0.70987	-0.49438	0.069903	0.20359	0.7107	-0.49269	0.10964	0.2866	0.65323	-0.61434	1.224e-05	0.00053776	0.28974	-1.7872	0.27928	0.69831	0.80278	-0.31692	0.0021116	0.023753	0.4889	-1.0324	0.077092	0.43039	0.60339	-0.72883	0.93989	0.9883	1.076	0.10562	0.12783	0.69292	0.65461	-0.61129	0.47408	0.64089	0.90152	-0.14957	0.52363	0.67147	1.1166	0.1591
1048.661_8.41	#N/A	0.10813	0.29531	1.3733	0.45766	0.88021	0.93973	1.0515	0.072503	0.25432	0.4135	1.3391	0.42124	0.96704	0.98063	0.96329	-0.053955	0.69135	0.86946	1.1219	0.16596	0.087031	0.53765	1.4167	0.50254	0.70545	0.85577	1.1643	0.21941	0.41775	0.83261	1.2671	0.34153	0.96485	0.99775	1.0112	0.0161	0.52487	0.94605	1.2958	0.37386	0.69092	0.81563	1.1023	0.14055	0.27105	0.45347	0.76152	-0.39305
1048.734_5.99	#N/A	0.004444	0.0253	0.55796	-0.84178	0.093568	0.36104	0.69569	-0.52348	0.071438	0.20537	0.70713	-0.49995	0.11085	0.28668	0.64597	-0.63046	1.3674e-05	0.00055269	0.28321	-1.82	0.32126	0.73016	0.82008	-0.28616	0.0018793	0.02191	0.48378	-1.0476	0.06825	0.42515	0.58995	-0.76134	0.91712	0.98381	1.0864	0.1196	0.13029	0.69292	0.65029	-0.62084	0.44611	0.61626	0.89047	-0.16736	0.50574	0.66188	1.1178	0.16065
1048.8319_11.92	#N/A	0.65561	0.87221	0.978	-0.032097	0.7197	0.83227	1.0166	0.023769	0.39562	0.62904	0.96109	-0.057252	0.42021	0.65217	1.0422	0.059611	0.35419	0.63798	1.068	0.09494	0.68228	0.96842	0.96761	-0.047504	0.97246	0.98464	1.0072	0.010318	0.37783	0.82386	1.052	0.073079	0.89395	0.99223	1.0176	0.025197	0.77707	0.99772	0.97599	-0.035057	0.37669	0.7032	0.95225	-0.070586	0.24206	0.50489	0.923	-0.1156
1049.7366_5.99	#N/A	0.0066854	0.033766	0.54826	-0.86706	0.095162	0.36287	0.69092	-0.53341	0.074842	0.20871	0.6953	-0.52429	0.11148	0.28668	0.6495	-0.6226	2.724e-05	0.00082168	0.27841	-1.8447	0.24631	0.67527	0.76738	-0.38199	0.0035999	0.033682	0.47801	-1.0649	0.071453	0.42713	0.57756	-0.79195	0.92836	0.98645	1.0745	0.1037	0.13311	0.69698	0.65175	-0.61761	0.43302	0.60508	0.87356	-0.19502	0.45619	0.62454	1.1746	0.23218
105.0075_0.32	#N/A	0.0067379	0.033874	0.67367	-0.5699	0.029462	0.22509	1.3557	0.43904	0.16099	0.31791	0.87062	-0.19989	0.87121	0.92377	1.0667	0.093197	0.011788	0.056397	0.7687	-0.37951	0.90702	0.9716	0.99926	-0.0010718	0.073697	0.25201	0.80614	-0.31089	0.82447	0.98713	1.0463	0.065293	0.026605	0.22497	0.74454	-0.42557	0.90696	0.98503	0.9737	-0.038454	0.051143	0.16445	1.2281	0.29642	0.39033	0.57019	0.89209	-0.16474
1050.739_5.99	#N/A	0.0019246	0.013842	0.48964	-1.0302	0.081497	0.34821	0.68594	-0.54385	0.03895	0.14909	0.63585	-0.65324	0.082107	0.26466	0.60698	-0.72027	4.8806e-06	0.00034013	0.23228	-2.106	0.29535	0.71068	0.79578	-0.32956	0.0015018	0.019332	0.43108	-1.214	0.064682	0.41766	0.58635	-0.77017	0.58765	0.92089	0.94518	-0.081334	0.23734	0.8147	0.66761	-0.58292	0.31077	0.49114	0.7977	-0.32608	0.46607	0.63344	1.1771	0.23523
1051.7406_5.99	#N/A	0.00059776	0.0054417	0.50881	-0.97479	0.066202	0.31555	0.71986	-0.47422	0.026094	0.11986	0.61116	-0.71038	0.27558	0.4517	0.77433	-0.36898	5.8676e-06	0.00037057	0.28517	-1.8101	0.53339	0.81533	0.91351	-0.13051	9.8316e-05	0.0035747	0.42861	-1.2223	0.057738	0.41238	0.68917	-0.53707	0.39613	0.83047	0.8593	-0.21877	0.054321	0.56019	0.65494	-0.61056	0.31952	0.50169	0.81617	-0.29305	0.66942	0.77619	1.0214	0.030578
1051.8084_11.98	#N/A	0.3378	0.67113	0.95355	-0.068615	0.34082	0.56409	1.0509	0.071635	0.98097	0.98945	1.0051	0.0073818	0.68381	0.84651	1.0192	0.027406	0.46115	0.71275	1.0518	0.07284	0.8022	0.97411	0.97833	-0.03161	0.15352	0.46099	1.0571	0.080135	0.67556	0.98422	0.98333	-0.024256	0.62908	0.93121	0.9795	-0.029876	0.56757	0.99772	1.0356	0.050461	0.34668	0.68105	0.9589	-0.060551	0.72698	0.85809	0.9811	-0.027525
1052.4968_12.11	#N/A	0.94559	0.98022	1.0041	0.0059198	0.26833	0.54451	0.89023	-0.16776	0.2503	0.41086	1.1222	0.16635	0.37477	0.5445	0.91899	-0.12188	0.75341	0.89409	0.96774	-0.047314	0.073214	0.53765	1.26	0.33344	0.70963	0.85878	0.96458	-0.052032	0.10545	0.48358	1.2085	0.27326	0.7168	0.93493	0.95683	-0.063663	0.26739	0.85107	1.0973	0.1339	0.30122	0.48352	1.1335	0.18077	0.013471	0.15949	0.67823	-0.56016
1052.8183_11.96	#N/A	0.9163	0.97869	0.99709	-0.0042087	0.72201	0.83227	1.0222	0.031747	0.10023	0.28318	1.1071	0.14676	0.20027	0.50503	0.93836	-0.091779	0.38921	0.66514	1.0682	0.095136	0.82163	0.97575	1.0275	0.039178	0.74864	0.87828	1.0245	0.034968	0.85889	0.99489	0.98166	-0.026707	0.97111	0.99696	1.0013	0.0018115	0.66279	0.99772	1.0337	0.047829	0.64859	0.87967	0.95835	-0.061369	0.41791	0.66181	0.95236	-0.070415
1054.7823_11.96	#N/A	0.80879	0.93425	0.98844	-0.016775	0.34959	0.57188	1.0617	0.086417	0.28937	0.52527	1.0495	0.069675	0.56804	0.77472	0.97442	-0.037388	0.37089	0.65228	1.0551	0.077391	0.86406	0.97871	0.98851	-0.016667	0.23091	0.55409	1.0703	0.097992	0.49298	0.8849	0.96304	-0.054327	0.61393	0.93121	0.97489	-0.036683	0.72125	0.99772	1.0262	0.037301	0.67663	0.89594	1.0267	0.038028	0.076653	0.32353	0.86633	-0.20702
1056.8112_11.95	#N/A	0.24836	0.57403	0.94374	-0.083539	0.11589	0.38305	1.1153	0.15744	0.13049	0.32571	1.0791	0.10985	0.93519	0.97316	1.0037	0.0053306	0.22717	0.51468	1.0928	0.12802	0.76873	0.96947	0.97268	-0.039958	0.58111	0.80694	1.0402	0.05692	0.76615	0.99489	1.0154	0.022074	0.8272	0.97574	1.0206	0.029444	0.80169	0.99772	0.98102	-0.027643	0.4523	0.77191	0.96042	-0.058269	0.53631	0.74941	1.0285	0.040491
1059.2197_5.99	#N/A	0.036008	0.12812	0.84209	-0.24796	0.13551	0.42566	0.80767	-0.30816	0.20599	0.36709	0.92713	-0.10915	0.088393	0.26568	0.72731	-0.45936	0.0019688	0.01411	0.6297	-0.66726	0.38381	0.75455	0.87614	-0.19077	0.0039694	0.035813	0.78194	-0.35486	0.1134	0.49052	0.70405	-0.50625	0.58804	0.92089	0.96702	-0.048389	0.15125	0.71739	0.8785	-0.18688	0.78226	0.87982	0.99125	-0.012673	0.91701	0.94555	0.95946	-0.0597
1059.7948_11.98	#N/A	0.48779	0.78841	0.95854	-0.061091	0.63296	0.77897	1.0244	0.034773	0.091388	0.26904	1.0908	0.12543	0.30839	0.57063	0.95385	-0.068161	0.37098	0.65228	1.0452	0.063734	0.53755	0.93733	0.97243	-0.040339	0.24937	0.57855	1.075	0.10434	0.27042	0.72539	0.94393	-0.083251	0.68737	0.95146	1.0232	0.033037	0.89852	0.99772	0.99637	-0.0052424	0.42746	0.75967	1.058	0.081322	0.17975	0.43033	0.89576	-0.15882
106.9536_0.3	#N/A	0.34583	0.62622	1.094	0.12956	0.37897	0.6335	1.0766	0.10643	0.0028675	0.033139	1.2488	0.32057	0.42859	0.59125	1.039	0.055263	0.15741	0.38236	1.1457	0.19624	0.2592	0.68029	1.1184	0.16145	0.053336	0.20301	1.231	0.29982	0.66028	0.94873	0.94838	-0.076465	0.84302	0.96483	1.047	0.0663	0.40984	0.91755	1.0942	0.12994	0.0049847	0.038015	1.3482	0.43104	0.081315	0.24284	0.72605	-0.46185
1060.2188_5.99	#N/A	0.036215	0.12841	0.81278	-0.29906	0.1724	0.47149	0.82332	-0.28048	0.86496	0.91094	1.0325	0.046086	0.055459	0.24238	0.6549	-0.61065	0.00087519	0.0072789	0.65481	-0.61084	0.36054	0.74658	0.87411	-0.19411	0.082401	0.273	0.83913	-0.25303	0.099408	0.4694	0.66673	-0.58483	0.44744	0.86951	0.93899	-0.090818	0.61509	0.94605	0.96265	-0.054918	0.55261	0.7033	1.1029	0.14131	0.15555	0.33162	0.7762	-0.3655
1060.7974_11.98	#N/A	0.93604	0.98116	1.0061	0.0087594	0.89236	0.93788	0.99579	-0.0060808	0.29592	0.53165	1.0496	0.069894	0.63171	0.80966	0.98238	-0.025641	0.069437	0.24907	1.1182	0.16115	0.28583	0.75025	0.93199	-0.10161	0.80103	0.89467	1.0191	0.027346	0.84772	0.99489	0.98545	-0.021142	0.74091	0.95793	1.0152	0.021744	0.71396	0.99772	1.0303	0.043022	0.57189	0.84828	0.96212	-0.055715	0.75983	0.88437	1.0269	0.038328
1061.6497_5.15	#N/A	0.011604	0.051371	0.42248	-1.2431	0.34733	0.60933	0.7961	-0.32898	0.0020927	0.028365	0.33757	-1.5668	0.26766	0.44522	0.78263	-0.35359	0.00028115	0.0032102	0.23487	-2.09	0.9476	0.98479	0.95357	-0.06859	0.014273	0.078324	0.45248	-1.1441	0.18615	0.60726	0.82083	-0.28484	0.2988	0.75958	0.67692	-0.56293	0.35706	0.89723	0.91442	-0.12907	0.16339	0.33833	0.56926	-0.81284	0.83107	0.89055	0.87761	-0.18835
1061.6748_5.39	#N/A	0.0078186	0.0437	0.3977	-1.3302	0.12631	0.38824	0.81406	-0.2968	0.020919	0.13488	0.45029	-1.1511	0.11411	0.44609	0.76604	-0.3845	0.00090921	0.0094612	0.29336	-1.7692	0.14528	0.65456	0.76416	-0.38805	0.0045786	0.048607	0.37496	-1.4152	0.15303	0.58978	0.83319	-0.26328	0.49845	0.915	0.72942	-0.45518	0.21601	0.99772	0.82052	-0.28539	0.10982	0.37912	0.50046	-0.99868	0.3951	0.6416	1.1581	0.21182
1062.6534_5.15	#N/A	0.010269	0.046744	0.41961	-1.2529	0.18776	0.48787	0.77705	-0.36392	0.0031257	0.034294	0.33389	-1.5825	0.58632	0.72341	0.81946	-0.28725	0.00034235	0.0036608	0.23223	-2.1064	0.67125	0.88724	1.0966	0.13309	0.014312	0.078324	0.44591	-1.1652	0.28839	0.7218	0.86668	-0.20642	0.39379	0.82729	0.70426	-0.50583	0.31589	0.88793	0.9	-0.152	0.20889	0.39307	0.58917	-0.76323	0.74767	0.83854	0.89767	-0.15575
1063.6643_5.15	#N/A	0.062371	0.19757	0.50225	-0.99353	0.047247	0.27711	0.60345	-0.72868	0.0058417	0.048385	0.34107	-1.5518	0.19392	0.36731	0.73568	-0.44286	0.00034149	0.0036608	0.21298	-2.2312	0.49747	0.80303	0.81383	-0.2972	0.018854	0.09574	0.41627	-1.2644	0.14351	0.55149	0.76228	-0.39161	0.45824	0.87526	1.1681	0.22412	0.076536	0.62864	0.62254	-0.68376	0.46657	0.63412	0.70993	-0.49425	0.077417	0.23776	1.74	0.79909
1063.7936_12	#N/A	0.84241	0.94454	0.99196	-0.011642	0.10422	0.38191	1.1288	0.17474	0.52847	0.6569	1.028	0.039861	0.5801	0.71922	0.97196	-0.04103	0.68442	0.86658	1.032	0.045442	0.60763	0.84932	0.96046	-0.058196	0.82485	0.91494	1.0265	0.037704	0.91818	0.98782	0.98464	-0.022335	0.27041	0.73202	0.93578	-0.095757	0.43407	0.92607	1.0616	0.086185	0.5518	0.7027	1.041	0.058007	0.14748	0.32292	0.86025	-0.21717
1064.808_11.98	#N/A	0.97306	0.99236	0.99852	-0.0021316	0.32906	0.55513	1.0538	0.07564	0.42694	0.65506	1.0351	0.049724	0.56099	0.77308	1.0178	0.025476	0.39931	0.6704	1.0493	0.069455	0.9115	0.97871	1.0042	0.0059775	0.60492	0.81824	1.0366	0.051896	0.84661	0.99489	0.98306	-0.024643	0.7872	0.96518	1.0144	0.020556	0.42757	0.99772	0.95467	-0.066933	0.96745	0.98526	0.9977	-0.0033286	0.15947	0.41282	0.9047	-0.14449
1065.6707_5.15	#N/A	0.033831	0.12199	0.47201	-1.0831	0.050398	0.28173	0.54664	-0.87135	0.0015006	0.022817	0.29753	-1.7489	0.24109	0.4179	0.7791	-0.36013	5.2531e-05	0.0011929	0.19552	-2.3546	0.13301	0.57315	0.72223	-0.46947	0.0077739	0.053113	0.38674	-1.3706	0.31518	0.73811	0.88669	-0.1735	0.5027	0.89561	1.2227	0.29008	0.061714	0.59111	0.53791	-0.89458	0.46211	0.62976	0.73543	-0.44334	0.089994	0.25661	1.8675	0.90113
1065.6812_5.51	#N/A	0.012929	0.056315	0.40367	-1.3087	0.047745	0.27711	0.58068	-0.78419	0.0134	0.079076	0.41245	-1.2777	0.054809	0.24238	0.59909	-0.73916	9.4093e-05	0.0018111	0.17252	-2.5352	0.32748	0.73537	0.79543	-0.33018	0.0031403	0.03111	0.33793	-1.5652	0.015471	0.27274	0.51987	-0.94377	0.60086	0.92127	0.76682	-0.38305	0.12006	0.69128	0.74067	-0.4331	0.068768	0.19665	0.45519	-1.1354	0.50995	0.66577	1.0753	0.10472
1065.8109_11.98	#N/A	0.72575	0.9113	1.0153	0.02186	0.12369	0.38574	1.0532	0.07475	0.57423	0.77573	1.0237	0.03382	0.24912	0.52893	1.0411	0.058073	0.038857	0.16806	1.1228	0.16715	0.37114	0.83282	0.94546	-0.080914	0.3426	0.68292	1.0326	0.046276	0.41349	0.83599	1.0418	0.059012	0.36619	0.86568	1.0676	0.094315	0.49839	0.99772	0.94788	-0.077229	0.045017	0.23425	1.0768	0.10669	0.090129	0.33952	0.91914	-0.12165
1066.6847_5.51	#N/A	0.0059553	0.031425	0.35552	-1.492	0.074296	0.33146	0.60668	-0.72098	0.0038688	0.037772	0.33287	-1.587	0.14082	0.31623	0.68217	-0.55179	6.4406e-05	0.0014069	0.17307	-2.5306	0.10845	0.54064	0.70016	-0.51424	0.0023853	0.025299	0.31395	-1.6714	0.047139	0.39359	0.61913	-0.69168	0.45631	0.8743	0.72424	-0.46546	0.17878	0.74194	0.73718	-0.43992	0.070909	0.19876	0.45111	-1.1485	0.62375	0.74605	1.0378	0.053472
1066.8155_11.98	#N/A	0.93684	0.98116	1.006	0.0086962	0.070128	0.32812	1.0875	0.12095	0.50641	0.71059	1.0428	0.060518	0.38354	0.63782	1.0488	0.068787	0.16663	0.44104	1.0775	0.1077	0.79657	0.97411	1.008	0.01156	0.38671	0.70568	1.0567	0.079519	0.47298	0.8834	0.95594	-0.065011	0.85425	0.9843	1.0157	0.022458	0.71735	0.99772	1.0236	0.033648	0.5848	0.85483	1.0263	0.037391	0.085451	0.33641	0.89804	-0.15515
1067.2081_5.99	#N/A	0.0080964	0.03913	0.70456	-0.50521	0.060747	0.30803	0.65927	-0.60105	0.037503	0.14538	0.73894	-0.43647	0.21308	0.38656	0.76557	-0.38539	1.0909e-05	0.00051821	0.35967	-1.4752	0.55676	0.82317	0.94198	-0.086239	0.00057292	0.011133	0.53479	-0.90296	0.050778	0.39708	0.59184	-0.75671	0.81709	0.95619	1.0216	0.03085	0.16834	0.73216	0.74505	-0.42459	0.57483	0.71845	0.97185	-0.041196	0.96581	0.98234	0.96057	-0.058037
1067.6879_5.51	#N/A	0.0083114	0.03971	0.36614	-1.4495	0.086426	0.35523	0.67657	-0.56368	0.013151	0.078869	0.39125	-1.3538	0.088133	0.26568	0.68624	-0.54322	0.00031774	0.0034711	0.21126	-2.2429	0.53058	0.81375	0.87975	-0.18484	0.0033719	0.03245	0.31742	-1.6555	0.058888	0.41238	0.65233	-0.61633	0.68143	0.93493	0.75867	-0.39846	0.077754	0.62864	0.76205	-0.39205	0.13946	0.30112	0.49903	-1.0028	0.41189	0.58865	1.1028	0.14121
1068.6657_8.4	#N/A	0.1011	0.301	1.4213	0.50719	0.72096	0.83227	1.0691	0.096444	0.23526	0.4683	1.3999	0.48533	0.57229	0.77472	1.0256	0.036471	0.2834	0.575	1.354	0.43725	0.29532	0.75814	1.2459	0.31718	0.6	0.81472	1.2894	0.36668	0.52725	0.91801	1.034	0.048286	0.59057	0.93121	0.95479	-0.066742	0.59445	0.99772	1.2294	0.29796	0.69487	0.89603	0.8895	-0.16894	0.45639	0.69184	0.89127	-0.16607
1068.8062_11.94	#N/A	0.71271	0.88912	1.0248	0.035289	0.84025	0.91748	1.0182	0.026015	0.15034	0.3063	1.0976	0.13441	0.10882	0.28598	0.87577	-0.19138	0.65364	0.85199	0.97955	-0.029816	0.2684	0.69303	1.0767	0.10667	0.24852	0.53349	1.0971	0.1337	0.44973	0.86074	0.93642	-0.094779	0.65538	0.92998	0.97952	-0.029856	0.39767	0.91018	1.0555	0.077889	0.036838	0.13348	1.1128	0.1542	0.0053605	0.15524	0.78235	-0.35412
1069.6695_8.4	#N/A	0.25902	0.58924	1.2599	0.33326	0.72888	0.83631	1.0797	0.11064	0.26505	0.49732	1.3093	0.38881	0.77322	0.89697	0.98827	-0.017026	0.64974	0.83379	1.0998	0.13719	0.073768	0.55777	1.4757	0.56143	0.66908	0.85046	1.2625	0.33628	0.58157	0.94773	0.97755	-0.032757	0.61837	0.93121	0.9508	-0.072784	0.65613	0.99772	1.1811	0.24012	0.77349	0.9312	0.88053	-0.18356	0.25446	0.5203	0.76085	-0.39432
1069.7127_5.99	#N/A	0.0026042	0.017313	0.79853	-0.32458	0.16158	0.45787	0.84987	-0.23468	0.064414	0.19343	0.87658	-0.19004	0.094497	0.27003	0.77578	-0.36628	8.4162e-05	0.0017181	0.60796	-0.71796	0.37556	0.75249	0.88561	-0.17526	9.8498e-05	0.0035747	0.73218	-0.44974	0.081179	0.4348	0.73428	-0.4456	0.49868	0.89475	0.96019	-0.058611	0.14239	0.70357	0.87057	-0.19996	0.71286	0.83374	0.98089	-0.027834	0.38605	0.56714	0.8964	-0.15778
107.0456_2.33	#N/A	0.17308	0.45251	0.59882	-0.73982	0.09816	0.36326	1.4508	0.53689	0.079603	0.25241	0.51803	-0.94889	0.020353	0.27077	1.8822	0.91245	0.022267	0.1125	0.42538	-1.2332	0.0095624	0.3242	1.9675	0.9764	0.30083	0.63926	0.67048	-0.57674	0.90737	0.99489	0.86866	-0.20314	0.3695	0.86568	0.67157	-0.57439	0.025742	0.85355	0.63727	-0.65002	0.0024286	0.031511	0.22256	-2.1678	0.71524	0.85325	0.43189	-1.2113
107.0781_7.06	#N/A	0.00010599	0.0013193	2.4799	1.3103	0.031241	0.23127	0.64507	-0.63247	0.04392	0.15993	1.9597	0.9706	0.063879	0.24622	0.51903	-0.9461	0.33864	0.61465	1.1463	0.19697	0.23784	0.67161	0.83861	-0.25393	0.35797	0.63742	0.8689	-0.20274	0.54544	0.90261	1.0514	0.072252	0.74074	0.94355	0.98802	-0.017391	0.78273	0.96503	0.94427	-0.082732	0.9909	0.99632	0.98442	-0.022655	0.64672	0.75891	1.0941	0.1298
107.0836_6.56	#N/A	2.7848e-05	0.00049806	2.0865	1.0611	0.032073	0.234	0.74119	-0.43208	0.012851	0.077528	1.6639	0.73454	0.051518	0.23958	0.66245	-0.59411	0.3349	0.61086	1.1337	0.18101	0.15059	0.59068	0.82099	-0.28457	0.69673	0.85184	0.96387	-0.05309	0.94384	0.9948	1.012	0.017247	0.87591	0.97016	1.011	0.015738	0.88288	0.98471	1.0101	0.014504	0.21511	0.40142	1.2379	0.3079	0.94356	0.96504	0.98694	-0.018972
1070.7159_5.99	#N/A	0.0024277	0.01652	0.79302	-0.33456	0.077359	0.33987	0.79248	-0.33555	0.051996	0.17524	0.85695	-0.22271	0.13718	0.31235	0.78472	-0.34976	3.4107e-05	0.00091542	0.59148	-0.7576	0.35482	0.74658	0.87704	-0.18928	9.4356e-05	0.0035747	0.72641	-0.46115	0.082415	0.43603	0.72854	-0.45693	0.53097	0.90209	0.9674	-0.047809	0.18289	0.74823	0.88824	-0.17098	0.69236	0.81664	0.98454	-0.022473	0.65655	0.76619	0.92347	-0.11486
1071.7188_5.99	#N/A	0.010192	0.046531	0.78392	-0.35123	0.17512	0.4757	0.83635	-0.25781	0.23227	0.39279	0.8947	-0.16052	0.22528	0.39868	0.81051	-0.30309	4.6449e-05	0.0011044	0.57762	-0.79182	0.44146	0.7767	0.91466	-0.12869	0.00024354	0.0065625	0.70845	-0.49726	0.11236	0.48941	0.75975	-0.3964	0.76806	0.95	0.98222	-0.025878	0.46768	0.94605	0.93648	-0.094686	0.63772	0.77361	0.96785	-0.047142	0.61008	0.73786	0.91299	-0.13133
1072.7191_5.99	#N/A	0.018526	0.073994	0.75697	-0.40168	0.22398	0.50918	0.87315	-0.1957	0.10895	0.25165	0.82822	-0.27192	0.066019	0.24622	0.75221	-0.4108	0.00018755	0.0025939	0.59761	-0.74271	0.54968	0.82106	0.96869	-0.045892	0.0080503	0.053806	0.71726	-0.47943	0.16097	0.57969	0.80519	-0.3126	0.75146	0.95	0.96581	-0.050193	0.25953	0.84462	0.85527	-0.22555	0.56852	0.71382	0.9369	-0.094036	0.90221	0.93506	0.9346	-0.097578
1072.7901_11.99	#N/A	0.44934	0.71788	0.94542	-0.080977	0.20752	0.50378	1.1279	0.1736	0.37613	0.52685	1.0807	0.11203	0.40017	0.5669	0.92146	-0.11801	0.7556	0.89547	1.046	0.064864	0.4966	0.80269	1.0755	0.10499	0.2354	0.52051	1.136	0.18402	0.48902	0.87884	0.92532	-0.11197	0.58635	0.92089	0.96157	-0.05654	0.59163	0.94605	1.0561	0.078682	0.042807	0.14839	1.1558	0.20891	0.00090222	0.15524	0.70406	-0.50622
1076.7837_0.29	#N/A	0.38941	0.66864	0.94476	-0.08198	0.037026	0.25136	1.1607	0.21504	0.50749	0.64266	1.0442	0.062393	0.94954	0.9709	0.99715	-0.004123	0.30889	0.58893	1.1182	0.16112	0.50253	0.80384	1.0524	0.07371	0.63649	0.8191	1.076	0.10571	0.65355	0.9475	0.93382	-0.098782	0.55691	0.91136	0.96423	-0.052551	0.31537	0.88793	1.1139	0.15566	0.61295	0.75101	1.0608	0.085121	0.065139	0.21953	0.76728	-0.38217
1076.7923_11.99	#N/A	0.6387	0.84699	0.97564	-0.035575	0.23288	0.51398	1.0798	0.11077	0.13344	0.2869	1.0931	0.12847	0.48106	0.63379	0.95778	-0.062233	0.53407	0.78046	1.0365	0.051783	0.67447	0.88859	1.0264	0.037538	0.24866	0.53349	1.1007	0.13841	0.41342	0.82889	0.93371	-0.098947	0.52317	0.89866	0.96683	-0.048672	0.67179	0.94959	1.0213	0.030444	0.16357	0.33836	1.0691	0.096439	0.0082226	0.15524	0.83572	-0.2589
1076.8102_3.73	#N/A	0.21443	0.47808	1.4255	0.51147	0.69085	0.83957	1.3244	0.40534	0.00038341	0.0093357	4.7248	2.2403	0.37627	0.5459	0.71867	-0.4766	0.00016431	0.0024598	4.7448	2.2463	0.438	0.77459	0.7976	-0.32626	0.00027037	0.0069702	3.9785	1.9922	0.12982	0.52632	0.58507	-0.77333	0.0027544	0.073934	2.7841	1.4772	0.012585	0.37362	0.36423	-1.4571	0.0015021	0.018178	3.8475	1.9439	0.51988	0.66965	0.7593	-0.39726
1077.2938_11.99	#N/A	0.71082	0.88809	1.0202	0.028798	0.16784	0.46449	1.0978	0.13467	0.37132	0.52186	1.0594	0.083206	0.88548	0.93151	1.0054	0.0077207	0.34342	0.61853	1.0545	0.076512	0.98466	0.99204	1.0051	0.0073392	0.52306	0.74774	1.0643	0.089912	0.65193	0.94673	0.95384	-0.068174	0.72295	0.93493	0.98122	-0.027349	0.49011	0.94605	1.0491	0.069113	0.3488	0.53249	1.0752	0.10461	0.11708	0.29066	0.83474	-0.2606
1077.3417_8.51	#N/A	0.12223	0.31982	1.616	0.69243	0.19434	0.49033	0.68083	-0.55463	0.15084	0.30678	1.9409	0.95673	0.38905	0.55677	0.63262	-0.66059	0.32531	0.60304	1.3926	0.47774	0.29611	0.71068	1.3751	0.45958	0.16593	0.4213	1.6455	0.71852	0.61438	0.93358	0.83221	-0.26498	0.78805	0.95241	1.2402	0.31059	0.89063	0.98503	1.142	0.19161	0.37266	0.55788	1.4342	0.52025	0.20717	0.38768	0.59144	-0.7577
1077.7967_11.99	#N/A	0.67423	0.86985	0.97462	-0.037084	0.26478	0.54327	1.0789	0.10958	0.095401	0.23171	1.1292	0.17535	0.44126	0.60297	0.9399	-0.089425	0.17521	0.40889	1.1275	0.17313	0.47318	0.79163	0.9314	-0.10252	0.40596	0.67415	1.1021	0.14022	0.82911	0.98713	1.0008	0.0010819	0.92388	0.98532	1.0311	0.044175	0.95334	0.98906	0.99071	-0.013471	0.12663	0.28309	1.0913	0.1261	0.021433	0.16021	0.84896	-0.23624
1081.6146_5.36	#N/A	0.95809	0.98457	0.99353	-0.0093617	0.69452	0.84193	1.0378	0.053594	0.094929	0.23143	1.1602	0.21442	0.29138	0.46551	0.90598	-0.14245	0.86126	0.95376	0.98305	-0.024658	0.53535	0.81533	1.0536	0.0753	0.54163	0.76198	1.076	0.10573	0.2158	0.64268	0.85947	-0.21848	0.81782	0.95643	0.97506	-0.036431	0.93116	0.98503	1.0015	0.0022006	0.47586	0.64157	1.0583	0.0817	0.03829	0.18145	0.77996	-0.35852
1081.6942_5.96	#N/A	0.0001649	0.0027163	0.70684	-0.50054	0.12039	0.38464	0.82291	-0.28118	0.0064199	0.064994	0.74224	-0.43004	0.34896	0.60223	0.87741	-0.18868	0.00015221	0.0030184	0.55315	-0.85425	0.62656	0.96842	0.92818	-0.10753	0.00014776	0.007395	0.63332	-0.65899	0.081706	0.45419	0.74492	-0.42484	0.43921	0.89545	0.94496	-0.081674	0.02999	0.85355	0.79868	-0.32432	0.18545	0.49585	0.87367	-0.19484	0.78918	0.89814	1.0113	0.016261
1082.8198_11.93	#N/A	0.8017	0.93425	0.9709	-0.042611	0.84869	0.91297	1.0086	0.012417	0.74966	0.88269	1.016	0.022967	0.9907	0.99354	1.0007	0.00095668	0.77471	0.8968	1.0441	0.062292	0.55809	0.94912	0.91938	-0.12126	0.37716	0.70048	1.0716	0.099733	0.56464	0.94196	0.96098	-0.057427	0.96973	0.99696	0.99999	-2.1312e-05	0.76198	0.99772	0.97394	-0.038093	0.91378	0.96539	0.97942	-0.030002	0.44917	0.68656	0.93812	-0.092151
1083.66_5.15	#N/A	0.0089098	0.048348	0.2748	-1.8635	0.24375	0.49229	0.74546	-0.4238	0.0025704	0.038942	0.22382	-2.1596	0.2156	0.5241	0.7791	-0.36011	0.00055568	0.0073003	0.15734	-2.668	0.54228	0.9387	0.79049	-0.33919	0.013481	0.094907	0.29837	-1.7448	0.30782	0.75762	0.8558	-0.22466	0.28518	0.81447	0.53305	-0.90765	0.72886	0.99772	0.9209	-0.11888	0.12457	0.40915	0.39943	-1.324	0.57642	0.77471	1.0565	0.07927
1084.6634_5.15	#N/A	0.0037507	0.025432	0.24722	-2.0161	0.34911	0.57188	0.79767	-0.32613	0.0011678	0.026851	0.20047	-2.3185	0.34793	0.60144	0.81649	-0.2925	0.0001848	0.003292	0.13915	-2.8453	0.68833	0.96842	0.8278	-0.27265	0.0053026	0.051653	0.26663	-1.9071	0.39831	0.8331	0.90342	-0.14653	0.25224	0.7932	0.52842	-0.92023	0.49557	0.99772	0.89747	-0.15606	0.093047	0.35041	0.37364	-1.4203	0.6516	0.82009	1.0822	0.114
1084.7556_0.3	#N/A	0.63317	0.8452	0.95859	-0.061008	0.15555	0.45037	1.1789	0.23742	0.063034	0.19061	1.1533	0.20578	0.53917	0.68532	1.0761	0.10585	0.16913	0.40073	1.1875	0.24788	0.27843	0.69831	1.1002	0.13779	0.42053	0.6865	1.1214	0.16527	0.68716	0.95532	1.0462	0.065144	0.52717	0.90074	0.9486	-0.076125	0.38683	0.90596	1.1185	0.16153	0.0067053	0.046305	1.4339	0.51997	0.017373	0.15982	0.63393	-0.6576
1084.7862_12.02	#N/A	0.28562	0.56161	0.92641	-0.11028	0.42006	0.66688	1.0641	0.089685	0.81666	0.88072	1.0275	0.039076	0.48945	0.64191	0.93535	-0.096428	0.73992	0.88665	0.98004	-0.029083	0.94357	0.98349	1.0109	0.015702	0.79811	0.904	1.0317	0.044962	0.95006	0.99641	0.99451	-0.007945	0.18801	0.64962	0.90397	-0.14565	0.5159	0.94605	1.0437	0.061663	0.5517	0.7027	1.0373	0.052806	0.014435	0.15949	0.74853	-0.41786
1085.6505_5.15	#N/A	0.74083	0.90173	0.96811	-0.046764	0.068348	0.32032	0.8032	-0.31617	0.080778	0.21455	0.79762	-0.32623	0.2694	0.44738	0.81641	-0.29264	0.0066391	0.036461	0.61449	-0.70253	0.41975	0.76724	0.81148	-0.30137	0.69312	0.84897	0.96088	-0.057573	0.0081876	0.19496	0.64472	-0.63325	0.080856	0.43345	1.3222	0.4029	0.45677	0.94005	0.87806	-0.18761	0.012024	0.069033	1.4016	0.48712	0.3317	0.51566	1.1484	0.1996
1085.6703_5.18	#N/A	0.034291	0.13807	0.54562	-0.87404	0.41952	0.62841	0.82285	-0.28131	0.0027341	0.040093	0.40745	-1.2953	0.58496	0.7792	0.92078	-0.11907	0.0003322	0.0050601	0.31129	-1.6837	0.66101	0.96842	0.89303	-0.16321	0.0035176	0.041078	0.43622	-1.1969	0.47805	0.8834	0.91764	-0.124	0.40365	0.88333	0.76622	-0.38417	0.73702	0.99772	0.93636	-0.09487	0.11066	0.38009	0.57762	-0.79181	0.21561	0.47707	1.2748	0.35029
1085.6842_5.99	#N/A	0.37118	0.64876	0.9262	-0.1106	0.1114	0.39292	0.79342	-0.33384	0.59933	0.70819	1.0778	0.10807	0.062987	0.24622	0.71636	-0.48125	0.0060861	0.03401	0.72057	-0.47278	0.089919	0.53765	0.74652	-0.42174	0.011033	0.066168	0.73408	-0.44599	0.24336	0.67974	0.83396	-0.26196	0.048311	0.31804	1.2231	0.2906	0.016006	0.38021	0.76469	-0.38705	0.75351	0.86182	1.0513	0.07222	0.59666	0.72577	0.91751	-0.1242
1085.803_11.98	#N/A	0.99717	0.99777	1.0032	0.0046124	0.41126	0.62553	1.0646	0.090325	0.22026	0.45038	1.0889	0.12281	0.2339	0.5241	0.92544	-0.11179	0.24466	0.53128	1.1193	0.1626	0.7922	0.97411	0.96407	-0.052787	0.72245	0.87041	1.0259	0.036908	0.91967	0.99489	1.0031	0.0044354	0.53952	0.93121	1.0452	0.06373	0.69848	0.99772	0.97266	-0.039997	0.36777	0.69706	1.0607	0.085	0.010399	0.28258	0.84891	-0.23631
1086.652_5.15	#N/A	0.99023	0.99533	0.99017	-0.014255	0.11787	0.40305	0.81508	-0.29499	0.3328	0.48215	0.86829	-0.20375	0.14762	0.32038	0.78334	-0.35229	0.0035182	0.022501	0.58134	-0.78254	0.24009	0.67161	0.79603	-0.3291	0.31579	0.60562	0.86311	-0.21239	0.19728	0.61916	0.82735	-0.27344	0.030658	0.24433	1.3654	0.4493	0.1519	0.71739	0.82533	-0.27695	0.019292	0.090341	1.4916	0.57689	0.3505	0.53557	1.1407	0.18991
1086.8106_11.96	#N/A	0.82126	0.93922	0.97866	-0.03112	0.98342	0.98807	1.0093	0.013348	0.068896	0.23741	1.1195	0.16287	0.79274	0.909	1.0119	0.017	0.20275	0.48986	1.0852	0.11797	0.80702	0.97454	1.0182	0.026055	0.22537	0.55085	1.0734	0.10219	0.763	0.99489	1.0112	0.016095	0.11969	0.61984	1.1241	0.16871	0.18327	0.99772	0.90121	-0.15006	0.57396	0.84962	1.052	0.073109	0.4367	0.67995	0.93341	-0.099423
1087.6652_5.15	#N/A	0.66299	0.86002	0.93679	-0.094195	0.029337	0.22509	0.51373	-0.96093	0.031008	0.13179	0.54786	-0.86813	0.29304	0.46779	0.72113	-0.47167	0.00024287	0.0029395	0.2944	-1.7642	0.69183	0.89584	0.8405	-0.25069	0.021853	0.10617	0.54978	-0.86308	0.28966	0.7218	0.83745	-0.25592	0.095412	0.46577	1.5981	0.67633	0.10095	0.65486	0.63632	-0.65217	0.93079	0.96468	1.009	0.012889	0.06684	0.22109	1.7733	0.82647
1087.6918_5.5	#N/A	0.0081771	0.044761	0.23726	-2.0754	0.27291	0.51409	0.77723	-0.36358	0.0057749	0.060695	0.22102	-2.1777	0.17516	0.4962	0.72973	-0.45456	0.00066245	0.0075951	0.14438	-2.792	0.36271	0.83282	0.76863	-0.37965	0.0052665	0.051653	0.22147	-2.1748	0.044571	0.37475	0.68011	-0.55615	0.34023	0.85138	0.52807	-0.9212	0.1062	0.99772	0.66246	-0.59409	0.051022	0.24847	0.26771	-1.9013	0.18213	0.4321	1.2477	0.31922
1087.7989_11.99	#N/A	0.88961	0.96835	1.0054	0.0077057	0.55379	0.72029	0.96291	-0.05453	0.26189	0.49593	1.0737	0.10262	0.98115	0.98868	0.99958	-0.00060701	0.28933	0.58058	1.0881	0.12178	0.37041	0.83282	0.92931	-0.10577	0.24763	0.57855	1.0958	0.13195	0.77181	0.99489	1.0305	0.0434	0.67868	0.94979	0.96887	-0.045624	0.35221	0.99772	1.085	0.11768	0.20209	0.51303	1.1264	0.17178	0.13933	0.3928	0.83727	-0.25624
1088.6938_5.5	#N/A	0.0077419	0.043512	0.23383	-2.0964	0.55038	0.72029	0.85105	-0.23269	0.0064314	0.064994	0.22585	-2.1466	0.39862	0.64389	0.82462	-0.2782	0.00064017	0.0075951	0.1466	-2.77	0.17492	0.66367	0.78021	-0.35806	0.0044625	0.047858	0.21238	-2.2353	0.112	0.50392	0.73632	-0.44159	0.33088	0.84424	0.53086	-0.91361	0.17335	0.99772	0.64987	-0.62178	0.042586	0.22835	0.2586	-1.9512	0.15928	0.41282	1.3672	0.45118
301.2162_6.08	CE5013,	1.8495e-06	0.00032397	2.5129	1.3293	0.00048013	0.070201	0.56096	-0.83403	0.004633	0.051801	2.1331	1.093	0.016952	0.25615	0.52094	-0.94082	0.44682	0.70766	1.2171	0.28343	0.0731	0.55777	0.63718	-0.65022	0.24763	0.57855	0.853	-0.22938	0.20356	0.64829	0.81506	-0.29503	0.42569	0.88947	0.90246	-0.14807	0.32872	0.99772	0.88193	-0.18126	0.32088	0.65054	0.86187	-0.21446	0.33133	0.59526	1.2194	0.28618
109.1022_8.52	#N/A	0.51227	0.76746	1.0972	0.13379	0.14809	0.43883	0.80697	-0.30942	0.22627	0.38689	1.264	0.33805	0.20502	0.37736	0.77416	-0.3693	0.83943	0.94812	0.95919	-0.060108	0.37502	0.75249	1.1453	0.19571	0.73384	0.86894	0.98012	-0.028969	0.9937	0.99898	0.97037	-0.043397	0.84436	0.96483	1.0693	0.096609	0.81536	0.97563	0.96159	-0.056501	0.3369	0.52055	1.2444	0.31549	0.19087	0.36815	0.66774	-0.58265
1090.814_11.94	#N/A	0.47542	0.78195	1.0402	0.056814	0.13158	0.39851	1.0868	0.12014	0.13231	0.32654	1.076	0.10567	0.23474	0.5241	1.0358	0.050759	0.14057	0.39821	1.1066	0.14608	0.90453	0.97871	0.99591	-0.0059098	0.14495	0.44568	1.0916	0.1264	0.83904	0.99489	1.0084	0.012048	0.38426	0.86666	1.0744	0.10349	0.60745	0.99772	0.95741	-0.062792	0.18539	0.49585	1.0882	0.12199	0.12661	0.37564	0.87898	-0.18609
1091.5608_3.72	#N/A	0.026977	0.10078	0.72925	-0.45551	0.12596	0.41219	0.7301	-0.45383	0.0017489	0.02523	0.31168	-1.6819	0.95611	0.97401	0.75245	-0.41032	2.9252e-05	0.00086222	0.19774	-2.3383	0.93512	0.98201	0.92249	-0.11639	0.00023383	0.0064736	0.24369	-2.0369	0.78692	0.98125	0.76512	-0.38624	0.00046478	0.026505	0.36222	-1.4651	0.35074	0.89422	0.6949	-0.52511	0.00041712	0.0077339	0.32335	-1.6288	0.59632	0.72577	0.99012	-0.014319
1091.7231_5.96	#N/A	0.00018559	0.0027846	0.62284	-0.68307	0.14823	0.40259	0.80206	-0.31821	0.0048975	0.053618	0.73717	-0.43993	0.1193	0.44917	0.7584	-0.39897	1.645e-06	0.0001235	0.42942	-1.2195	0.16184	0.65572	0.76999	-0.37709	0.00024667	0.0079266	0.59011	-0.76095	0.057128	0.39501	0.66039	-0.59861	0.63255	0.93123	0.97091	-0.042584	0.1264	0.99772	0.79257	-0.33538	0.26627	0.59798	0.88221	-0.18081	0.81368	0.91073	0.99272	-0.010544
1092.7263_5.96	#N/A	3.8581e-05	0.0013982	0.6103	-0.71242	0.091452	0.36078	0.78517	-0.34891	0.0075461	0.073512	0.71393	-0.48615	0.19006	0.50503	0.78391	-0.35124	1.217e-05	0.00049196	0.45839	-1.1253	0.16569	0.65572	0.75369	-0.40796	0.00027568	0.0080482	0.58973	-0.76186	0.036037	0.35879	0.61802	-0.69428	0.43827	0.89545	0.93397	-0.098545	0.17481	0.99772	0.82715	-0.27377	0.29321	0.62763	0.8866	-0.17365	0.83707	0.92358	0.98133	-0.027185
1093.7295_5.96	#N/A	1.1085e-05	0.00076767	0.59714	-0.74385	0.14082	0.40259	0.82723	-0.27364	0.043004	0.18678	0.76687	-0.38294	0.092225	0.40726	0.69271	-0.52968	3.318e-06	0.00020513	0.43772	-1.1919	0.25806	0.74206	0.83093	-0.26719	0.0010141	0.018699	0.56599	-0.82116	0.15897	0.59038	0.73953	-0.43532	0.99222	0.99696	1.0181	0.025851	0.077205	0.99772	0.75951	-0.39686	0.3448	0.68105	0.89844	-0.15451	0.75098	0.87891	0.99656	-0.0049726
1093.7894_11.98	#N/A	0.92062	0.97912	1.0165	0.023672	0.65235	0.78807	1.0333	0.04729	0.12316	0.31417	1.0669	0.093465	0.8819	0.95729	0.99293	-0.010232	0.19391	0.47506	1.0862	0.11928	0.76757	0.96947	0.97654	-0.034255	0.42658	0.72754	1.0468	0.065924	0.83082	0.99489	0.98509	-0.021675	0.90663	0.99346	0.99899	-0.001459	0.91595	0.99772	1.0103	0.014833	0.74744	0.91872	1.0257	0.036646	0.33089	0.59526	0.92571	-0.11136
1094.7939_11.97	#N/A	0.77254	0.92056	0.98425	-0.022897	0.88065	0.93301	1.0021	0.0030786	0.03441	0.17031	1.1376	0.18595	0.11717	0.44917	0.91404	-0.12967	0.39092	0.66579	1.0677	0.094479	0.91157	0.97871	1.0024	0.0034566	0.19158	0.51629	1.1021	0.14019	0.74963	0.99489	0.97348	-0.038776	0.85044	0.9843	1.0102	0.014619	0.60872	0.99772	0.9709	-0.042608	0.68812	0.89603	1.0193	0.027575	0.030329	0.28258	0.8995	-0.15281
1094.8102_11.91	#N/A	0.7197	0.8922	0.98156	-0.026856	0.82951	0.91405	1.0109	0.015579	0.13204	0.2851	1.1024	0.14061	0.12795	0.30674	0.90102	-0.15036	0.82131	0.93724	0.98979	-0.014809	0.30377	0.71554	1.0975	0.13417	0.40339	0.6732	1.0709	0.09886	0.68872	0.95532	0.96501	-0.051384	0.45289	0.87254	0.95385	-0.068162	0.058449	0.58478	1.1558	0.20893	0.069007	0.1967	1.1022	0.14033	0.0098133	0.15524	0.75669	-0.40222
1097.787_12	#N/A	0.45873	0.7226	0.95955	-0.059566	0.18619	0.48787	1.0762	0.1059	0.12508	0.27627	1.0903	0.12474	0.089698	0.26568	0.90457	-0.1447	0.88782	0.9626	1.0151	0.021584	0.19221	0.63864	0.89264	-0.16384	0.58843	0.78932	1.0609	0.085299	0.37623	0.79453	0.91506	-0.12807	0.064491	0.3811	0.92004	-0.12023	0.090936	0.64931	1.0907	0.12525	0.0030072	0.027879	1.1949	0.25688	0.013285	0.15949	0.73049	-0.45307
1098.8008_11.98	#N/A	0.84151	0.94692	0.99254	-0.010798	0.44558	0.64598	1.0456	0.064337	0.25949	0.49317	1.0668	0.093343	0.36708	0.62427	0.94884	-0.075768	0.35511	0.63798	1.048	0.067671	0.29993	0.75936	1.0562	0.078914	0.82984	0.91231	1.0139	0.019941	0.6641	0.98056	1.0163	0.023288	0.99181	0.99696	1.0021	0.0030245	0.62842	0.99772	0.97147	-0.041762	0.62007	0.86724	1.0272	0.038714	0.10467	0.35923	0.9002	-0.15168
1099.8047_11.98	#N/A	0.39285	0.71569	0.95319	-0.069166	0.14768	0.40259	1.0973	0.13394	0.48639	0.69597	1.0432	0.061031	0.71694	0.86004	0.97643	-0.034411	0.47694	0.72263	1.0492	0.069318	0.43272	0.88238	1.0703	0.098064	0.38606	0.70568	1.0749	0.10418	0.72952	0.99489	0.96689	-0.048579	0.74707	0.95793	0.98454	-0.022482	0.63615	0.99772	0.9573	-0.062954	0.71058	0.90403	1.035	0.0496	0.3775	0.63455	0.91136	-0.1339
1099.8248_3.65	#N/A	0.25856	0.53212	0.85879	-0.21961	0.16993	0.46662	0.82393	-0.27941	0.078856	0.21455	0.67857	-0.55944	0.96909	0.98172	0.85282	-0.22968	0.0015247	0.011205	0.59205	-0.7562	0.61053	0.85028	0.93368	-0.099006	0.078547	0.26413	0.70024	-0.51408	0.23913	0.67591	0.6908	-0.53366	0.37613	0.81523	0.89054	-0.16725	0.38658	0.90596	0.82898	-0.27059	0.19931	0.38218	0.80004	-0.32185	0.27555	0.45868	1.3859	0.4708
1100.7326_0.3	#N/A	0.90262	0.96599	0.99814	-0.0026903	0.23933	0.51787	1.1156	0.1578	0.5993	0.70819	1.0633	0.088534	0.64099	0.76744	1.0416	0.058791	0.7128	0.87828	0.95153	-0.071672	0.46675	0.78909	1.0833	0.11544	0.98305	0.99063	1.0191	0.027266	0.97899	0.99818	0.95657	-0.06406	0.57139	0.91359	0.92925	-0.10586	0.78208	0.96503	0.95183	-0.071224	0.75256	0.86123	0.9384	-0.091723	0.016606	0.15982	0.72659	-0.46079
1101.7444_0.3	#N/A	0.32233	0.60509	1.082	0.11374	0.97657	0.99056	1.0063	0.0090922	0.54301	0.66389	1.0823	0.11409	0.47261	0.62869	0.90887	-0.13785	0.38379	0.65234	0.91852	-0.12261	0.22123	0.66378	1.1161	0.15846	0.1073	0.3256	0.83908	-0.25311	0.058615	0.41238	1.2764	0.35207	0.16779	0.62791	0.83849	-0.25414	0.24261	0.81966	1.1389	0.18763	0.51883	0.67521	0.9275	-0.10858	0.29044	0.47298	0.83472	-0.26063
1102.7925_11.94	#N/A	0.48425	0.74433	0.95574	-0.065308	0.030723	0.22959	1.1594	0.21334	0.070552	0.20457	1.1073	0.14709	0.14007	0.31558	0.9248	-0.11279	0.5569	0.79485	1.0474	0.066781	0.74118	0.91278	1.0317	0.044987	0.86409	0.92939	1.0156	0.022338	0.43829	0.84925	1.0618	0.086531	0.78671	0.95241	0.98262	-0.025292	0.12465	0.69292	1.1281	0.17391	0.095014	0.2359	1.1273	0.17283	0.10922	0.28232	0.82534	-0.27695
1103.6471_5.34	#N/A	0.021007	0.09124	0.85466	-0.22658	0.28481	0.52169	0.90517	-0.14375	0.20796	0.43641	0.9438	-0.083447	0.15629	0.48273	0.85515	-0.22575	0.00027872	0.0043722	0.76784	-0.38113	0.17206	0.66367	0.85104	-0.23271	0.038516	0.18714	0.8925	-0.16408	0.17777	0.61664	0.85384	-0.22795	0.44828	0.90319	1.0627	0.087787	0.65552	0.99772	0.9617	-0.056345	0.21481	0.53034	1.0808	0.11211	0.28085	0.5446	0.92636	-0.11036
1103.8264_8.53	#N/A	0.70446	0.88429	1.0375	0.053162	0.80782	0.90476	0.96965	-0.044465	0.51355	0.64545	1.1182	0.16115	0.9909	0.99364	0.97568	-0.035513	0.5521	0.791	1.0742	0.10323	0.0080304	0.5026	1.4048	0.49041	0.85743	0.92647	0.99516	-0.0070068	0.90217	0.98713	1.056	0.078667	0.23094	0.68966	0.83289	-0.26381	0.58272	0.94605	1.1143	0.15619	0.009981	0.061438	0.54537	-0.8747	0.20437	0.38422	0.64316	-0.63675
1104.6509_5.34	#N/A	0.018304	0.082563	0.81834	-0.28923	0.8605	0.92003	0.98637	-0.019803	0.58205	0.77679	0.96286	-0.054607	0.1258	0.4575	0.82801	-0.27228	0.0081064	0.055323	0.77085	-0.37547	0.55347	0.94588	0.9349	-0.097117	0.12709	0.411	0.91135	-0.13392	0.1018	0.49791	0.82911	-0.27037	0.32613	0.84217	1.0878	0.12135	0.21561	0.99772	0.90451	-0.14479	0.73993	0.91829	1.0305	0.043295	0.95339	0.97757	0.98784	-0.017644
1105.7742_11.99	#N/A	0.39853	0.67911	0.94268	-0.085156	0.16725	0.46449	1.1359	0.18387	0.28979	0.44436	1.1283	0.17421	0.27427	0.45078	0.87695	-0.18944	0.51878	0.76956	1.0546	0.076632	0.81473	0.94329	1.0266	0.037814	0.4504	0.70344	1.0866	0.11976	0.51294	0.88534	0.92881	-0.10655	0.43433	0.86381	0.94889	-0.075684	0.51004	0.94605	1.0657	0.09181	0.39385	0.5743	1.094	0.12958	0.034179	0.17611	0.7507	-0.41368
1106.7976_11.98	#N/A	0.70231	0.8947	0.97537	-0.03598	0.64505	0.78279	0.96087	-0.057589	0.56945	0.77125	1.0246	0.035109	0.65056	0.82477	1.0163	0.023371	0.43324	0.69814	1.049	0.06899	0.92155	0.97871	1.0105	0.01513	0.31407	0.64754	1.0597	0.083699	0.41138	0.83599	0.96108	-0.057269	0.65614	0.94229	0.9704	-0.043355	0.9906	0.99772	1.0045	0.0065305	0.37234	0.7013	0.93459	-0.097589	0.30798	0.56987	0.94404	-0.083081
1109.6481_5.15	#N/A	0.039771	0.13834	1.3187	0.39907	0.26407	0.54236	0.84835	-0.23726	0.52364	0.65325	1.1136	0.15528	0.051873	0.24022	0.71647	-0.48103	0.050611	0.16879	0.78837	-0.34306	0.23315	0.66882	0.8004	-0.32121	0.65802	0.82961	1.0498	0.070125	0.2604	0.69613	0.86883	-0.20285	0.011194	0.14623	1.5014	0.58634	0.20955	0.77896	0.81147	-0.3014	0.025765	0.10825	1.519	0.60313	0.59115	0.722	1.0634	0.088626
111.0212_12.23	#N/A	0.73801	0.89959	0.98406	-0.023176	0.11451	0.40038	1.0868	0.12009	0.056469	0.17972	1.0889	0.12292	0.2411	0.4179	0.95368	-0.068418	0.84775	0.94973	0.99174	-0.011967	0.18189	0.62962	1.0969	0.13343	0.31421	0.60478	1.0911	0.12582	0.71082	0.96266	0.96258	-0.055029	0.86173	0.96753	0.99581	-0.0060608	0.85779	0.977	0.98241	-0.025599	0.037418	0.13399	1.1072	0.14688	0.016005	0.15982	0.81495	-0.29522
111.1171_7.05	CE6506,	1.8507e-06	0.00014972	2.8444	1.5081	0.0059613	0.18211	0.62964	-0.6674	0.061713	0.19048	2.0697	1.0494	0.095013	0.27003	0.49675	-1.0094	0.039533	0.13992	1.3148	0.39486	0.036451	0.51752	0.72787	-0.45826	0.98708	0.99248	1.0181	0.025933	0.46158	0.86535	0.85554	-0.22509	0.93344	0.98757	1.0614	0.085912	0.8043	0.97145	0.95426	-0.067539	0.81588	0.89907	1.0402	0.056879	0.40613	0.58419	1.2099	0.2749
311.2011_3.03	C01227, 3beta-Hydroxyandrost-5-en-17-one	2.1763e-06	0.00014972	2.228	1.1557	0.59546	0.78371	0.96953	-0.044646	6.6392e-08	8.9452e-06	3.1281	1.6453	0.37618	0.5459	0.89709	-0.15667	4.3364e-06	0.00032503	2.7112	1.4389	0.75512	0.91897	0.9489	-0.075668	3.5563e-05	0.0021139	2.4523	1.2941	0.74948	0.9763	0.96623	-0.049554	0.0001128	0.011398	1.7483	0.80596	0.25256	0.83267	0.85727	-0.22218	5.352e-07	0.00021828	7.0309	2.8137	0.35608	0.54131	0.75386	-0.40763
111.5223_12.23	#N/A	0.48518	0.74453	0.96188	-0.056066	0.25016	0.53051	1.0651	0.090996	0.15317	0.30925	1.074	0.10295	0.25077	0.42804	0.95358	-0.068574	0.83864	0.94808	1.0117	0.016846	0.60233	0.84932	1.0314	0.044625	0.74156	0.87156	1.0493	0.069451	0.63126	0.93669	1.0264	0.037539	0.84176	0.96483	0.99164	-0.012114	0.64135	0.94605	1.0399	0.056435	0.20272	0.38542	1.0792	0.11002	0.10608	0.27778	0.83919	-0.25293
1110.6484_5.15	#N/A	0.040909	0.14157	1.3759	0.46034	0.50208	0.72362	0.90646	-0.14169	0.31803	0.47087	1.2097	0.27461	0.11604	0.29205	0.7185	-0.47695	0.23389	0.50234	0.83255	-0.2644	0.26204	0.68372	0.81627	-0.29288	0.36811	0.64635	1.0967	0.13316	0.30496	0.73327	0.88901	-0.16973	0.0021509	0.066877	1.5573	0.63902	0.21733	0.78854	0.86788	-0.20443	0.08835	0.22746	1.3676	0.45163	0.47247	0.63956	1.0957	0.1318
1110.7824_0.29	#N/A	0.8145	0.93482	1.0224	0.031934	0.26094	0.53975	1.0688	0.095963	0.082451	0.21613	1.1398	0.18873	0.69826	0.81008	0.97395	-0.038077	0.13267	0.3444	1.1381	0.1866	0.36573	0.75193	1.0892	0.12325	0.4254	0.68862	1.1519	0.20407	0.96447	0.99785	0.9581	-0.061748	0.99138	0.99883	1.0096	0.013795	0.62017	0.94605	1.0576	0.080782	0.20503	0.38799	1.127	0.17252	0.049474	0.19453	0.72387	-0.4662
1110.7844_11.99	#N/A	0.80926	0.93299	0.98782	-0.01768	0.19943	0.49702	1.0824	0.1142	0.036581	0.14411	1.1082	0.14821	0.10227	0.28064	0.92795	-0.10788	0.61545	0.83664	1.0327	0.04636	0.58845	0.84161	1.0317	0.045017	0.28319	0.57118	1.0878	0.12138	0.69456	0.95568	0.96617	-0.049646	0.75662	0.95	0.98317	-0.024482	0.5587	0.94605	1.0362	0.051367	0.026897	0.11116	1.1365	0.18457	0.0023632	0.15524	0.77716	-0.36371
1111.2872_11.99	#N/A	0.68119	0.8752	0.97135	-0.041934	0.080723	0.34665	1.1535	0.20604	0.13983	0.29355	1.124	0.16867	0.086026	0.26563	0.87167	-0.19814	0.43545	0.69648	1.0641	0.089575	0.55881	0.82337	1.0397	0.056195	0.12957	0.36521	1.1653	0.22067	0.48427	0.87697	0.92975	-0.10509	0.96662	0.99775	0.99513	-0.007038	0.73651	0.95503	1.0175	0.025069	0.11961	0.27439	1.1272	0.17269	0.01956	0.15982	0.82589	-0.27598
1111.7661_0.3	#N/A	0.11318	0.30508	0.84559	-0.24196	0.085735	0.35523	1.2106	0.27577	0.16736	0.32492	1.1534	0.20592	0.23713	0.41461	0.891	-0.1665	0.93053	0.9744	1.0151	0.021599	0.31102	0.72642	1.1098	0.15024	0.76879	0.88462	0.99494	-0.0073236	0.32	0.7425	1.0991	0.13637	0.44414	0.86951	0.92064	-0.11928	0.62911	0.94605	1.0506	0.071204	0.75451	0.86248	0.95886	-0.060608	0.36567	0.54945	0.86474	-0.20966
1111.7878_11.99	#N/A	0.64523	0.85118	0.97471	-0.036956	0.30904	0.57937	1.0698	0.097316	0.11719	0.26404	1.0739	0.10286	0.50807	0.65737	0.97098	-0.042483	0.93503	0.97783	1.0058	0.0083312	0.5861	0.84023	1.0416	0.058855	0.31074	0.59956	1.0694	0.096808	0.54238	0.90218	0.95917	-0.060149	0.20926	0.67774	0.92722	-0.10902	0.075332	0.62864	1.0994	0.13667	0.065423	0.19246	1.103	0.14139	0.0427	0.1838	0.85012	-0.23426
1112.7899_11.99	#N/A	0.97059	0.98869	0.99788	-0.0030585	0.4693	0.69945	1.0433	0.061162	0.31693	0.47062	1.052	0.073141	0.58843	0.72513	0.97509	-0.036391	0.34908	0.62323	1.0668	0.093227	0.82946	0.94909	1.0131	0.018842	0.34813	0.63207	1.0813	0.11277	0.89314	0.98713	1.0048	0.0069528	0.53265	0.90239	0.95871	-0.060832	0.78231	0.96503	1.0252	0.035864	0.031494	0.12197	1.1813	0.24042	0.0050672	0.15524	0.75124	-0.41264
1113.5739_5.36	#N/A	0.35959	0.63917	1.0861	0.11919	0.58942	0.78129	0.95781	-0.062194	0.072667	0.20612	1.2635	0.33746	0.16476	0.33693	0.84946	-0.23539	0.52391	0.77287	1.0558	0.078344	0.78528	0.93005	0.98384	-0.0235	0.67425	0.83953	1.0527	0.074145	0.46113	0.86532	0.91192	-0.13303	0.86164	0.96753	1.0529	0.074317	0.89634	0.98503	0.99497	-0.0072685	0.033847	0.1276	1.3293	0.41065	0.034334	0.17611	0.62482	-0.67849
1115.8256_8.53	#N/A	0.020107	0.079214	1.5561	0.63793	0.4676	0.69945	0.88224	-0.18076	0.046347	0.16379	1.5639	0.64512	0.94021	0.96553	0.94682	-0.078834	0.021845	0.088829	1.5563	0.63809	0.41089	0.76184	1.1116	0.15261	0.022375	0.10766	1.901	0.92679	0.45232	0.86074	0.82327	-0.28056	0.32499	0.78325	1.3942	0.47943	0.91015	0.98503	0.98905	-0.015879	0.029353	0.11655	1.6602	0.73137	0.11082	0.28391	0.67196	-0.57355
283.2641_7.06	C01712, (9E)-Octadecenoic acid	2.2007e-06	0.00014972	2.6334	1.3969	0.0071537	0.18211	0.64559	-0.63132	0.072881	0.20612	1.9169	0.93877	0.065786	0.24622	0.49502	-1.0144	0.25914	0.53117	1.1569	0.21027	0.05665	0.51752	0.74538	-0.42395	0.45801	0.7093	0.91046	-0.13533	0.74267	0.97336	0.92031	-0.11981	0.71606	0.93493	0.99053	-0.013734	0.60733	0.94605	0.90737	-0.14024	0.94797	0.97499	1.0471	0.066427	0.38022	0.5625	1.2386	0.30867
1116.819_11.92	#N/A	0.083439	0.25945	0.89946	-0.15287	0.28498	0.52169	1.0533	0.074975	0.93404	0.97683	1.01	0.014338	0.41374	0.64945	0.93896	-0.09086	0.53987	0.76884	0.96673	-0.048814	0.755	0.96947	1.0207	0.029538	0.76364	0.87982	0.98418	-0.023004	0.87381	0.99489	0.98557	-0.020974	0.37427	0.86568	0.9376	-0.092957	0.68929	0.99772	1.0207	0.029623	0.8125	0.94713	0.98318	-0.024472	0.087009	0.33641	0.85033	-0.23391
1116.8348_8.56	#N/A	0.008132	0.03913	1.6433	0.71656	0.13865	0.42928	0.79708	-0.3272	0.034965	0.14076	1.7036	0.76858	0.77399	0.86239	0.88042	-0.18374	0.0066214	0.036461	1.6423	0.71575	0.74042	0.91278	1.0362	0.051234	0.018112	0.093143	1.7874	0.83789	0.58088	0.92003	0.88833	-0.17083	0.42433	0.85844	1.3426	0.42506	0.80767	0.9719	1.0775	0.10772	0.030107	0.11884	1.5829	0.66258	0.11551	0.29034	0.68096	-0.55435
1117.8041_11.95	#N/A	0.85499	0.9529	0.99542	-0.0066297	0.32173	0.5488	1.0926	0.12781	0.16852	0.38362	1.0681	0.095033	0.60758	0.79128	1.0295	0.041887	0.20734	0.49359	1.1166	0.15907	0.60697	0.96842	0.95001	-0.073978	0.69243	0.85616	1.0423	0.059763	0.27369	0.72574	1.0875	0.12102	0.66266	0.94371	1.0638	0.089283	0.37549	0.99772	0.89714	-0.15659	0.62382	0.86724	1.0459	0.064774	0.074244	0.32112	0.83026	-0.26837
1118.7488_0.3	#N/A	0.69946	0.88411	1.0344	0.048818	0.21386	0.50663	1.1191	0.16235	0.35361	0.50434	1.0771	0.10713	0.42328	0.58721	1.0926	0.12779	0.32935	0.60675	1.0953	0.13138	0.43359	0.77459	1.0836	0.11579	0.21599	0.49047	1.1372	0.18546	0.67793	0.95532	0.96155	-0.056563	0.77963	0.95	0.97752	-0.032805	0.4406	0.92755	1.0944	0.1302	0.030377	0.11944	1.3932	0.47838	0.062941	0.21633	0.72845	-0.45711
1119.7969_11.98	#N/A	0.97348	0.99236	1.0011	0.0016507	0.084715	0.35614	1.1386	0.1872	0.11639	0.30428	1.1013	0.13915	0.66076	0.83069	1.0199	0.028491	0.18629	0.47035	1.1095	0.14987	0.90661	0.97871	0.98636	-0.019815	0.37384	0.70048	1.0581	0.081518	0.42225	0.83947	1.0487	0.06856	0.88771	0.99148	1.019	0.027216	0.87369	0.99772	1.016	0.022847	0.8851	0.96033	1.0099	0.014184	0.040732	0.28258	0.85704	-0.22256
112.0189_12.23	#N/A	0.73174	0.89674	1.0176	0.025154	0.23889	0.51787	1.0495	0.0697	0.031035	0.13179	1.1171	0.15976	0.074807	0.25624	0.92803	-0.10776	0.67512	0.86301	1.0277	0.039454	0.40108	0.7578	1.0581	0.08147	0.26867	0.55181	1.1128	0.15423	0.62848	0.93669	0.94814	-0.076835	0.81145	0.95469	0.99172	-0.011993	0.86497	0.977	1.0066	0.0094793	0.10878	0.25833	1.087	0.12037	0.042351	0.1838	0.85944	-0.21854
112.5197_12.23	#N/A	0.60938	0.83101	1.0261	0.037172	0.55027	0.75807	1.0337	0.047751	0.17681	0.33615	1.0749	0.10418	0.39019	0.55729	0.95416	-0.067701	0.4356	0.69648	1.0386	0.054665	0.49279	0.79866	1.0393	0.055603	0.35087	0.63223	1.0864	0.1196	0.81347	0.98713	0.97282	-0.039751	0.77752	0.95	1.0266	0.037819	0.79658	0.96829	0.9794	-0.030026	0.028145	0.11324	1.2109	0.27611	0.01185	0.15637	0.73986	-0.43468
112.985_11.99	#N/A	0.68075	0.88362	0.98162	-0.026756	0.06808	0.32812	1.0764	0.10621	0.29301	0.52913	1.0454	0.064026	0.97595	0.98706	0.99736	-0.0038066	0.32842	0.61748	1.0658	0.091882	0.6991	0.96842	0.97162	-0.041536	0.4781	0.74552	1.0458	0.064602	0.77079	0.99489	1.0089	0.012776	0.75193	0.95793	0.98614	-0.020129	0.74951	0.99772	1.0197	0.028114	0.62372	0.86724	1.0259	0.036853	0.056026	0.2989	0.86558	-0.20827
112.9857_0.29	#N/A	0.64547	0.86529	0.97293	-0.039585	0.031317	0.27219	1.0928	0.12802	0.52054	0.72271	1.0283	0.040241	0.71385	0.85974	1.0184	0.026339	0.53939	0.76884	1.0589	0.082563	0.95199	0.98403	0.99842	-0.0022883	0.60905	0.81908	1.0486	0.06847	0.56146	0.93815	1.0298	0.042339	0.50787	0.91652	0.95576	-0.065275	0.51811	0.99772	1.0566	0.07937	0.45042	0.77191	1.0505	0.071039	0.063584	0.30999	0.82729	-0.27354
1120.8064_11.96	#N/A	0.85589	0.9529	0.99054	-0.013706	0.86761	0.92539	0.98372	-0.023679	0.50509	0.7097	0.95319	-0.069168	0.48499	0.7057	1.0436	0.061569	0.70123	0.86705	1.0203	0.028942	0.89377	0.97871	1.0124	0.017818	0.70872	0.86566	0.9758	-0.035341	0.34333	0.80801	1.0525	0.073874	0.95604	0.99696	1.0032	0.0046198	0.88161	0.99772	0.99657	-0.0049616	0.65628	0.87995	0.96629	-0.049468	0.022986	0.28258	0.83276	-0.26403
1122.7707_11.96	#N/A	0.63711	0.86211	0.9748	-0.036824	0.66407	0.79673	1.026	0.036981	0.2503	0.48346	1.0798	0.11072	0.19763	0.50503	0.91761	-0.12405	0.31314	0.60277	1.0897	0.12389	0.4515	0.90199	0.93214	-0.10138	0.90333	0.94846	0.99754	-0.003555	0.48436	0.8834	1.0417	0.058939	0.66991	0.94404	0.97743	-0.032937	0.66222	0.99772	0.9767	-0.034014	0.90478	0.96479	1.0032	0.0046357	0.17966	0.43033	0.91129	-0.13401
1124.7986_11.95	#N/A	0.5493	0.82678	0.96124	-0.057035	0.21968	0.47196	1.0908	0.12536	0.098036	0.27999	1.0925	0.12769	0.46638	0.68858	0.97115	-0.042241	0.34782	0.63027	1.0746	0.1038	0.85152	0.97871	1.0133	0.019123	0.091814	0.327	1.107	0.14666	0.60798	0.96061	0.97304	-0.039428	0.63529	0.93123	1.0321	0.045583	0.49526	0.99772	0.9552	-0.066131	0.32019	0.65054	1.0703	0.098005	0.33861	0.59901	0.92015	-0.12006
1127.7827_11.98	#N/A	0.66281	0.87624	0.97821	-0.031779	0.28931	0.52607	1.0654	0.091346	0.67445	0.83013	1.0276	0.039227	0.58624	0.77992	1.0256	0.036444	0.60679	0.80624	1.0374	0.052973	0.6787	0.96842	1.0379	0.053652	0.14927	0.45472	1.0896	0.12374	0.29826	0.75173	0.94218	-0.085921	0.92459	0.99673	1.0119	0.01709	0.95671	0.99772	1.0011	0.0015166	0.9493	0.97658	0.99947	-0.00076418	0.0082885	0.28258	0.85886	-0.21951
1128.786_11.98	#N/A	0.54049	0.82424	0.96091	-0.057525	0.83457	0.90264	0.98556	-0.020991	0.76553	0.89039	1.0138	0.019728	0.73863	0.87751	1.0121	0.017381	0.5237	0.75922	1.0371	0.052589	0.63201	0.96842	0.97257	-0.040128	0.40591	0.717	1.0505	0.0711	0.47393	0.8834	0.96163	-0.056451	0.40296	0.88333	1.0388	0.054916	0.90147	0.99772	1.0217	0.030987	0.85111	0.94831	1.0105	0.015132	0.25086	0.51595	0.90739	-0.1402
1128.8321_8.51	#N/A	0.56602	0.81065	1.0885	0.12233	0.5214	0.74156	0.91144	-0.13378	0.36902	0.51936	1.1302	0.17652	0.25863	0.43377	0.84843	-0.23713	0.91932	0.97071	1.0041	0.0059122	0.53932	0.8183	1.1013	0.13918	0.74261	0.87156	1.0818	0.11342	0.26926	0.70036	0.80252	-0.3174	0.72629	0.93493	0.96966	-0.044456	0.47322	0.94605	0.88658	-0.17367	0.47933	0.64539	1.1727	0.22977	0.28	0.46156	0.74646	-0.42186
1129.8334_8.54	#N/A	0.069491	0.2154	1.2128	0.27839	0.84022	0.91748	0.98018	-0.028876	0.02544	0.11738	1.2884	0.36561	0.97475	0.98351	0.99535	-0.0067259	0.20745	0.46071	1.2179	0.28441	0.30765	0.72214	1.1283	0.17412	0.18116	0.44302	1.2083	0.27295	0.85309	0.98713	0.98924	-0.015602	0.58717	0.92089	1.1622	0.21681	0.66399	0.94959	0.88502	-0.17621	0.14551	0.30989	1.2441	0.31506	0.11662	0.29066	0.65683	-0.60641
113.0177_12.23	#N/A	0.87981	0.95906	1.0142	0.020306	0.50241	0.72362	1.0402	0.056805	0.12793	0.2795	1.0894	0.12352	0.32277	0.49456	0.94133	-0.087224	0.9169	0.96866	0.99564	-0.0062976	0.25598	0.68025	1.0825	0.1144	0.087814	0.28532	1.1549	0.20771	0.60221	0.92834	0.95371	-0.068383	0.52784	0.90074	1.1003	0.13794	0.72647	0.954	0.94105	-0.087656	0.18414	0.36562	1.0764	0.10624	0.18146	0.35792	0.89505	-0.15996
113.9884_11.99	#N/A	0.57204	0.83287	0.97402	-0.037983	0.036266	0.27768	1.0875	0.12107	0.64863	0.81253	1.021	0.029929	0.23457	0.5241	1.0477	0.067212	0.61829	0.81329	1.0491	0.069204	0.80124	0.97411	1.012	0.017264	0.75028	0.87885	1.0312	0.044302	0.66615	0.98056	1.0171	0.024403	0.66002	0.94359	0.97738	-0.033013	0.85087	0.99772	0.98234	-0.025713	0.54698	0.83864	1.0435	0.061418	0.086344	0.33641	0.83412	-0.26168
1131.7802_12	#N/A	0.24565	0.51877	1.0938	0.12937	0.41809	0.66534	1.0581	0.081446	0.031415	0.13227	1.1842	0.24391	0.15831	0.33196	0.91203	-0.13285	0.24375	0.51102	1.1202	0.1638	0.25279	0.68025	1.08	0.11101	0.02357	0.11208	1.2482	0.31985	0.25012	0.68628	0.90888	-0.13784	0.64555	0.92998	1.0382	0.054028	0.035837	0.47075	1.1714	0.22821	0.023267	0.10114	1.2362	0.30588	0.0043746	0.15524	0.77888	-0.36052
1132.7954_11.98	#N/A	0.062238	0.21033	0.9165	-0.1258	0.062598	0.32812	1.1047	0.14365	0.42211	0.6505	1.0281	0.040045	0.46954	0.6902	0.97647	-0.03435	0.68595	0.85724	1.0174	0.024832	0.84836	0.97871	0.99221	-0.011286	0.42951	0.72754	1.0457	0.064512	0.20989	0.65458	0.93167	-0.10211	0.24822	0.78817	0.94574	-0.080479	0.67012	0.99772	0.97661	-0.034141	0.26494	0.59625	0.95217	-0.070712	0.015111	0.28258	0.9246	-0.1131
1133.7982_11.98	#N/A	0.13641	0.37927	0.93158	-0.10225	0.16774	0.42207	1.091	0.12565	0.81847	0.91668	1.0125	0.017909	0.80377	0.91791	0.98696	-0.018942	0.45493	0.70918	1.0336	0.047735	0.58118	0.9611	0.97413	-0.037819	0.51317	0.76835	0.96768	-0.047393	0.34365	0.80801	1.0519	0.073034	0.16841	0.70751	0.9428	-0.084973	0.54263	0.99772	0.96908	-0.045309	0.36526	0.69672	0.95845	-0.061221	0.78783	0.89814	1.0147	0.021037
1134.804_11.98	#N/A	0.91395	0.97829	1.0086	0.012284	0.54741	0.72029	1.0299	0.042511	0.91331	0.96085	1.0035	0.0051062	0.67522	0.83785	1.0263	0.037472	0.13296	0.38495	1.1007	0.13843	0.17678	0.66741	0.9096	-0.1367	0.64609	0.83871	0.97383	-0.038256	0.38256	0.83073	1.0681	0.095067	0.59789	0.93121	0.96885	-0.045655	0.81847	0.99772	1.0253	0.035977	0.90405	0.96479	1.0036	0.0051235	0.082238	0.33616	0.88285	-0.17976
1136.7933_11.93	#N/A	0.37615	0.65309	0.92192	-0.11729	0.062677	0.30803	1.1341	0.18152	0.8207	0.88327	0.97426	-0.037625	0.091035	0.26568	0.87571	-0.19148	0.99552	0.99823	1.0026	0.0037306	0.61556	0.85384	0.95196	-0.07103	0.85382	0.92376	0.98988	-0.014674	0.78892	0.98125	1.0066	0.0095136	0.62221	0.92436	0.95405	-0.067864	0.92761	0.98503	1.017	0.024261	0.53238	0.68618	1.0642	0.089738	0.14888	0.32353	0.81377	-0.2973
1137.685_6	#N/A	0.24038	0.50989	0.88534	-0.17569	0.14276	0.43452	0.87073	-0.1997	0.18227	0.34091	0.87896	-0.18613	0.20088	0.37284	0.89735	-0.15625	0.063143	0.19918	0.82117	-0.28425	0.19746	0.64472	0.85964	-0.21819	0.40155	0.67069	0.9129	-0.13148	0.2405	0.67597	0.82746	-0.27323	0.53914	0.90648	0.93552	-0.096166	0.014235	0.37362	0.84988	-0.23468	0.13619	0.29724	0.83784	-0.25525	0.32886	0.51243	1.0626	0.087581
1139.753_0.3	#N/A	0.056384	0.18379	1.2108	0.27601	0.39719	0.6458	0.93398	-0.098533	0.20875	0.36814	1.1184	0.16147	0.58114	0.71922	1.0405	0.057248	0.36937	0.63967	1.1333	0.18055	0.79453	0.93505	1.0279	0.039717	0.6897	0.84734	0.96591	-0.050043	0.5246	0.89244	1.053	0.074458	0.49838	0.89475	0.93263	-0.10062	0.40441	0.91628	1.1216	0.1655	0.5298	0.68461	1.059	0.082696	0.020278	0.15982	0.6654	-0.58772
1139.7706_11.99	#N/A	0.43679	0.71132	0.93466	-0.097489	0.21486	0.50663	1.1225	0.16669	0.15798	0.31494	1.1285	0.1744	0.18632	0.3593	0.89029	-0.16766	0.54	0.78265	1.0633	0.088603	0.87086	0.96056	0.97678	-0.033899	0.17879	0.44226	1.1599	0.21404	0.39813	0.81686	0.908	-0.13924	0.40746	0.84286	0.92696	-0.10941	0.3417	0.89422	1.1042	0.14304	0.12976	0.28693	1.1401	0.18911	0.018793	0.15982	0.76521	-0.38606
284.2687_7.05	C00712, (9Z)-Octadecenoic acid	2.5455e-06	0.00016077	2.599	1.378	0.0078751	0.18211	0.64813	-0.62565	0.080553	0.21455	1.9093	0.93303	0.066262	0.24622	0.48985	-1.0296	0.29389	0.57277	1.1452	0.1956	0.04952	0.51752	0.73691	-0.44044	0.44793	0.70122	0.9082	-0.13892	0.70439	0.95863	0.90705	-0.14074	0.66981	0.9339	0.97483	-0.036776	0.5827	0.94605	0.90912	-0.13746	0.961	0.9809	1.0261	0.037193	0.36521	0.54945	1.2483	0.31996
1142.8213_8.56	#N/A	0.046663	0.15744	1.2051	0.26913	0.083308	0.3543	1.1871	0.24748	0.040415	0.1521	1.3299	0.41127	0.32064	0.4927	1.1524	0.2046	0.025803	0.099886	1.334	0.4158	0.046787	0.51752	1.2958	0.37381	0.043578	0.17529	1.2833	0.35988	0.49703	0.88063	1.1402	0.18925	0.34679	0.80005	1.0817	0.11336	0.033076	0.46867	1.2208	0.28778	0.19219	0.37384	0.85294	-0.22949	0.11112	0.28391	0.73363	-0.44688
1144.7787_11.99	#N/A	0.90576	0.96651	1.0102	0.014668	0.18981	0.48804	1.0724	0.10081	0.019249	0.096604	1.1284	0.17433	0.18135	0.35405	0.93265	-0.10059	0.26989	0.54213	1.0677	0.094494	0.95539	0.98566	0.99475	-0.0075873	0.19282	0.45579	1.1051	0.14414	0.42828	0.84587	0.93966	-0.089792	0.81297	0.95469	1.0205	0.029214	0.96056	0.98964	0.99332	-0.0096699	0.0047188	0.036879	1.1524	0.20459	0.00070779	0.15524	0.75949	-0.39689
1145.2806_11.99	#N/A	0.45816	0.7226	0.94976	-0.074373	0.22236	0.5077	1.1129	0.15435	0.47734	0.62039	1.0455	0.064256	0.71029	0.8192	0.97677	-0.033902	0.61148	0.835	1.0476	0.067097	0.76178	0.92408	0.96963	-0.044488	0.26076	0.54554	1.0875	0.12107	0.76341	0.97648	0.97652	-0.034285	0.74061	0.94355	0.97748	-0.032862	0.71551	0.9516	0.97554	-0.035731	0.18167	0.36263	1.0958	0.132	0.020206	0.15982	0.79025	-0.33961
1145.7831_11.99	#N/A	0.7886	0.92231	1.017	0.024345	0.27206	0.5491	1.0619	0.086701	0.61899	0.72144	1.0489	0.068867	0.61696	0.74933	0.95091	-0.07262	0.88063	0.96136	1.0077	0.011102	0.52752	0.81259	1.039	0.055213	0.19189	0.45572	1.0947	0.13047	0.305	0.73327	0.92695	-0.10943	0.85062	0.96524	0.98998	-0.014532	0.78425	0.96503	1.0188	0.026885	0.052727	0.16766	1.1298	0.17605	0.016666	0.15982	0.77473	-0.36824
115.0378_0.64	#N/A	0.014929	0.071322	1.2084	0.27305	0.72799	0.83627	1.0698	0.09731	0.00077283	0.021305	1.8501	0.88758	0.31345	0.57594	0.8314	-0.26639	3.7184e-06	0.00021711	1.8616	0.89658	0.02365	0.3713	0.76005	-0.39583	0.018413	0.11557	1.2932	0.37094	0.86068	0.99489	0.9803	-0.028699	0.09947	0.5537	1.2841	0.36073	0.42459	0.99772	0.87888	-0.18627	2.3849e-05	0.0013925	2.1276	1.0892	0.81781	0.91414	1.0213	0.030426
115.0763_7.06	#N/A	6.1227e-06	0.00023681	2.783	1.4766	0.021966	0.20648	0.6434	-0.63621	0.073664	0.20677	2.0217	1.0155	0.10091	0.27823	0.50191	-0.99451	0.1947	0.44352	1.1908	0.25197	0.14911	0.59068	0.80566	-0.31176	0.52558	0.74961	0.93925	-0.090413	0.88649	0.98713	0.96899	-0.045451	0.94905	0.99314	1.0726	0.10118	0.5667	0.94605	0.87966	-0.18498	0.92652	0.96377	1.0973	0.1339	0.37569	0.55863	1.2261	0.29407
115.0786_6.57	#N/A	0.00027159	0.0028148	2.0731	1.0518	0.016247	0.18794	0.72222	-0.46949	0.12244	0.27223	1.5022	0.58711	0.14165	0.31673	0.66563	-0.5872	0.82645	0.94064	1.0024	0.0034976	0.2742	0.69792	0.85085	-0.23302	0.50639	0.74053	0.87409	-0.19414	0.73664	0.971	1.0216	0.030799	0.71315	0.93493	0.91015	-0.13582	0.69594	0.94959	0.96603	-0.049856	0.51123	0.67046	1.0943	0.12995	0.88906	0.92427	1.0645	0.090159
115.9201_8.78	#N/A	0.38181	0.71219	0.94361	-0.083741	0.025456	0.2714	1.1004	0.13808	0.65663	0.81962	1.0251	0.035771	0.70542	0.85386	0.97907	-0.030519	0.79772	0.90933	0.98453	-0.022489	0.81604	0.97558	1.0195	0.027806	0.51566	0.76982	0.95211	-0.070794	0.25136	0.70884	1.0817	0.11335	0.28511	0.81447	0.918	-0.12343	0.46635	0.99772	1.0583	0.081708	0.50227	0.80225	1.0515	0.07246	0.047189	0.29547	0.78881	-0.34225
115.965_12.21	#N/A	0.62959	0.84163	1.0287	0.040866	0.29958	0.57334	1.0621	0.08691	0.38215	0.53264	1.0454	0.064005	0.25	0.42709	1.0711	0.09909	0.44788	0.70993	1.0566	0.079448	0.54005	0.81864	1.0528	0.074282	0.5423	0.76198	1.0802	0.11132	0.6693	0.94989	1.0157	0.022473	0.72002	0.93493	0.98089	-0.02784	0.57249	0.94605	1.0461	0.065058	0.012842	0.07091	1.1658	0.22131	0.074803	0.23361	0.82128	-0.28406
1152.7734_12.02	#N/A	0.84221	0.94454	0.99589	-0.0059438	0.54984	0.75807	1.0402	0.056808	0.18163	0.34062	1.0793	0.1101	0.30719	0.47978	0.93833	-0.091837	0.46651	0.72725	0.95764	-0.062449	0.96774	0.98839	1.0114	0.016285	0.99842	0.99941	1.0082	0.011825	0.78524	0.98125	0.97219	-0.040688	0.082929	0.44036	0.88101	-0.18276	0.22773	0.80043	1.0886	0.12252	0.59383	0.73492	0.96438	-0.052326	0.062303	0.21524	0.86269	-0.21309
1153.7912_11.98	#N/A	0.94609	0.98311	1.0042	0.0060616	0.42028	0.62841	1.0589	0.082525	0.28657	0.52349	1.096	0.13219	0.58236	0.7792	0.94999	-0.07401	0.24396	0.53086	1.0685	0.095648	0.25916	0.74217	0.95335	-0.068922	0.64785	0.83871	1.0253	0.036011	0.886	0.99489	1.0059	0.0085128	0.72582	0.95793	0.97537	-0.035982	0.89383	0.99772	0.99765	-0.0033985	0.84863	0.94831	1.0145	0.020748	0.31034	0.57122	0.91807	-0.12332
1153.8128_8.53	#N/A	0.0039224	0.023593	1.4732	0.55898	0.36124	0.62185	1.1206	0.16428	0.0083062	0.059108	1.5089	0.59346	0.39544	0.56241	1.1549	0.20776	0.00056874	0.005086	1.6771	0.74595	0.40491	0.7578	1.1562	0.20936	0.00019004	0.0061685	1.951	0.96423	0.97398	0.99818	1.0694	0.096814	0.0036632	0.08298	1.5693	0.65008	0.67526	0.94959	1.0899	0.12423	0.00015859	0.0037268	2.1867	1.1287	0.62423	0.74605	0.89699	-0.15683
1154.7986_11.96	#N/A	0.37683	0.7083	0.93122	-0.10281	0.38735	0.60491	1.0707	0.098498	0.07774	0.24986	1.1273	0.17281	0.75328	0.88383	0.98617	-0.020096	0.28912	0.58058	1.0791	0.10985	0.80912	0.97454	0.98239	-0.025626	0.11699	0.39157	1.1267	0.1721	0.28558	0.73459	0.93687	-0.094082	0.5483	0.93121	1.0609	0.085342	0.90688	0.99772	1.0027	0.0038753	0.54411	0.83606	0.94336	-0.084125	0.44309	0.68393	0.93335	-0.099507
1154.8205_8.54	#N/A	0.058801	0.18953	1.203	0.2666	0.18001	0.48377	1.1823	0.24157	0.079314	0.21455	1.2789	0.35491	0.27261	0.44975	1.1899	0.25079	0.017276	0.073973	1.3432	0.42569	0.34533	0.74105	1.0973	0.13398	0.016992	0.089664	1.4391	0.5252	0.91986	0.98782	1.0175	0.025018	0.080674	0.43345	1.1887	0.24936	0.58614	0.94605	1.0867	0.11995	0.0046322	0.036573	1.5678	0.64877	0.25161	0.43314	0.85195	-0.23117
1155.7875_11.99	#N/A	0.29276	0.63146	0.91901	-0.12185	0.32156	0.5488	1.0668	0.09325	0.44491	0.66599	0.94143	-0.087074	0.81906	0.92364	1.0121	0.017299	0.92388	0.96138	1.0057	0.0082372	0.36873	0.83282	0.93283	-0.10032	0.85419	0.91889	0.98852	-0.016664	0.84384	0.99489	1.0046	0.0066685	0.24619	0.78408	0.89537	-0.15944	0.9893	0.99772	0.98245	-0.025538	0.7479	0.91872	0.97177	-0.041312	0.0081104	0.28258	0.75633	-0.40291
1155.8242_8.58	#N/A	0.69843	0.88411	0.97258	-0.04011	0.18976	0.48804	1.0802	0.11127	0.81665	0.88072	1.0273	0.038849	0.48177	0.63431	1.0625	0.087454	0.92227	0.97281	1.0353	0.049992	0.76941	0.92551	1.0197	0.02821	0.75036	0.87486	1.0453	0.063905	0.84959	0.98713	0.97039	-0.043365	0.73322	0.93846	1.0412	0.058228	0.6904	0.94959	1.037	0.052477	0.41333	0.58783	1.0946	0.13038	0.12147	0.2947	0.75645	-0.40267
1156.3347_8.59	#N/A	0.52895	0.78372	0.92816	-0.10756	0.72846	0.86281	1.0296	0.042034	0.57872	0.69127	0.93511	-0.09679	0.89405	0.93815	0.97204	-0.040916	0.21719	0.47453	0.8596	-0.21826	0.88937	0.96687	0.98893	-0.016067	0.77946	0.8914	0.96755	-0.047597	0.44306	0.85523	0.90818	-0.13896	0.85581	0.96632	0.98227	-0.025804	0.62596	0.94605	1.0722	0.1006	0.90229	0.94778	0.98375	-0.023633	0.33915	0.52154	0.83377	-0.26228
1158.8016_11.94	#N/A	0.9385	0.98145	0.99892	-0.0015607	0.54321	0.72019	1.0234	0.033434	0.40993	0.63827	1.0391	0.055312	0.62867	0.80774	0.98506	-0.021716	0.10131	0.32168	1.0989	0.136	0.29647	0.75814	0.94994	-0.074085	0.43183	0.72754	1.0579	0.081245	0.3096	0.75847	1.0684	0.095429	0.62708	0.93121	0.96582	-0.050174	0.34772	0.99772	1.0679	0.094792	0.8195	0.94713	0.97618	-0.034775	0.1082	0.361	0.89751	-0.156
1159.3289_8.92	#N/A	0.013315	0.057303	1.5489	0.63128	0.16176	0.45787	1.2214	0.28855	0.023848	0.11157	1.4582	0.54416	0.15052	0.32499	1.2267	0.29479	0.0010448	0.0083132	1.8387	0.8787	0.63623	0.86588	1.0849	0.11759	0.002556	0.026627	2.1107	1.0777	0.49479	0.88063	0.84355	-0.24545	0.068031	0.39171	1.5239	0.6078	0.50003	0.94605	1.1056	0.14489	0.26073	0.44299	1.2072	0.27166	0.87313	0.91464	1.0558	0.078339
1159.7098_5.96	#N/A	0.00057347	0.0060509	0.7458	-0.42313	0.13292	0.39851	0.82881	-0.27089	0.0030929	0.041675	0.79848	-0.32466	0.17414	0.49465	0.83694	-0.25681	1.3768e-05	0.00053593	0.57889	-0.78865	0.28328	0.75025	0.86373	-0.21134	0.00060213	0.014383	0.70197	-0.51051	0.023377	0.33015	0.65777	-0.60434	0.48088	0.91293	0.95842	-0.06127	0.28793	0.99772	0.90688	-0.14101	0.21139	0.5277	0.88402	-0.17784	0.49759	0.71648	0.86859	-0.20326
1159.8305_8.92	#N/A	0.030651	0.11141	1.4522	0.5382	0.23419	0.51398	1.1728	0.22992	0.033186	0.1359	1.418	0.50381	0.60502	0.73971	1.0827	0.11458	0.0036236	0.022885	1.6964	0.76245	0.46285	0.78673	1.1438	0.19385	0.0035392	0.033534	1.9842	0.98853	0.48867	0.87884	0.83403	-0.26183	0.16913	0.62833	1.4005	0.48597	0.42482	0.92527	1.0958	0.13201	0.49974	0.66185	1.0919	0.1269	0.97245	0.98478	1.0883	0.12205
1160.3329_8.92	#N/A	0.053153	0.17467	1.3874	0.47241	0.063042	0.30803	1.2884	0.36556	0.028002	0.12541	1.4838	0.56927	0.52582	0.67344	1.0794	0.11026	0.0030785	0.020399	1.7872	0.83768	0.34535	0.74105	1.1305	0.17695	0.0040619	0.036324	2.0156	1.0112	0.40658	0.82271	0.82793	-0.27242	0.054494	0.34633	1.4955	0.58064	0.65849	0.94959	1.0567	0.079581	0.52293	0.67833	1.1023	0.14055	0.59691	0.72577	1.2151	0.28111
1160.7142_5.96	#N/A	0.011463	0.057367	0.77076	-0.37564	0.14552	0.40259	0.82517	-0.27723	0.17544	0.38901	0.86579	-0.20792	0.19767	0.50503	0.80252	-0.3174	0.00026134	0.0042608	0.60795	-0.71798	0.25401	0.74206	0.84395	-0.24478	0.023205	0.13474	0.74824	-0.41843	0.021662	0.32371	0.62776	-0.6717	0.63428	0.93123	0.96124	-0.057035	0.61079	0.99772	0.94454	-0.082318	0.3681	0.69706	0.90574	-0.14284	0.91169	0.95627	0.97587	-0.035246
1161.7784_11.98	#N/A	0.77187	0.92056	1.0184	0.026271	0.62977	0.77686	1.0292	0.041479	0.087062	0.26218	1.0799	0.11087	0.25934	0.53866	0.9575	-0.062662	0.043952	0.18258	1.121	0.16474	0.81849	0.97558	0.98753	-0.0181	0.22363	0.54929	1.0713	0.099369	0.62067	0.96119	1.0273	0.038812	0.8134	0.97326	0.99151	-0.012307	0.94349	0.99772	0.9982	-0.0026056	0.99939	0.99939	1.0011	0.001599	0.093819	0.34877	0.88998	-0.16815
1162.782_11.98	#N/A	0.36444	0.70023	0.96088	-0.057573	0.093514	0.36078	1.1074	0.14724	0.62289	0.79739	1.0308	0.043788	0.42854	0.65847	1.0415	0.058647	0.050397	0.20004	1.083	0.115	0.13084	0.65456	0.92493	-0.11259	0.95145	0.97941	0.99895	-0.0015139	0.71949	0.99489	1.0155	0.022209	0.7175	0.95668	0.98361	-0.023841	0.36209	0.99772	1.0851	0.1178	0.43561	0.76098	1.0416	0.058832	0.073401	0.32112	0.87753	-0.18848
1162.7965_11.91	#N/A	0.80418	0.93143	0.98333	-0.024257	0.70015	0.84406	1.0272	0.038712	0.083588	0.21684	1.1148	0.15674	0.030678	0.20433	0.88142	-0.18209	0.6924	0.86991	1.0291	0.041394	0.23512	0.67115	1.1106	0.15138	0.72056	0.8622	1.0485	0.06832	0.98489	0.99818	0.98644	-0.0197	0.76365	0.95	0.98197	-0.026244	0.95603	0.98952	0.99896	-0.0015053	0.17759	0.35855	1.0863	0.11939	0.018548	0.15982	0.81513	-0.29489
1165.772_12	#N/A	0.87187	0.95556	0.9941	-0.008543	0.61177	0.79307	1.0374	0.052928	0.53349	0.65846	1.0279	0.039717	0.42974	0.59202	1.0662	0.092546	0.70988	0.87747	1.0306	0.043542	0.9199	0.97694	0.99094	-0.013137	0.57743	0.78311	1.074	0.10293	0.99375	0.99898	0.97967	-0.02963	0.27729	0.73426	0.90982	-0.13634	0.28181	0.86633	1.1116	0.1526	0.066171	0.19353	1.1308	0.17736	0.0044084	0.15524	0.72994	-0.45414
1166.7884_11.98	#N/A	0.79904	0.93425	1.0135	0.019403	0.51349	0.69725	1.041	0.057942	0.36718	0.59931	1.0483	0.068012	0.36907	0.6248	1.0343	0.048702	0.043926	0.18258	1.1229	0.16724	0.23405	0.7159	0.9325	-0.10082	0.29739	0.63528	1.064	0.089432	0.73228	0.99489	0.97909	-0.030483	0.59706	0.93121	1.029	0.041206	0.9228	0.99772	0.997	-0.004339	0.72527	0.90663	1.0147	0.021064	0.55673	0.76721	0.96877	-0.045766
1167.3228_8.52	#N/A	0.60217	0.82564	1.0317	0.044985	0.050364	0.28173	1.259	0.33228	0.28235	0.43852	1.1581	0.21171	0.87193	0.92403	1.0168	0.02398	0.73576	0.88469	1.0674	0.094034	0.93638	0.98201	1.0066	0.0094948	0.30744	0.59634	1.1078	0.14768	0.69219	0.95568	0.95412	-0.067765	0.061503	0.37327	1.1385	0.1871	0.25723	0.8392	0.90528	-0.14357	0.00012113	0.0032642	1.4673	0.55317	0.64502	0.75834	0.96181	-0.056179
1167.7908_11.98	#N/A	0.74619	0.91465	0.98276	-0.025082	0.6403	0.78069	1.0264	0.037594	0.073094	0.24853	1.0874	0.12087	0.01356	0.25615	0.88426	-0.17745	0.1029	0.32476	1.1135	0.15505	0.094637	0.61337	0.88699	-0.17301	0.54531	0.78596	1.0682	0.095242	0.39631	0.83304	0.91538	-0.12756	0.71367	0.95631	0.98044	-0.028495	0.98878	0.99772	0.99572	-0.0061952	0.752	0.92008	0.98324	-0.024379	0.1754	0.42971	0.82977	-0.26921
1168.3241_8.56	#N/A	0.24868	0.52244	1.1886	0.24928	0.22974	0.51305	1.1199	0.1634	0.096047	0.23242	1.2404	0.31078	0.84851	0.91294	1.0042	0.0059751	0.070127	0.21506	1.3124	0.39223	0.74621	0.91481	1.0245	0.034978	0.10134	0.31331	1.149	0.20033	0.6641	0.94976	1.0474	0.066846	0.10124	0.47834	1.1448	0.19508	0.97142	0.99256	1.0206	0.029432	4.121e-05	0.0016997	1.5076	0.59226	0.20826	0.38828	0.88804	-0.1713
1168.7348_0.3	#N/A	0.33391	0.61667	0.87467	-0.19319	0.22244	0.5077	1.0817	0.11324	0.83788	0.894	1.0005	0.00078812	0.65164	0.77241	0.96499	-0.051415	0.23677	0.50637	0.8502	-0.23413	0.31445	0.72676	1.1364	0.18443	0.76907	0.88462	0.9807	-0.02811	0.80342	0.98645	0.92186	-0.11738	0.057494	0.35643	0.7431	-0.42837	0.33512	0.89422	1.1957	0.25787	0.51208	0.67072	0.89037	-0.16752	0.014602	0.15949	0.7024	-0.50963
117.0546_1.13	#N/A	0.7937	0.93309	1.0054	0.0077182	0.49495	0.68201	1.1083	0.14837	0.15045	0.35937	1.2019	0.26536	0.85865	0.94695	1.0604	0.084545	0.57653	0.79519	1.0446	0.062992	0.63647	0.96842	1.1444	0.19455	0.92853	0.96718	0.98407	-0.023174	0.28403	0.73448	0.83259	-0.26432	0.21244	0.74009	0.80796	-0.30764	0.54165	0.99772	0.92995	-0.10478	0.13073	0.41891	1.457	0.543	0.76572	0.88645	1.0171	0.024422
117.9354_12.82	#N/A	0.50534	0.80108	1.0313	0.044419	0.0021503	0.12007	1.1596	0.21367	0.52943	0.72831	1.0278	0.039537	0.067114	0.37649	1.095	0.13096	0.15032	0.41358	1.1153	0.15738	0.87637	0.97871	0.98419	-0.022988	0.21336	0.54189	1.1571	0.21051	0.9994	0.9994	0.98273	-0.025137	0.68255	0.95141	1.0536	0.075361	0.54757	0.99772	0.93315	-0.099822	0.34534	0.68105	1.0586	0.0821	0.23138	0.49628	0.91751	-0.1242
1170.6356_6	#N/A	0.72422	0.89238	0.97197	-0.041021	0.038074	0.25553	0.79346	-0.33377	0.90708	0.93818	1.0142	0.020283	0.10246	0.28064	0.7728	-0.37184	0.03922	0.1393	0.81167	-0.30104	0.65674	0.87957	0.95737	-0.062852	0.28645	0.57431	0.9105	-0.13527	0.048332	0.39387	0.73418	-0.44579	0.33808	0.79792	0.92018	-0.12001	0.35092	0.89422	0.9079	-0.13939	0.37928	0.56318	1.0883	0.12203	0.051619	0.19947	0.8168	-0.29195
1170.7789_11.95	#N/A	0.33179	0.61463	0.92925	-0.10586	0.028909	0.22509	1.1525	0.20481	0.2195	0.38046	1.0741	0.10319	0.23832	0.41531	0.94031	-0.08879	0.74505	0.88887	1.0381	0.053963	0.94434	0.98349	0.99169	-0.012035	0.70512	0.85577	1.0306	0.043498	0.94991	0.99641	0.9888	-0.016254	0.23152	0.69011	0.91732	-0.12451	0.072035	0.62864	1.1258	0.171	0.1989	0.38174	1.104	0.14278	0.027381	0.16587	0.79177	-0.33685
1171.6333_5.34	#N/A	0.14078	0.38578	0.89481	-0.16034	0.94539	0.96843	1.0031	0.0045307	0.51107	0.71412	0.95365	-0.068464	0.86355	0.94857	1.0051	0.0072949	0.020678	0.10705	0.81487	-0.29535	0.34526	0.81726	1.1482	0.19943	0.71113	0.86604	0.97399	-0.038016	0.060071	0.40072	0.83225	-0.26492	0.57225	0.93121	1.0553	0.077631	0.77296	0.99772	0.97082	-0.042728	0.56019	0.84592	1.0782	0.10868	0.3319	0.59526	0.87563	-0.19161
1172.3347_8.96	#N/A	0.68935	0.87896	1.0845	0.11701	0.094145	0.36104	1.2807	0.35691	0.31221	0.46704	1.1075	0.14731	0.96016	0.9761	1.0153	0.021903	0.10654	0.29214	1.2679	0.34239	0.41635	0.76593	1.0806	0.11183	0.089603	0.28822	1.2999	0.37843	0.99046	0.99818	1.0025	0.0036566	0.84118	0.96483	1.093	0.1283	0.33317	0.89422	1.1513	0.20325	0.68374	0.8108	0.92052	-0.11948	0.69892	0.79713	1.2305	0.29929
1172.8381_8.96	#N/A	0.39646	0.67719	0.86857	-0.20328	0.041402	0.2631	1.2606	0.33415	0.58243	0.69404	0.90197	-0.14885	0.38561	0.55503	1.1006	0.13833	0.73585	0.88469	1.0267	0.037974	0.12861	0.57315	1.1935	0.25523	0.58752	0.78914	1.0873	0.12081	0.89511	0.98713	1.0111	0.015945	0.4919	0.89475	0.89671	-0.15729	0.27316	0.85722	1.1862	0.24641	0.03693	0.13352	0.66503	-0.5885	0.67374	0.77713	1.2442	0.31522
1173.3406_8.96	#N/A	0.59724	0.82447	0.87905	-0.18598	0.02859	0.22509	1.3241	0.40504	0.83308	0.89177	0.90393	-0.14571	0.11204	0.28668	1.1945	0.25637	0.66284	0.85733	1.018	0.025797	0.10726	0.54064	1.1934	0.25514	0.43031	0.69406	1.1029	0.14126	0.78289	0.98125	0.98003	-0.029106	0.35276	0.80005	0.81187	-0.30067	0.11483	0.67745	1.3046	0.3836	0.22404	0.41013	0.72574	-0.46247	0.85191	0.90095	1.1737	0.23106
1173.7606_11.99	#N/A	0.70284	0.88429	0.9738	-0.038296	0.31574	0.58649	1.0808	0.11205	0.10348	0.24261	1.12	0.16354	0.19602	0.36885	0.91504	-0.12809	0.81635	0.9337	0.98884	-0.016184	0.86349	0.96056	1.0124	0.017779	0.26131	0.54612	1.1107	0.15152	0.63038	0.93669	0.95285	-0.069673	0.66843	0.9339	0.97181	-0.041253	0.64399	0.94605	1.0309	0.043947	0.19129	0.37373	1.0935	0.12898	0.11913	0.29254	0.85711	-0.22245
1174.7845_11.98	#N/A	0.24745	0.57403	0.92206	-0.11707	0.49825	0.68363	1.0404	0.05711	0.98771	0.99243	1.0014	0.001967	0.66563	0.83368	0.97209	-0.040843	0.75919	0.89152	0.9814	-0.027082	0.62099	0.96842	1.0444	0.062692	0.65857	0.84603	0.97375	-0.038383	0.4813	0.8834	1.022	0.031457	0.59348	0.93121	0.96664	-0.048947	0.97688	0.99772	1.0005	0.0006676	0.55496	0.84429	0.95933	-0.0599	0.34398	0.60354	0.92757	-0.10847
1178.7648_0.29	#N/A	0.62966	0.84163	1.0715	0.099617	0.73973	0.86767	1.0175	0.025034	0.015524	0.086345	1.2957	0.37373	0.18582	0.35903	0.86617	-0.20728	0.62234	0.83935	1.0734	0.1022	0.16999	0.61357	1.1624	0.21708	0.37554	0.65372	1.1923	0.25369	0.9679	0.99785	0.95242	-0.070332	0.80812	0.95412	1.0592	0.082911	0.61377	0.94605	1.0312	0.044264	0.18001	0.36065	1.1452	0.19557	0.041986	0.1838	0.74603	-0.42269
1178.7707_11.99	#N/A	0.95436	0.9826	1.0079	0.011321	0.1914	0.49024	1.0811	0.1125	0.01659	0.089638	1.1276	0.17328	0.25644	0.43297	0.94255	-0.085353	0.24291	0.51029	1.0711	0.09907	0.60525	0.84932	1.0295	0.041951	0.14593	0.3901	1.1125	0.15385	0.79177	0.98237	0.97641	-0.034439	0.88519	0.97016	1.0111	0.015956	0.58999	0.94605	1.0285	0.040496	0.013167	0.072116	1.1379	0.18642	0.011147	0.15524	0.79806	-0.32543
1179.2735_11.99	#N/A	0.76742	0.91048	1.0215	0.030728	0.30892	0.57937	1.071	0.098971	0.22527	0.38689	1.1005	0.13816	0.12001	0.297	0.8852	-0.17592	0.85625	0.95242	1.0236	0.033704	0.58354	0.8386	1.0414	0.058502	0.46881	0.71724	1.0731	0.10176	0.85076	0.98713	0.97553	-0.035748	0.87794	0.97016	0.9891	-0.015812	0.89674	0.98503	0.98916	-0.015717	0.29508	0.47708	1.0801	0.11115	0.023838	0.16293	0.78961	-0.34079
1179.7614_0.3	#N/A	0.87584	0.95783	1.0001	0.00014692	0.35027	0.61289	1.1045	0.14336	0.35351	0.50434	1.0806	0.11189	0.701	0.81234	0.97413	-0.037809	0.47732	0.73582	1.0897	0.12397	0.60874	0.84932	1.0929	0.1282	0.87455	0.93418	1.0796	0.11052	0.96822	0.99785	0.94821	-0.076715	0.97744	0.99775	0.9958	-0.0060696	0.7506	0.95813	0.94651	-0.079308	0.25493	0.43698	1.1436	0.19359	0.041586	0.1838	0.73956	-0.43526
1179.7738_11.99	#N/A	0.74185	0.90173	0.98877	-0.016292	0.36751	0.62428	1.0629	0.08796	0.071999	0.20581	1.0898	0.12403	0.1817	0.35412	0.92608	-0.11079	0.79617	0.92015	0.99069	-0.013498	0.33598	0.74073	1.0549	0.077157	0.11955	0.34466	1.1454	0.19579	0.38978	0.80877	0.92107	-0.11861	0.84127	0.96483	0.99664	-0.0048611	0.6962	0.94959	1.0246	0.035092	0.044948	0.15345	1.0868	0.12009	0.0094703	0.15524	0.80805	-0.30748
121.1019_7.06	CE6506,	2.7565e-06	0.00016882	2.7913	1.4809	0.015984	0.18781	0.65608	-0.60806	0.062298	0.19048	1.9307	0.94912	0.093855	0.26982	0.53111	-0.91293	0.20245	0.45411	1.1778	0.2361	0.096209	0.53765	0.78618	-0.34706	0.35194	0.63223	0.87548	-0.19185	0.82452	0.98713	1.0332	0.047061	0.99214	0.99906	1.0968	0.13327	0.49622	0.94605	0.82913	-0.27034	0.71203	0.83373	1.0957	0.13186	0.38686	0.56714	1.2331	0.30231
118.0872_0.35	#N/A	0.0091975	0.043169	0.5507	-0.86067	0.59292	0.7837	1.0547	0.076799	0.092674	0.22925	0.68456	-0.54676	0.2019	0.37367	0.90599	-0.14243	0.14922	0.36952	0.71521	-0.48356	0.60717	0.84932	0.92497	-0.11252	0.51053	0.74336	0.84762	-0.23852	0.73687	0.971	0.91844	-0.12275	0.43425	0.86381	0.8178	-0.29018	0.9978	0.99882	0.99551	-0.0064932	0.63756	0.77361	0.84438	-0.24403	0.91342	0.94377	0.98632	-0.019871
118.1237_11.83	#N/A	0.35875	0.63879	1.0575	0.080667	0.60641	0.78943	1.0215	0.030733	0.0078569	0.057118	1.1551	0.20807	0.35612	0.52534	0.95895	-0.060467	0.59523	0.82071	1.0514	0.07232	0.34056	0.74105	1.088	0.12165	0.25906	0.54312	1.1077	0.14756	0.75735	0.97641	1.0127	0.018234	0.72096	0.93493	1.0313	0.044526	0.54604	0.94605	1.0411	0.05813	0.013389	0.072474	1.1708	0.22755	0.039808	0.18216	0.81682	-0.29192
118.992_12.31	#N/A	0.58707	0.83947	0.97589	-0.035213	0.47736	0.67054	1.0282	0.040156	0.40359	0.63398	1.0381	0.053937	0.74965	0.88334	0.98541	-0.021199	0.63198	0.82205	1.0346	0.049058	0.65147	0.96842	0.9663	-0.049454	0.86821	0.92639	0.99433	-0.0082096	0.64915	0.97465	1.0214	0.030545	0.55132	0.93121	0.96873	-0.045826	0.98834	0.99772	0.99381	-0.0089601	0.10069	0.36546	1.0833	0.11543	0.03189	0.28258	0.79876	-0.32416
1180.7755_11.99	#N/A	0.90292	0.96599	1.0145	0.020835	0.56976	0.77229	1.033	0.046903	0.037766	0.14538	1.1249	0.16974	0.053088	0.24168	0.89247	-0.16412	0.5236	0.77287	1.0441	0.062223	0.27471	0.69799	1.0841	0.11644	0.17923	0.44281	1.1529	0.20526	0.32714	0.74882	0.8955	-0.15924	0.81646	0.95601	0.98914	-0.015757	0.61998	0.94605	1.0447	0.063069	0.012676	0.07038	1.1595	0.21353	0.0084828	0.15524	0.76744	-0.38187
1182.8177_8.59	#N/A	0.08047	0.23916	0.76281	-0.3906	0.0011675	0.094712	1.9144	0.93691	0.37165	0.52197	0.92923	-0.10589	0.13798	0.31297	1.4007	0.48618	0.69454	0.87054	0.9813	-0.027235	0.35952	0.74658	1.1664	0.22211	0.49304	0.73498	0.92015	-0.12007	0.10154	0.47611	1.4992	0.58419	0.9554	0.99627	0.97921	-0.030303	0.13397	0.69698	1.5007	0.58564	0.062589	0.18629	0.7444	-0.42586	0.10652	0.27813	0.76713	-0.38245
1184.8059_11.92	#N/A	0.54732	0.82678	0.95848	-0.061173	0.14509	0.40259	1.108	0.14799	0.31989	0.56034	1.0719	0.10011	0.71716	0.86004	1.0216	0.030819	0.51543	0.75344	1.0528	0.07426	0.79375	0.97411	0.97633	-0.03456	0.36327	0.69419	1.067	0.093507	0.90042	0.99489	1.0018	0.0026236	0.56392	0.93121	1.0697	0.097153	0.99351	0.99826	0.98545	-0.021142	0.62302	0.86724	1.0399	0.056484	0.14235	0.3928	0.86267	-0.21312
1185.3422_8.98	#N/A	0.90147	0.96599	0.9808	-0.027974	0.05221	0.28576	1.2339	0.30322	0.90575	0.93777	0.99385	-0.0088965	0.6652	0.78434	1.0751	0.10441	0.45734	0.71762	1.0961	0.13237	0.31936	0.72793	1.1313	0.17794	0.69552	0.85088	1.0545	0.076589	0.85613	0.98713	1.0465	0.065554	0.4796	0.88948	0.90149	-0.14961	0.18517	0.74939	1.1911	0.25232	0.29671	0.47819	0.83763	-0.25561	0.90168	0.93499	1.091	0.12567
1185.8449_8.98	#N/A	0.19624	0.45378	0.72193	-0.47006	0.029732	0.22509	1.3458	0.4285	0.14924	0.30497	0.70135	-0.51179	0.12249	0.29934	1.2425	0.31322	0.41681	0.68485	0.79908	-0.3236	0.080224	0.53765	1.291	0.36852	0.3169	0.6065	0.77107	-0.37506	0.5922	0.92433	1.1203	0.16386	0.10705	0.49057	0.67467	-0.56774	0.20524	0.77302	1.2691	0.34383	0.1369	0.29814	0.64289	-0.63736	0.94329	0.96504	1.1184	0.16137
1186.3492_8.99	#N/A	0.067091	0.21054	0.61897	-0.69207	0.0036554	0.15718	1.524	0.6079	0.14582	0.30038	0.68095	-0.55437	0.053385	0.24191	1.3089	0.38837	0.29482	0.57347	0.74513	-0.42444	0.20991	0.6577	1.161	0.21543	0.24146	0.52709	0.72559	-0.46278	0.46555	0.86573	1.1161	0.1585	0.092894	0.45902	0.64539	-0.63176	0.093403	0.64931	1.3322	0.41381	0.11355	0.26483	0.60423	-0.72683	0.97267	0.98478	1.1146	0.15647
1186.7227_0.3	#N/A	0.79168	0.92378	1.0825	0.11432	0.5794	0.77705	1.0389	0.055041	0.021141	0.10307	1.2845	0.36118	0.19753	0.37066	0.86418	-0.21059	0.26198	0.53511	1.098	0.13494	0.0029129	0.4008	1.3194	0.39985	0.1153	0.33696	1.2309	0.29973	0.26971	0.70062	0.86566	-0.20812	0.71756	0.93493	0.98702	-0.018851	0.23788	0.81483	1.1218	0.16586	0.016975	0.082667	1.4176	0.50348	0.022636	0.16165	0.64828	-0.62531
1187.7874_11.98	#N/A	0.79919	0.93425	0.98189	-0.026368	0.68764	0.81113	1.0289	0.041067	0.0019152	0.033549	1.2306	0.29934	0.013888	0.25615	0.86305	-0.21248	0.17412	0.45074	1.1093	0.14959	0.60101	0.96842	0.95875	-0.06078	0.13003	0.41815	1.0979	0.13474	0.26417	0.72539	0.94546	-0.08091	0.56041	0.93121	1.0464	0.065438	0.50534	0.99772	0.94681	-0.078848	0.47121	0.78986	1.0493	0.069392	0.041956	0.28258	0.87539	-0.19201
1187.8607_9.24	#N/A	0.29614	0.57714	1.3234	0.40421	0.23551	0.51425	1.2003	0.26335	0.1032	0.24224	1.4187	0.50461	0.62167	0.75278	1.0568	0.079727	0.0040202	0.024621	1.8526	0.88956	0.76222	0.92408	0.926	-0.11091	0.0057853	0.044969	2.1723	1.1192	0.31391	0.73682	0.74883	-0.41728	0.018121	0.18496	1.7537	0.81039	0.71407	0.95091	0.89911	-0.15343	0.99914	0.99981	0.97987	-0.02934	0.39177	0.57059	1.2808	0.35706
1188.3667_9.44	#N/A	0.2025	0.46133	0.66904	-0.57984	0.088857	0.35523	1.4957	0.58086	0.62715	0.72676	0.80907	-0.30567	0.47508	0.63026	1.1632	0.21813	0.86729	0.95566	0.85553	-0.22511	0.86487	0.96056	1.0443	0.062506	0.46407	0.71477	1.0651	0.090969	0.68285	0.95532	1.1576	0.2111	0.68343	0.93493	1.0054	0.0078146	0.83357	0.97599	0.9423	-0.085747	0.17961	0.36059	0.60374	-0.728	0.28358	0.46616	0.89939	-0.15299
1188.7937_11.96	#N/A	0.67531	0.88277	1.0266	0.037935	0.98324	0.98807	1.0046	0.0065581	0.076156	0.24916	1.1445	0.19467	0.46643	0.68858	0.96282	-0.054669	0.059747	0.22588	1.1794	0.23803	0.29612	0.75814	0.92528	-0.11204	0.16392	0.47109	1.1297	0.17598	0.67656	0.98422	1.0285	0.040532	0.67136	0.94404	1.0213	0.030426	0.77917	0.99772	1.026	0.037012	0.44878	0.77191	1.0646	0.090343	0.10787	0.361	0.87243	-0.19689
1189.3733_10.03	#N/A	0.81775	0.9353	0.91465	-0.12871	0.0054655	0.18211	1.5352	0.61845	0.63921	0.73671	1.0303	0.043125	0.14529	0.31784	1.2078	0.27243	0.68311	0.86658	1.1166	0.15913	0.044674	0.51752	1.4044	0.48998	0.86093	0.92799	0.93895	-0.090879	0.040697	0.37519	1.5092	0.59381	0.36588	0.80375	1.112	0.15313	0.0944	0.65114	1.2697	0.34451	0.77828	0.87872	0.99691	-0.0044576	0.18604	0.36342	0.81855	-0.28885
1189.8752_10.04	#N/A	0.91428	0.96921	0.93	-0.1047	0.010199	0.18211	1.3842	0.46907	0.7736	0.84147	0.99111	-0.012889	0.03904	0.21499	1.3061	0.3853	0.89527	0.96443	1.0251	0.035825	0.037961	0.51752	1.3774	0.46197	0.88137	0.93842	0.98298	-0.02476	0.059667	0.41238	1.3084	0.38784	0.55994	0.91136	1.0498	0.070176	0.032457	0.46867	1.3891	0.4741	0.84938	0.91649	0.99289	-0.010298	0.11908	0.29254	0.70317	-0.50806
119.1268_11.83	#N/A	0.56957	0.81143	1.0482	0.067894	0.89174	0.94455	0.98587	-0.020533	0.032612	0.13506	1.2217	0.28885	0.27773	0.45485	0.89318	-0.16298	0.3383	0.61465	1.0871	0.12045	0.53069	0.81375	1.0549	0.0771	0.050723	0.19601	1.1759	0.23374	0.55388	0.91078	0.94632	-0.0796	0.44632	0.86951	1.0648	0.090524	0.9856	0.995	0.99344	-0.0094896	0.0022063	0.023345	1.2148	0.28075	0.025374	0.16552	0.78163	-0.35544
1190.3786_10.06	#N/A	0.82019	0.93597	0.92652	-0.11011	0.0087831	0.18211	1.4302	0.5162	0.44652	0.59219	1.1072	0.14695	0.087362	0.26563	1.3066	0.38584	0.66197	0.85704	1.0601	0.084249	0.045841	0.51752	1.3142	0.39423	0.97352	0.98753	0.95019	-0.073719	0.027152	0.34083	1.3799	0.46458	0.49369	0.89475	1.0557	0.078221	0.022835	0.41899	1.3314	0.41292	0.89706	0.94521	0.96091	-0.057521	0.073846	0.2321	0.67158	-0.57436
1190.7599_11.96	#N/A	0.47779	0.7834	0.96031	-0.058433	0.5512	0.72029	1.0393	0.05565	0.58126	0.77679	1.0307	0.043617	0.22712	0.5241	0.93603	-0.09537	0.34584	0.62797	1.055	0.077237	0.3621	0.83282	0.95181	-0.071259	0.25514	0.57973	1.0735	0.10232	0.15897	0.59038	0.92677	-0.10972	0.27767	0.80846	0.94408	-0.083019	0.54753	0.99772	1.0448	0.063196	0.68274	0.89603	0.97614	-0.034839	0.66683	0.82255	0.95341	-0.06883
1192.7894_11.95	#N/A	0.33517	0.66888	0.94488	-0.081804	0.53506	0.71728	1.0466	0.065666	0.24382	0.47894	1.0478	0.067405	0.11468	0.44609	0.92574	-0.11132	0.76707	0.89378	0.99039	-0.013931	0.94995	0.98403	1.0037	0.0052833	0.48822	0.75414	1.042	0.059423	0.80081	0.99489	1.0128	0.018361	0.32842	0.84424	0.94821	-0.076725	0.78792	0.99772	1.014	0.020019	0.91132	0.96539	1.0049	0.0071061	0.016208	0.28258	0.88852	-0.17053
1194.3175_8.57	#N/A	0.62885	0.84163	1.0684	0.095484	0.049666	0.28038	1.402	0.48744	0.67904	0.7696	1.2335	0.30273	0.38442	0.55455	1.1418	0.19136	0.22189	0.48168	1.3481	0.43098	0.80057	0.93794	0.91552	-0.12734	0.62145	0.80896	1.0852	0.11798	0.28285	0.71996	1.3041	0.38303	0.11449	0.51356	1.2306	0.29934	0.59706	0.94605	1.2589	0.33211	0.043531	0.14982	1.4945	0.5797	0.95605	0.97535	0.95992	-0.059019
1195.771_11.98	#N/A	0.64823	0.86788	1.0417	0.058993	0.21307	0.4668	0.89972	-0.15245	0.81295	0.91577	1.0079	0.011349	0.75281	0.88383	1.0147	0.020987	0.88488	0.94444	1.011	0.015718	0.86395	0.97871	0.9939	-0.0088295	0.21498	0.54189	1.1058	0.14505	0.28443	0.73448	0.92373	-0.11446	0.60971	0.93121	0.96454	-0.05208	0.89451	0.99772	1.0131	0.018769	0.45736	0.77717	1.0505	0.07101	0.0018502	0.28258	0.77461	-0.36845
1195.827_8.58	#N/A	0.00091511	0.0076811	0.33186	-1.5914	0.22951	0.51305	1.3271	0.40829	0.0031234	0.034294	0.36477	-1.4549	0.93042	0.9584	0.87745	-0.18861	0.00023048	0.0028753	0.27763	-1.8488	0.86522	0.96056	0.90255	-0.14792	0.00075753	0.013548	0.33079	-1.596	0.99454	0.99898	1.0543	0.076224	0.035539	0.2593	0.56027	-0.83582	0.4172	0.9235	0.88615	-0.17438	0.028085	0.11324	0.46998	-1.0893	0.80353	0.87435	0.98074	-0.028058
1195.8292_8.78	#N/A	0.13832	0.35257	0.48145	-1.0546	0.14316	0.43505	1.3951	0.48036	0.075025	0.20871	0.42776	-1.2251	0.21619	0.38937	1.3267	0.4078	0.21672	0.47452	0.53006	-0.91578	0.12072	0.56485	1.5032	0.58804	0.14209	0.38629	0.4938	-1.018	0.47871	0.87236	1.3351	0.41699	0.062662	0.3769	0.44034	-1.1833	0.091242	0.64931	1.7878	0.83819	0.040904	0.14302	0.31173	-1.6816	0.92498	0.95134	1.1976	0.26019
1196.7742_11.98	#N/A	0.23986	0.5668	0.92066	-0.11926	0.42527	0.63378	1.0642	0.089828	0.40415	0.63398	1.0564	0.079127	0.13253	0.4588	0.89547	-0.15928	0.9008	0.95245	0.99556	-0.0064253	0.8366	0.97786	0.98511	-0.021641	0.80017	0.89467	0.98824	-0.017069	0.37644	0.82254	1.0438	0.061854	0.26768	0.79698	0.93787	-0.092533	0.48659	0.99772	1.0637	0.089078	0.54235	0.83466	0.96532	-0.050927	0.82672	0.91681	0.98522	-0.021477
1196.834_8.78	#N/A	0.12929	0.3337	0.479	-1.0619	0.080628	0.34665	1.4309	0.51693	0.11103	0.25441	0.46579	-1.1022	0.32274	0.49456	1.3036	0.38247	0.29186	0.56989	0.57198	-0.80596	0.28575	0.70428	1.382	0.46674	0.2003	0.46637	0.5385	-0.89297	0.59232	0.92433	1.2288	0.29722	0.10584	0.48834	0.48687	-1.0384	0.1962	0.76322	1.5966	0.67501	0.051262	0.16445	0.33445	-1.5802	0.8605	0.9073	1.2483	0.31996
1197.8459_9.04	#N/A	0.21455	0.47808	1.2232	0.29068	0.41475	0.66356	1.0998	0.13726	0.096203	0.23242	1.2472	0.31873	0.36841	0.53719	1.0956	0.13174	0.013753	0.062357	1.3858	0.47067	0.41026	0.76184	1.0711	0.099143	0.089988	0.28822	1.3668	0.4508	0.97838	0.99818	0.9878	-0.017709	0.51825	0.89564	1.1083	0.14831	0.15682	0.71879	1.2347	0.30417	0.55628	0.70574	0.92455	-0.11318	0.26459	0.44782	1.2217	0.28888
1198.3492_9.03	#N/A	0.5139	0.76918	0.89845	-0.15448	0.087055	0.35523	1.3045	0.38347	0.76586	0.83574	0.93821	-0.092016	0.23838	0.41531	1.1974	0.25985	0.64841	0.85038	1.0518	0.072911	0.20462	0.65507	1.1471	0.19804	0.54353	0.76198	1.1346	0.18219	0.75016	0.9763	0.92033	-0.11978	0.51795	0.89564	0.9017	-0.14929	0.37217	0.90581	1.159	0.21285	0.15473	0.32607	0.75954	-0.39681	0.8474	0.89951	1.1312	0.17791
1199.7646_12	#N/A	0.67743	0.87259	0.96932	-0.044953	0.083448	0.3543	1.1451	0.19542	0.30042	0.45512	1.0634	0.088696	0.32058	0.4927	0.95465	-0.066959	0.69784	0.87173	1.0363	0.051399	0.76371	0.92411	0.97283	-0.039741	0.29222	0.58185	1.0965	0.13293	0.89932	0.98713	0.98642	-0.019731	0.5619	0.91136	0.95764	-0.062442	0.63908	0.94605	1.0426	0.060125	0.081696	0.21705	1.13	0.17631	0.023637	0.16293	0.80431	-0.31417
135.1175_7.06	C02759,	3.0834e-06	0.00018328	2.8423	1.5071	0.0096516	0.18211	0.62729	-0.67279	0.081883	0.21527	1.9205	0.94149	0.074633	0.25624	0.49539	-1.0134	0.25566	0.52678	1.1931	0.25476	0.059236	0.51894	0.70907	-0.496	0.40038	0.67052	0.88992	-0.16826	0.8932	0.98713	0.99747	-0.0036571	0.89917	0.97963	1.0368	0.052135	0.54488	0.94605	0.8774	-0.1887	0.9205	0.96041	1.0723	0.10077	0.32687	0.51012	1.2645	0.33859
120.986_12.35	#N/A	0.33085	0.66567	1.0495	0.069719	0.067798	0.32812	1.0955	0.13155	0.075966	0.24916	1.13	0.17636	0.69249	0.85223	0.97308	-0.039365	0.04858	0.19488	1.1296	0.17578	0.45905	0.90667	1.0474	0.066773	0.047466	0.21785	1.1807	0.23969	0.93142	0.99489	0.98816	-0.01718	0.32559	0.84217	1.0819	0.11358	0.62228	0.99772	0.95975	-0.059273	0.55549	0.84429	1.0399	0.056494	0.66276	0.82255	0.96701	-0.048403
121.0849_0.56	#N/A	0.014148	0.059944	1.1177	0.16047	0.1054	0.38407	1.127	0.17251	1.6364e-07	1.7406e-05	1.4622	0.54817	0.50766	0.65725	0.96546	-0.050707	1.136e-05	0.00052178	1.4005	0.48599	0.81196	0.94201	1.017	0.024363	0.001077	0.015459	1.3261	0.40715	0.075764	0.43002	1.1749	0.23251	0.0091221	0.12742	1.244	0.31502	0.63678	0.94605	1.0389	0.05505	8.7526e-05	0.0027	1.8427	0.88179	0.99338	0.99733	0.97127	-0.042055
265.2535_7.06	C00712, (9Z)-Octadecenoic acid	4.0475e-06	0.00020039	2.5994	1.3782	0.010822	0.18211	0.65693	-0.60619	0.075786	0.2101	1.91	0.9336	0.071503	0.25219	0.50026	-0.99925	0.26447	0.53829	1.1547	0.20748	0.057303	0.51752	0.74621	-0.42235	0.4665	0.71642	0.90816	-0.13897	0.7919	0.98237	0.9284	-0.10718	0.69128	0.93493	0.97932	-0.030151	0.65198	0.94922	0.91983	-0.12056	0.8795	0.93551	1.0526	0.073891	0.43458	0.60828	1.2134	0.27903
247.2428_7.06	C00712, (9Z)-Octadecenoic acid	4.2447e-06	0.00020039	2.6538	1.4081	0.0099736	0.18211	0.6487	-0.62437	0.084368	0.21731	1.9108	0.93418	0.086384	0.26563	0.50634	-0.98182	0.24315	0.51029	1.1709	0.2276	0.0477	0.51752	0.72537	-0.46321	0.45996	0.71068	0.90554	-0.14316	0.68487	0.95532	0.90932	-0.13714	0.65081	0.92998	0.96734	-0.04791	0.71378	0.95091	0.94434	-0.082618	0.92657	0.96377	1.051	0.071782	0.40958	0.58706	1.2312	0.3001
171.1389_7.06	C02759,	5.1312e-06	0.00022544	2.5797	1.3672	0.011439	0.18211	0.66423	-0.59025	0.10307	0.24222	1.8983	0.92469	0.075715	0.2573	0.48235	-1.0518	0.29595	0.57511	1.158	0.21163	0.08374	0.53765	0.76137	-0.39333	0.44794	0.70122	0.8939	-0.16182	0.7574	0.97641	0.93376	-0.098881	0.66212	0.93185	0.97029	-0.043514	0.63543	0.94605	0.91492	-0.12828	0.7903	0.88487	1.0862	0.11924	0.55646	0.69592	1.1405	0.18972
122.9861_0.32	#N/A	0.31207	0.59612	1.1351	0.18281	0.75473	0.87411	1.0342	0.048567	0.29509	0.44976	1.1064	0.14589	0.79271	0.87402	1.0237	0.03373	0.91085	0.9683	0.99673	-0.0047289	0.48016	0.79625	1.1244	0.16914	0.90592	0.95387	1.0015	0.0021676	0.19438	0.61781	1.0844	0.11687	0.5502	0.90995	0.95072	-0.072902	0.58479	0.94605	1.0428	0.060418	0.052762	0.16766	1.4257	0.51166	0.51158	0.66643	0.85973	-0.21805
123.0075_12.39	#N/A	0.81715	0.93744	0.98656	-0.019528	0.067765	0.32812	1.101	0.13886	0.109	0.29373	1.112	0.15318	0.23053	0.5241	0.92505	-0.1124	0.92227	0.96117	1.0122	0.017546	0.23269	0.7159	1.1094	0.14982	0.019338	0.11885	1.1605	0.21476	0.7088	0.99489	0.97837	-0.031544	0.4972	0.915	1.0594	0.083304	0.68802	0.99772	1.0219	0.031292	0.085631	0.33834	1.1226	0.1669	0.048444	0.29547	0.84238	-0.24746
123.0269_2.69	#N/A	0.49563	0.79253	0.96899	-0.04545	0.75873	0.85929	1.0125	0.017959	0.036777	0.17649	0.92023	-0.11993	0.29653	0.55851	1.0589	0.082532	0.84659	0.93395	0.99384	-0.0089167	0.2878	0.75057	0.96913	-0.045241	0.56882	0.80334	0.97682	-0.033836	0.40968	0.83599	0.9535	-0.068698	0.39656	0.87743	0.9621	-0.055745	0.22509	0.99772	0.93107	-0.10304	0.76995	0.93051	0.9888	-0.016252	0.65536	0.82009	0.97111	-0.0423
123.116_6.14	#N/A	0.00021904	0.0023929	2.7963	1.4835	0.12308	0.40891	0.74222	-0.43007	0.073124	0.20612	1.9193	0.9406	0.12975	0.30814	0.54935	-0.8642	0.34318	0.61853	1.1269	0.17237	0.40406	0.7578	0.88938	-0.16912	0.64373	0.82153	0.85628	-0.22385	0.054864	0.41238	1.3533	0.43643	0.98795	0.99882	0.92704	-0.1093	0.82942	0.97599	1.0628	0.087804	0.99746	0.99944	0.93806	-0.092246	0.19482	0.3726	1.2757	0.35128
121.1004_6.55	CE6506,	5.3082e-06	0.00022825	1.9951	0.99648	0.023626	0.2126	0.71937	-0.4752	0.0095356	0.064025	1.6698	0.73969	0.017722	0.18577	0.59572	-0.7473	0.88699	0.9626	1.0173	0.024738	0.075545	0.53765	0.79772	-0.32604	0.30705	0.59634	0.89037	-0.16752	0.6171	0.93402	0.92155	-0.11786	0.39737	0.83102	0.91518	-0.12788	0.7022	0.94959	0.99579	-0.0060855	0.88976	0.94097	0.99899	-0.0014568	0.52618	0.67347	1.1026	0.14086
124.0039_0.35	#N/A	0.62684	0.85671	0.92072	-0.11916	0.042367	0.29295	1.4547	0.54068	0.024074	0.14278	1.3393	0.4215	0.41723	0.64947	1.1836	0.24318	0.89998	0.95245	1.0104	0.014892	0.15032	0.65456	1.3337	0.41542	0.12471	0.40705	0.79732	-0.32677	0.70191	0.99489	1.0338	0.047929	0.0025172	0.094498	0.57181	-0.80639	0.60328	0.99772	1.0798	0.11073	0.15835	0.45224	1.8124	0.85787	0.65421	0.82009	0.73891	-0.43654
189.158_6.57	C03793, N6,N6,N6-Trimethyl-L-lysine	6.8379e-06	0.00023681	2.2307	1.1575	0.015276	0.18599	0.70792	-0.49834	0.093607	0.2298	1.5846	0.66414	0.085968	0.26563	0.60782	-0.71829	0.48096	0.73958	1.0956	0.13176	0.15079	0.59068	0.79243	-0.33565	0.54312	0.76198	0.93481	-0.097254	0.89298	0.98713	0.93629	-0.094972	0.54474	0.9073	0.9411	-0.08758	0.67293	0.94959	0.9584	-0.0613	0.80743	0.89562	1.0364	0.051543	0.51505	0.66768	1.1271	0.17258
125.096_7.06	#N/A	6.7292e-06	0.00023681	2.5742	1.3641	0.010629	0.18211	0.65638	-0.60739	0.079912	0.21455	1.8308	0.87247	0.064219	0.24622	0.51135	-0.96761	0.32518	0.60304	1.1449	0.19526	0.035435	0.51752	0.72035	-0.47324	0.35963	0.63868	0.86872	-0.20304	0.81067	0.98713	0.94888	-0.075704	0.66381	0.93356	0.96538	-0.050826	0.59008	0.94605	0.89947	-0.15286	0.98097	0.99181	1.0013	0.0019343	0.38553	0.56714	1.2593	0.33259
125.129_6.57	#N/A	2.7357e-05	0.00049789	2.2647	1.1793	0.032792	0.23557	0.72701	-0.45994	0.083406	0.21684	1.6499	0.72236	0.07835	0.2603	0.58482	-0.77393	0.56536	0.80069	1.087	0.12034	0.19124	0.63827	0.81342	-0.29793	0.86949	0.9311	0.99885	-0.001665	0.96555	0.99785	0.94557	-0.080749	0.81004	0.95412	0.96987	-0.044133	0.71272	0.95091	0.9719	-0.041115	0.81191	0.8968	1.0371	0.05255	0.43004	0.60522	1.191	0.25222
125.8727_0.49	#N/A	0.19703	0.4954	0.91701	-0.12499	0.094175	0.36078	1.1034	0.14201	0.10128	0.28386	1.0859	0.11888	0.22528	0.5241	0.9319	-0.10175	0.83042	0.92811	1.0143	0.020457	0.55453	0.94588	0.96142	-0.056764	0.61786	0.82303	1.0379	0.05373	0.45337	0.86983	0.94933	-0.075016	0.35206	0.86539	0.94052	-0.08847	0.82259	0.99772	1.0141	0.02015	0.83826	0.94831	0.98754	-0.018091	0.22395	0.48686	0.8788	-0.18639
125.8727_12.78	#N/A	0.62189	0.85327	0.96792	-0.047035	0.85032	0.91379	1.0233	0.033251	0.29158	0.52746	1.0545	0.076578	0.24584	0.5241	0.95803	-0.061851	0.75779	0.89152	1.0301	0.042819	0.70324	0.96842	0.96725	-0.048046	0.45162	0.72799	1.0656	0.091668	0.6571	0.97682	0.96166	-0.056404	0.43047	0.89412	0.94337	-0.084105	0.56047	0.99772	1.0397	0.056106	0.65278	0.87995	1.0363	0.05144	0.026089	0.28258	0.77436	-0.36893
125.9872_12.31	#N/A	0.56759	0.81068	0.96684	-0.048647	0.14487	0.43627	1.0865	0.11971	0.23301	0.3934	1.053	0.074484	0.41576	0.58042	0.97577	-0.035383	0.8854	0.9626	1.0101	0.014498	0.45801	0.78673	1.0513	0.072189	0.66791	0.83634	1.0376	0.053221	0.72613	0.96674	1.0153	0.021893	0.62372	0.92436	0.97097	-0.042496	0.43517	0.92607	1.0604	0.08462	0.10123	0.24591	1.0993	0.13663	0.017201	0.15982	0.78317	-0.3526
127.1472_8.22	#N/A	0.60915	0.83101	1.0678	0.094626	0.52405	0.74226	0.92237	-0.11658	0.95242	0.97215	0.98405	-0.023196	0.16863	0.33961	1.1022	0.14044	0.94836	0.98289	1.0096	0.01372	0.65571	0.87957	1.0312	0.044305	0.87665	0.93543	1.0201	0.02866	0.89002	0.98713	0.99922	-0.0011253	0.78233	0.95	1.0132	0.018962	0.53235	0.94605	1.0727	0.10123	0.23699	0.42161	1.1528	0.2051	0.0049599	0.15524	0.62607	-0.67561
127.8697_0.49	#N/A	0.38431	0.71239	0.9457	-0.080546	0.19558	0.45047	1.073	0.1017	0.050481	0.20306	1.1151	0.15714	0.1796	0.49938	0.93116	-0.1029	0.63903	0.82424	0.97039	-0.043358	0.37819	0.83563	1.0523	0.073536	0.7152	0.86721	1.0212	0.030211	0.71252	0.99489	1.0152	0.021804	0.93769	0.99673	1.0051	0.0073048	0.64895	0.99772	0.9709	-0.042603	0.95051	0.97658	1.0123	0.017663	0.12808	0.37704	0.84216	-0.24784
127.8698_12.77	#N/A	0.66364	0.87624	0.97379	-0.038324	0.0097924	0.2179	1.1115	0.15249	0.35782	0.59599	1.0492	0.06925	0.93281	0.97316	1.0017	0.0024848	0.40161	0.67211	1.058	0.081279	0.75095	0.96947	0.97669	-0.03403	0.96135	0.98241	1.0033	0.004728	0.38567	0.83304	1.0551	0.077316	0.98461	0.99696	1.0071	0.010272	0.9568	0.99772	0.99711	-0.0041804	0.62128	0.86724	1.0354	0.050137	0.13947	0.3928	0.87543	-0.19193
129.041_12.24	#N/A	0.70685	0.88565	0.96057	-0.058042	0.68497	0.83459	1.035	0.049609	0.54945	0.66935	1.0399	0.05638	0.5592	0.70275	1.0298	0.04235	0.53645	0.78223	1.0592	0.082954	0.55481	0.82232	0.9437	-0.0836	0.49906	0.7357	1.0755	0.10496	0.94238	0.99455	0.98376	-0.023629	0.57037	0.91327	0.945	-0.08162	0.24737	0.82714	1.1341	0.18155	0.082415	0.21744	1.1868	0.24711	0.026408	0.16552	0.76202	-0.3921
129.055_1.72	#N/A	0.015808	0.074505	1.3099	0.3895	0.40974	0.62479	0.91586	-0.1268	0.00067946	0.019837	1.9701	0.97825	0.12336	0.45175	0.73185	-0.45037	1.0382e-06	9.8075e-05	1.8808	0.91134	0.0011865	0.17815	0.65874	-0.60222	0.1258	0.40806	1.2277	0.29591	0.42253	0.83947	0.8947	-0.16053	0.93922	0.99673	1.0314	0.044568	0.27595	0.99772	0.85066	-0.23335	8.8036e-05	0.0028914	2.0655	1.0465	0.97717	0.98634	1.0105	0.01502
129.0559_4.85	#N/A	0.90598	0.96651	1.0114	0.016334	0.84139	0.91748	1.0088	0.012709	0.047925	0.16642	1.1386	0.18729	0.2683	0.44591	0.94499	-0.081633	0.74798	0.89011	1.015	0.021517	0.87037	0.96056	1.013	0.018581	0.7565	0.87817	1.0283	0.040287	0.90108	0.98713	1.0039	0.0055719	0.73778	0.94192	0.97211	-0.040805	0.5924	0.94605	1.0365	0.051673	0.13294	0.29243	1.1265	0.1718	0.014633	0.15949	0.78325	-0.35246
129.0915_6.57	#N/A	7.5918e-06	0.00024354	2.1673	1.1159	0.029738	0.22509	0.74609	-0.42257	0.092253	0.22848	1.7696	0.82346	0.19323	0.36635	0.61256	-0.70707	0.50862	0.7654	1.0869	0.12019	0.14708	0.59068	0.81857	-0.28882	0.79751	0.90397	0.98737	-0.018336	0.93812	0.99455	0.95137	-0.071918	0.97986	0.99775	1.0192	0.027465	0.58431	0.94605	0.9429	-0.084818	0.52617	0.68122	1.0778	0.10812	0.78249	0.86134	1.1322	0.17911
129.0917_7.06	#N/A	4.0879e-06	0.00020039	2.7901	1.4803	0.0086203	0.18211	0.63935	-0.64532	0.097288	0.23435	1.9122	0.9352	0.070567	0.25153	0.47728	-1.0671	0.1637	0.3926	1.1831	0.24253	0.052557	0.51752	0.74794	-0.419	0.34638	0.63118	0.8597	-0.21809	0.89152	0.98713	0.98644	-0.019702	0.74591	0.94691	0.97939	-0.030039	0.46514	0.94377	0.89216	-0.16462	0.88059	0.93572	1.033	0.046796	0.23114	0.41157	1.3079	0.38728
130.0585_1.73	#N/A	0.0011602	0.010077	1.4126	0.49836	0.12288	0.38464	0.86932	-0.20204	0.00018856	0.00734	2.1253	1.0877	0.063669	0.37649	0.6898	-0.53575	1.0131e-06	9.8075e-05	1.8795	0.91033	0.0020034	0.18701	0.65743	-0.60509	0.042447	0.20146	1.2756	0.35116	0.43323	0.8495	0.90953	-0.1368	0.88988	0.9918	1.0478	0.067311	0.41146	0.99772	0.87869	-0.18658	1.6664e-05	0.0011558	2.2229	1.1525	0.7518	0.87891	0.96096	-0.05745
130.0598_0.34	#N/A	0.27485	0.55469	1.0565	0.079318	0.32761	0.5966	0.94168	-0.086698	0.0015738	0.023387	1.2782	0.35417	0.02441	0.195	0.83419	-0.26155	0.0016585	0.0121	1.2488	0.32053	0.15513	0.59261	0.8963	-0.15795	0.086716	0.28266	1.1648	0.22002	0.9895	0.99818	0.99627	-0.0053965	0.068439	0.39183	1.2077	0.27231	0.23676	0.8147	0.88371	-0.17836	0.091252	0.23178	1.2325	0.3016	0.67397	0.77713	0.94398	-0.083178
130.0795_0.45	#N/A	0.011103	0.056395	1.2507	0.32279	0.7222	0.83227	0.97802	-0.032065	5.5681e-05	0.0027867	1.7457	0.80382	0.00087226	0.13905	0.65321	-0.61438	0.00026352	0.0042608	1.5478	0.63025	0.0026565	0.1907	0.69697	-0.52084	0.0025848	0.034829	1.36	0.44361	0.92963	0.99489	1.0186	0.026548	0.31499	0.83599	1.1187	0.16186	0.51339	0.99772	1.0943	0.13005	0.00036042	0.0073124	2.4754	1.3076	0.77655	0.89295	1.0183	0.026227
130.9677_12.93	#N/A	0.99925	0.99925	0.99595	-0.0058482	0.28225	0.5598	1.0569	0.079872	0.37671	0.52723	1.0524	0.073645	0.76444	0.85878	0.98434	-0.022778	0.32554	0.60304	0.93855	-0.091497	0.040441	0.51752	1.1343	0.18182	0.71065	0.85878	1.0378	0.053553	0.64379	0.94282	0.9566	-0.064016	0.65282	0.92998	0.97053	-0.04315	0.51708	0.94605	1.0464	0.065418	0.27244	0.45467	1.0753	0.1047	0.18218	0.35792	0.88479	-0.17659
130.9914_12.31	#N/A	0.29394	0.63146	0.95424	-0.067569	0.05223	0.31548	1.0704	0.098111	0.13118	0.32571	1.0684	0.095458	0.32912	0.58821	0.96834	-0.046416	0.82145	0.9241	1.0184	0.026345	0.8799	0.97871	1.0101	0.014454	0.84662	0.91507	1.0169	0.024112	0.69385	0.99489	1.0151	0.021634	0.42315	0.88947	0.95058	-0.073124	0.68485	0.99772	1.023	0.032842	0.8511	0.94831	1.011	0.015817	0.11865	0.37094	0.86444	-0.21016
132.0274_0.36	#N/A	0.68115	0.88362	0.96555	-0.050584	0.21408	0.4668	1.1106	0.15132	0.93711	0.97806	0.99671	-0.0047569	0.065429	0.37649	1.2695	0.34428	0.73596	0.88672	1.0353	0.050062	0.63322	0.96842	1.0729	0.10155	0.058017	0.24197	1.2164	0.28265	0.30779	0.75762	1.1126	0.154	0.39522	0.87743	1.0892	0.12328	0.13232	0.99772	1.2325	0.30154	0.0068719	0.063915	1.8438	0.88268	0.24166	0.50489	0.72484	-0.46427
132.0947_0.36	#N/A	0.028655	0.10587	1.5397	0.62262	0.63829	0.80775	0.96452	-0.052117	0.00097279	0.017554	2.1701	1.1177	0.0016665	0.075597	0.70889	-0.49637	0.0046588	0.027856	1.9264	0.9459	0.057364	0.51752	0.77447	-0.36872	0.022569	0.10834	1.604	0.68171	0.32696	0.74882	1.1506	0.20245	0.41065	0.84537	1.1164	0.15888	0.10766	0.6707	1.2522	0.32441	0.00097726	0.014073	3.8868	1.9586	0.87749	0.91696	0.95663	-0.063968
132.8684_12.54	#N/A	0.51859	0.81108	0.96535	-0.05088	0.34185	0.56491	1.0461	0.064999	0.77432	0.89039	1.0145	0.020718	0.39765	0.64389	1.0544	0.07641	0.549	0.77391	1.0338	0.047911	0.80143	0.97411	0.98633	-0.01986	0.45726	0.73147	1.0567	0.079511	0.86714	0.99489	0.98405	-0.023198	0.54554	0.93121	0.96134	-0.056888	0.84068	0.99772	1.0025	0.0036391	0.56862	0.84828	0.96344	-0.053733	0.34116	0.60161	0.90514	-0.14378
133.0264_0.38	#N/A	0.23344	0.5019	1.3008	0.37941	0.16171	0.45787	1.3379	0.42001	2.4692e-05	0.0010184	2.0235	1.0169	0.85359	0.91476	1.0829	0.11492	1.2775e-05	0.00054932	2.3911	1.2577	0.76614	0.92411	0.94134	-0.087217	0.0098549	0.061094	1.4615	0.54747	0.88454	0.98713	1.0165	0.023655	0.73544	0.94012	0.97049	-0.043213	0.12939	0.69292	1.1733	0.23056	0.0012927	0.016328	2.2539	1.1724	0.8104	0.87724	0.98596	-0.0204
139.1125_7.06	CE6506,	6.8579e-06	0.00023681	2.7016	1.4338	0.012428	0.18211	0.64977	-0.622	0.081833	0.21527	1.9744	0.98144	0.072395	0.25407	0.47756	-1.0663	0.23895	0.50749	1.1815	0.24068	0.10018	0.53765	0.76945	-0.3781	0.45983	0.71068	0.89495	-0.16012	0.87138	0.98713	0.94288	-0.08485	0.82451	0.95643	1.0197	0.02819	0.62692	0.94605	0.89156	-0.16559	0.92422	0.96281	1.0243	0.034682	0.3258	0.51002	1.3217	0.40243
134.0182_0.32	#N/A	0.38021	0.65787	0.91273	-0.13174	0.025116	0.21632	1.3096	0.38908	0.069967	0.20359	1.2883	0.36546	0.4446	0.6063	1.0663	0.092633	0.0035305	0.022508	1.368	0.45212	0.63047	0.86326	1.0625	0.087494	0.38333	0.66045	1.107	0.14666	0.88858	0.98713	0.98519	-0.021532	0.28311	0.74115	0.89563	-0.15902	0.49371	0.94605	1.0713	0.09933	0.0023329	0.023918	1.727	0.78829	0.24132	0.42222	0.80242	-0.31757
134.0972_1.87	#N/A	0.49813	0.75466	0.97289	-0.039645	0.36655	0.62428	1.0415	0.058639	0.32751	0.478	1.0369	0.052341	0.90577	0.94505	1.0071	0.010278	0.66624	0.85926	0.98364	-0.023799	0.76516	0.92411	1.0212	0.030203	0.74709	0.87486	0.988	-0.017414	0.7298	0.96865	1.0125	0.017969	0.67067	0.93413	0.98383	-0.02352	0.48338	0.94605	1.0379	0.053713	0.079468	0.21329	1.0821	0.1138	0.99449	0.99733	#N/A	#N/A
134.8937_0.35	#N/A	0.34895	0.68808	0.93173	-0.10201	0.1264	0.38824	1.1237	0.16829	0.32439	0.56293	1.0675	0.094272	0.79515	0.91035	0.98255	-0.025391	0.15345	0.41782	1.1235	0.16806	0.1641	0.65572	0.8854	-0.1756	0.78316	0.88754	1.0361	0.051105	0.54609	0.92274	1.0457	0.064486	0.5734	0.93121	1.0383	0.054261	0.99121	0.99772	1.0045	0.0064441	0.18822	0.49704	1.1246	0.16945	0.16719	0.41953	0.8572	-0.2223
135.0039_0.38	#N/A	0.021832	0.084687	0.78087	-0.35684	0.0074441	0.18211	1.3009	0.37948	0.96881	0.98108	0.99762	-0.0034427	0.49153	0.64296	1.0887	0.12267	0.10756	0.29415	0.81141	-0.3015	0.21365	0.66281	1.1643	0.21943	0.0047961	0.040898	0.71878	-0.47637	0.47087	0.86827	1.1617	0.21625	0.0053527	0.095773	0.69621	-0.52241	0.94035	0.98503	1.0318	0.04515	0.0034229	0.030745	0.60161	-0.73311	0.23316	0.41444	0.8194	-0.28737
348.2254_3.08	C05497, 21-Deoxycortisol	7.7904e-06	0.000246	2.0233	1.0167	0.31362	0.58465	0.90129	-0.14994	1.0384e-07	1.1659e-05	3.468	1.7941	0.074261	0.25624	0.74753	-0.41979	9.3952e-06	0.00049967	3.0463	1.6071	0.29925	0.71068	0.79587	-0.3294	2.1278e-05	0.0016539	2.4839	1.3126	0.11363	0.49052	0.74687	-0.42107	0.022199	0.20425	1.4173	0.50318	0.12522	0.69292	0.75594	-0.40365	2.1218e-06	0.00034812	5.274	2.3989	0.094371	0.26307	0.59867	-0.74018
135.9704_12.26	#N/A	0.79564	0.93425	0.98316	-0.024508	0.69878	0.81966	1.0139	0.019928	0.47149	0.68517	1.0391	0.055291	0.39566	0.64389	0.9607	-0.05784	0.84489	0.93373	0.9908	-0.013336	0.70849	0.96842	1.0172	0.024599	0.77409	0.88414	0.98081	-0.027957	0.19559	0.63742	1.0573	0.080395	0.22623	0.7596	0.92354	-0.11475	0.29165	0.99772	1.0765	0.10635	0.67856	0.89594	1.0345	0.048937	0.064824	0.30999	0.84158	-0.24883
136.035_0.32	#N/A	0.0078173	0.037887	1.304	0.38297	0.32358	0.5954	1.1418	0.19133	0.00052573	0.011676	1.5091	0.59367	0.59653	0.73288	0.95655	-0.064091	0.0068404	0.037405	1.415	0.50082	0.70151	0.90016	0.95292	-0.069573	0.6919	0.8485	1.0887	0.12262	0.47315	0.8701	1.1349	0.18253	0.039787	0.28413	0.79776	-0.32597	0.080487	0.62991	1.2708	0.34573	0.0012649	0.016205	2.2678	1.1813	0.57037	0.70687	0.82533	-0.27696
136.9025_12.24	#N/A	0.35217	0.68926	0.95685	-0.063629	0.20427	0.45808	1.048	0.067702	0.79091	0.90157	1.0106	0.015268	0.18134	0.50154	0.95251	-0.070192	0.75666	0.89152	1.0178	0.025436	0.62	0.96842	0.97159	-0.041583	0.73744	0.87801	1.0249	0.035498	0.53488	0.91841	0.95841	-0.061287	0.53658	0.93121	0.96573	-0.050313	0.60083	0.99772	0.95601	-0.0649	0.88826	0.96033	0.99238	-0.011031	0.058069	0.30361	0.84003	-0.25148
137.0472_0.36	#N/A	0.23888	0.50872	1.4308	0.51685	0.48883	0.71639	0.78451	-0.35014	0.82148	0.88356	0.93012	-0.1045	0.30437	0.4782	0.8444	-0.244	0.46113	0.72112	0.70746	-0.49928	0.64259	0.8716	0.96596	-0.049963	0.60378	0.80121	0.74947	-0.41606	0.056713	0.41238	1.2511	0.32318	0.83733	0.9638	0.8197	-0.28683	0.42669	0.92527	1.1051	0.14421	0.69055	0.81563	1.0726	0.10107	0.12628	0.30095	0.60926	-0.71487
137.1163_6.56	#N/A	2.0482e-05	0.00041394	1.9878	0.99121	0.040695	0.26225	0.75578	-0.40397	0.018008	0.093319	1.6045	0.68208	0.018049	0.1861	0.60478	-0.72553	0.87855	0.96102	0.98395	-0.023346	0.2146	0.66281	0.88531	-0.17575	0.24199	0.52709	0.88601	-0.17461	0.35683	0.77891	1.0838	0.11608	0.67646	0.93493	0.97058	-0.043082	0.84397	0.97627	0.99048	-0.013803	0.58456	0.72657	1.0591	0.082902	0.57086	0.70687	1.0929	0.12821
138.0151_2.69	#N/A	0.78574	0.92892	0.97885	-0.030834	0.42725	0.63513	1.0586	0.082152	0.51624	0.71863	1.0439	0.061916	0.36462	0.62109	1.0581	0.081483	0.22282	0.51245	1.0928	0.12803	0.22775	0.7159	0.92164	-0.11773	0.63503	0.83636	1.0468	0.065998	0.37039	0.81895	1.0519	0.073015	0.8242	0.97476	0.98263	-0.025286	0.8824	0.99772	1.004	0.0057154	0.74644	0.91872	0.97071	-0.042886	0.44523	0.68475	1.0583	0.0817
280.234_6.54	C01595, Linoleate	8.8084e-06	0.00076767	2.8734	1.5228	0.032331	0.27219	0.6905	-0.5343	0.10957	0.29451	2.0261	1.0187	0.1735	0.49465	0.51602	-0.95451	0.18361	0.46817	1.2707	0.34566	0.089746	0.59698	0.70124	-0.51202	0.64562	0.83871	0.92016	-0.12005	0.88481	0.99489	1.0173	0.024685	0.85632	0.98467	1.0327	0.046384	0.62319	0.99772	0.90338	-0.14659	0.88159	0.95917	0.99822	-0.0025731	0.12627	0.37564	1.4825	0.56802
138.9075_0.34	#N/A	0.51488	0.76943	1.0498	0.070084	0.96277	0.98508	0.99952	-0.00069746	0.029231	0.12815	1.1414	0.19079	0.011228	0.17058	0.86101	-0.21589	0.7807	0.91292	0.98114	-0.027468	0.78222	0.93005	1.0178	0.025408	0.98375	0.99063	1.0069	0.0098698	0.98525	0.99818	0.99148	-0.012337	0.4215	0.85568	1.0808	0.11216	0.93243	0.98503	0.98221	-0.025901	0.66576	0.79568	1.0465	0.065529	0.11982	0.2934	0.84335	-0.24579
109.1019_6.56	CE2577,	1.0024e-05	0.0002894	2.3336	1.2226	0.026971	0.22158	0.72614	-0.46167	0.052838	0.17592	1.6329	0.70745	0.091031	0.26568	0.63908	-0.64593	0.92949	0.97432	1.0077	0.011007	0.6584	0.88121	0.94473	-0.082029	0.43313	0.69568	0.90186	-0.14902	0.1942	0.61781	1.166	0.22155	0.99586	0.99999	1.0223	0.031769	0.98	0.99377	1.0023	0.0033761	0.80186	0.89091	1.0346	0.049063	0.23682	0.41765	1.1676	0.22359
139.0037_12.39	#N/A	0.6208	0.85288	1.0179	0.025554	0.44745	0.64598	1.0252	0.035971	0.099659	0.28308	1.0856	0.11852	0.58225	0.7792	0.97497	-0.03657	0.46831	0.71959	1.0547	0.076787	0.86799	0.97871	0.98307	-0.024639	0.38948	0.70943	1.0531	0.074655	0.81169	0.99489	1.0086	0.012352	0.96331	0.99696	1.0064	0.0091488	0.72152	0.99772	1.0251	0.035763	0.37652	0.7032	1.0564	0.079119	0.026715	0.28258	0.82238	-0.28212
256.2352_6.9	C00249, Hexadecanoic acid	1.0664e-05	0.00076767	3.4985	1.8067	0.0086794	0.2179	0.6908	-0.53365	0.02221	0.13917	2.577	1.3657	0.16753	0.4893	0.53016	-0.91549	0.010623	0.066853	1.7121	0.77573	0.030076	0.41844	0.66802	-0.58204	0.34777	0.68364	1.1628	0.21765	0.90618	0.99489	0.97437	-0.037453	0.41118	0.88345	1.2299	0.29857	0.63168	0.99772	0.88169	-0.18166	0.24249	0.57014	1.3971	0.48239	0.46846	0.69836	1.1429	0.19272
207.1692_6.56	C03793, N6,N6,N6-Trimethyl-L-lysine	1.1083e-05	0.00030684	2.1679	1.1163	0.012176	0.18211	0.69563	-0.5236	0.021142	0.10307	1.6841	0.75202	0.028738	0.2023	0.59537	-0.74814	0.77253	0.90719	1.0299	0.042564	0.15823	0.5944	0.82492	-0.27767	0.43644	0.69726	0.90138	-0.14979	0.87257	0.98713	0.96533	-0.05091	0.80198	0.95412	0.98112	-0.027497	0.55977	0.94605	0.92981	-0.10499	0.92526	0.9634	1.0122	0.017475	0.54809	0.69101	1.151	0.20284
139.989_12.19	#N/A	0.87401	0.95686	0.99182	-0.011845	0.21904	0.5072	1.0641	0.089695	0.043516	0.15904	1.1087	0.14888	0.16281	0.33541	0.93682	-0.094155	0.72689	0.88284	1.027	0.038431	0.83355	0.95068	1.0116	0.016686	0.37606	0.65405	1.0824	0.11427	0.75282	0.97641	0.96625	-0.049525	0.6112	0.92436	0.97036	-0.043405	0.6334	0.94605	1.0301	0.042825	0.05689	0.1744	1.1113	0.1522	0.018293	0.15982	0.80482	-0.31326
281.2479_7.03	C01712, (9E)-Octadecenoic acid	1.1489e-05	0.00076767	2.4237	1.2772	0.010347	0.2179	0.66198	-0.59514	0.17586	0.38912	1.6831	0.7511	0.15501	0.48071	0.5629	-0.82905	0.2532	0.54419	1.1569	0.21024	0.018423	0.3271	0.67134	-0.57488	0.36705	0.69462	0.87387	-0.19451	0.77186	0.99489	0.92873	-0.10667	0.56311	0.93121	0.94772	-0.07746	0.61749	0.99772	0.88402	-0.17785	0.6331	0.87321	0.93339	-0.099455	0.30319	0.56832	1.2596	0.33292
140.5407_6	#N/A	0.13212	0.33929	0.8728	-0.19628	0.40432	0.65497	0.92363	-0.11461	0.50343	0.63949	0.94399	-0.083164	0.49265	0.64318	0.95626	-0.064526	0.0004275	0.0041941	0.64235	-0.63857	0.8857	0.96548	0.98685	-0.0191	0.014263	0.078324	0.78711	-0.34535	0.16838	0.59219	0.84081	-0.25014	0.48472	0.89143	1.0747	0.104	0.028031	0.43047	0.79168	-0.33701	0.88232	0.93703	1.0031	0.0044	0.48778	0.65119	0.87498	-0.19267
140.5442_5.37	#N/A	0.075143	0.22799	0.76395	-0.38844	0.46188	0.69308	0.8938	-0.16197	0.36516	0.51499	0.88335	-0.17895	0.014184	0.17948	0.75203	-0.41113	0.0038546	0.02397	0.66675	-0.58478	0.51054	0.80609	0.945	-0.081619	0.17352	0.43241	0.8311	-0.26691	0.16151	0.57969	0.84721	-0.23922	0.69921	0.93493	0.94444	-0.082477	0.124	0.69292	0.83983	-0.25183	0.74599	0.85613	1.017	0.024312	0.03063	0.171	0.76744	-0.38187
140.9015_0.34	#N/A	0.13024	0.3353	0.89891	-0.15374	0.99126	0.99619	1.0139	0.019894	0.97797	0.98676	1.0014	0.0019748	0.33076	0.50152	0.91444	-0.12904	0.076313	0.22846	0.86626	-0.20713	0.35403	0.74658	1.0897	0.12398	0.33731	0.62541	0.92438	-0.11343	0.49687	0.88063	1.0493	0.069412	0.76456	0.95	1.0223	0.031861	0.52044	0.94605	0.95296	-0.069506	0.58674	0.72883	0.95059	-0.073104	0.34115	0.52348	0.89729	-0.15636
140.9967_12.19	#N/A	0.93655	0.97709	0.99679	-0.0046445	0.27938	0.55635	1.0527	0.074117	0.055132	0.17912	1.1036	0.14219	0.18084	0.35346	0.93803	-0.092297	0.93862	0.97882	1.0054	0.0078221	0.65624	0.87957	1.0283	0.040287	0.37786	0.65606	1.0781	0.10853	0.86338	0.98713	0.97838	-0.031537	0.44303	0.86939	0.95364	-0.068479	0.56938	0.94605	1.0338	0.047902	0.056954	0.1744	1.1198	0.16326	0.0078926	0.15524	0.78285	-0.35319
142.9921_12.19	#N/A	0.79916	0.92822	0.98196	-0.026266	0.34871	0.6107	1.0478	0.067306	0.099559	0.23784	1.0979	0.13471	0.14476	0.31784	0.93092	-0.10326	0.95186	0.98321	0.99401	-0.0086746	0.69686	0.89762	1.0253	0.036014	0.40582	0.67415	1.0786	0.10914	0.70282	0.95779	0.96216	-0.055645	0.4691	0.88319	0.94833	-0.076536	0.68248	0.94959	1.0241	0.034293	0.12942	0.28649	1.1056	0.1448	0.021286	0.16021	0.79192	-0.33657
142.9921_12.28	#N/A	0.89481	0.97153	0.99276	-0.010476	0.58685	0.7439	1.0227	0.032404	0.10885	0.29373	1.0836	0.11587	0.061349	0.37649	0.91157	-0.13357	0.53595	0.76742	1.0476	0.067084	0.93787	0.98141	0.99077	-0.013384	0.94491	0.97362	1.0119	0.017117	0.49775	0.88667	1.0405	0.057283	0.57793	0.93121	0.96642	-0.049273	0.51099	0.99772	1.0484	0.068211	0.89266	0.96078	1.0109	0.015691	0.018828	0.28258	0.79743	-0.32658
143.1053_7.06	#N/A	1.9841e-06	0.00014972	2.8703	1.5212	0.0068979	0.18211	0.62626	-0.67516	0.089171	0.22499	2.0286	1.0205	0.12471	0.30257	0.50185	-0.99467	0.10264	0.28611	1.2587	0.33197	0.046682	0.51752	0.72498	-0.46399	0.66222	0.83282	0.94789	-0.077211	0.85073	0.98713	0.94361	-0.083734	0.8098	0.95412	1.0011	0.0015997	0.65884	0.94959	0.9442	-0.082839	0.68403	0.8108	1.1087	0.14881	0.49259	0.65437	1.1962	0.25846
144.1034_0.35	#N/A	0.015893	0.065819	0.48355	-1.0483	0.32528	0.59609	1.4093	0.49497	0.012825	0.077528	0.48358	-1.0482	0.71862	0.82519	1.1325	0.17956	0.01513	0.067353	0.4965	-1.0101	0.79231	0.93377	0.96809	-0.046782	0.00067086	0.012214	0.36086	-1.4705	0.57087	0.91493	0.92111	-0.11856	3.2665e-06	0.0008252	0.20176	-2.3093	0.21967	0.79127	0.8143	-0.29636	1.2015e-05	0.0010581	0.12347	-3.0178	0.20174	0.38105	0.66475	-0.58911
144.9833_9.11	#N/A	0.37377	0.64952	0.91884	-0.12212	0.23299	0.51398	1.0928	0.12808	0.60919	0.71535	0.95296	-0.06952	0.83645	0.90594	1.0201	0.028678	0.81697	0.93388	1.0121	0.017281	0.082835	0.53765	1.1157	0.15791	0.84934	0.92187	1.026	0.037101	0.73396	0.971	1.0256	0.036404	0.81934	0.95643	0.98213	-0.026018	0.3789	0.90596	1.1	0.13751	0.12785	0.28479	0.85035	-0.23388	0.80383	0.87435	1.0679	0.094761
144.9915_12.27	#N/A	0.29387	0.63146	0.94465	-0.082143	0.26061	0.50367	1.052	0.073088	0.95245	0.98333	1.0033	0.0047151	0.59204	0.78269	1.0266	0.037899	0.88784	0.94445	1.0147	0.021119	0.86904	0.97871	0.98749	-0.018166	0.73707	0.87801	0.98083	-0.02793	0.28732	0.73598	1.0602	0.084277	0.4899	0.915	0.95632	-0.06443	0.85555	0.99772	0.98181	-0.026481	0.71225	0.90403	1.0215	0.030669	0.029	0.28258	0.82276	-0.28146
347.2223_3.08	CE1347, 19-Hydroxydeoxycorticosterone	1.2605e-05	0.00033338	1.9755	0.98219	0.21059	0.50663	0.87706	-0.18925	8.6701e-08	1.0307e-05	3.466	1.7933	0.062225	0.24622	0.73991	-0.43457	2.2228e-06	0.00023644	3.0371	1.6027	0.0973	0.53765	0.74156	-0.43137	5.7887e-05	0.0027855	2.3606	1.2391	0.21623	0.64268	0.79316	-0.33432	0.094509	0.46473	1.3031	0.38192	0.10905	0.6707	0.74518	-0.42434	2.505e-06	0.00034812	5.0935	2.3487	0.10475	0.27648	0.61869	-0.69271
145.9302_12.8	#N/A	0.46373	0.77609	0.96492	-0.051514	0.064123	0.32812	1.0669	0.093408	0.86101	0.93484	1.0078	0.01118	0.54944	0.76283	1.0198	0.028352	0.92768	0.96343	0.99978	-0.00031405	0.92294	0.97871	1.0031	0.0045298	0.65653	0.8456	1.0327	0.046372	0.98559	0.99926	0.99368	-0.0091434	0.57989	0.93121	0.96921	-0.045123	0.97113	0.99772	0.99519	-0.0069594	0.50029	0.80225	1.0362	0.051337	0.062208	0.30986	0.85132	-0.23222
146.0457_0.36	#N/A	0.93526	0.98116	0.97253	-0.040183	0.25172	0.49755	0.90211	-0.14862	0.16474	0.38054	1.2413	0.31186	0.26548	0.5439	0.83649	-0.25759	0.59463	0.80225	0.92842	-0.10714	0.31821	0.78878	0.88769	-0.17187	0.8044	0.89558	0.95273	-0.069862	0.40689	0.83599	0.93776	-0.092709	0.28952	0.81982	0.86521	-0.20887	0.34148	0.99772	0.89827	-0.15478	0.27772	0.61708	1.2457	0.317	0.33783	0.59901	0.80235	-0.3177
146.0609_0.94	#N/A	0.53982	0.79057	0.9316	-0.10222	0.12894	0.41661	0.7715	-0.37426	0.8294	0.88971	1.0481	0.067724	0.034038	0.20895	0.67379	-0.56963	0.70124	0.87245	0.95742	-0.062772	0.0062358	0.5026	0.602	-0.73215	0.53411	0.75515	0.92733	-0.10885	0.13358	0.53116	0.80474	-0.3134	0.15442	0.60016	1.1566	0.20989	0.027354	0.43047	0.68916	-0.53708	0.0026024	0.025425	1.617	0.69331	0.31758	0.50225	0.86111	-0.21572
279.231_6.54	C01595, Linoleate	1.2704e-05	0.00076767	2.7851	1.4777	0.034636	0.27433	0.69585	-0.52316	0.10264	0.28537	1.9426	0.95801	0.14705	0.47553	0.52646	-0.92562	0.23114	0.51912	1.2236	0.29111	0.078232	0.56733	0.71085	-0.49239	0.54265	0.78557	0.90431	-0.14511	0.78596	0.99489	1.023	0.032786	0.86968	0.98902	1.0375	0.053104	0.657	0.99772	0.9022	-0.14848	0.84441	0.94831	0.96881	-0.045709	0.11276	0.36352	1.4723	0.55805
146.9376_12.74	#N/A	0.85121	0.9529	0.9898	-0.014789	0.062844	0.32812	1.071	0.098904	0.31133	0.552	1.0528	0.074288	0.93055	0.97316	0.99311	-0.0099806	0.79358	0.90658	1.0265	0.037704	0.99841	0.99841	0.99476	-0.0075767	0.71704	0.86721	1.0189	0.027033	0.41696	0.83652	1.0334	0.047341	0.97297	0.99696	1.0045	0.0065394	0.90452	0.99772	0.98904	-0.015898	0.51373	0.80778	1.0359	0.050865	0.017711	0.28258	0.8285	-0.27142
146.9811_0.4	#N/A	0.03815	0.14795	0.78561	-0.34812	0.030306	0.27219	1.2574	0.33043	0.906	0.95862	0.97873	-0.031024	0.40241	0.64389	1.0904	0.12491	0.21369	0.49909	0.84222	-0.24773	0.63139	0.96842	1.0593	0.083121	0.0032108	0.038835	0.68933	-0.53673	0.27055	0.72539	1.2297	0.29835	0.0036645	0.11671	0.65394	-0.61276	0.69727	0.99772	1.1191	0.16236	0.017098	0.12142	0.63033	-0.66581	0.70754	0.84844	0.86669	-0.20642
147.0935_0.31	#N/A	0.19069	0.44604	1.1038	0.14246	0.33943	0.60182	0.92884	-0.10649	0.020962	0.10307	1.2656	0.33977	0.049257	0.23534	0.81574	-0.29382	0.04287	0.14836	1.1807	0.2397	0.48874	0.7981	0.94903	-0.07548	0.021528	0.105	1.2236	0.29118	0.74726	0.97559	0.97707	-0.033462	0.056323	0.3515	1.2294	0.29793	0.75896	0.95839	0.97109	-0.042325	0.017542	0.084613	1.4308	0.5168	0.45638	0.62454	0.87751	-0.18851
281.2483_6.57	C01595, Linoleate	1.4343e-05	0.0003638	2.2985	1.2007	0.013781	0.18475	0.70099	-0.51253	0.059627	0.18683	1.735	0.79493	0.077393	0.26001	0.57891	-0.78858	0.34119	0.61657	1.1278	0.17349	0.14844	0.59068	0.80807	-0.30745	0.71972	0.8617	0.94885	-0.075744	0.85691	0.98713	0.94722	-0.078235	0.81569	0.95565	0.99018	-0.014244	0.77151	0.96371	0.98335	-0.02423	0.83308	0.90712	1.0365	0.051767	0.49425	0.65453	1.1799	0.23871
148.0649_0.35	#N/A	0.34073	0.62206	0.90611	-0.14225	0.99606	0.99799	0.98576	-0.020698	0.25202	0.41141	1.1872	0.24756	0.58431	0.72181	0.92237	-0.11659	0.35193	0.62475	0.9139	-0.12989	0.36348	0.75035	0.91633	-0.12606	0.35807	0.63742	1.0745	0.1036	0.34739	0.77079	0.92646	-0.11019	0.54591	0.9073	0.94512	-0.081436	0.46079	0.94316	0.89784	-0.15547	0.038023	0.1351	1.3193	0.39979	0.038606	0.18145	0.70952	-0.49508
148.5314_6	#N/A	0.20953	0.47156	0.88347	-0.17874	0.49568	0.71812	0.8927	-0.16375	0.5551	0.67379	1.0892	0.12333	0.018939	0.19091	0.62946	-0.66782	0.0084197	0.044313	0.76106	-0.39391	0.88285	0.9649	1.0229	0.032676	0.44898	0.70177	0.94296	-0.084731	0.054756	0.41238	0.73976	-0.43487	0.9153	0.98342	1.0095	0.013648	0.038422	0.48531	0.83292	-0.26374	0.83469	0.90712	1.0446	0.062996	0.24	0.42067	0.82625	-0.27535
148.5326_5.15	#N/A	0.1142	0.30609	0.74824	-0.41843	0.95159	0.97921	1.0051	0.0074101	0.090788	0.22708	0.7353	-0.44359	0.2717	0.44911	0.82379	-0.27966	0.0083607	0.044118	0.59302	-0.75385	0.6108	0.85028	1.0541	0.076021	0.16131	0.41371	0.78522	-0.34884	0.43264	0.84741	0.9194	-0.12124	0.75524	0.95	1.0012	0.0017096	0.62178	0.94605	0.96307	-0.054286	0.37705	0.56073	0.83391	-0.26203	0.85546	0.90281	0.91721	-0.12467
148.5326_5.37	#N/A	0.070551	0.21768	0.77612	-0.36565	0.76388	0.87966	0.97061	-0.043041	0.52991	0.6569	0.91029	-0.1356	0.21468	0.38711	0.88431	-0.17738	0.066698	0.20674	0.77541	-0.36696	0.37379	0.75249	0.90773	-0.13966	0.46806	0.71683	0.90076	-0.15079	0.053545	0.41146	0.7707	-0.37575	0.57255	0.91428	0.91639	-0.12597	0.6767	0.94959	0.96984	-0.044183	0.83186	0.90712	1.0041	0.0059537	0.077283	0.23773	0.82455	-0.27833
148.9296_12.21	#N/A	0.64164	0.86512	0.97609	-0.034909	0.30353	0.53643	1.0638	0.089249	0.1688	0.38362	1.0615	0.086151	0.53293	0.74594	0.97833	-0.031612	0.22472	0.51468	1.0729	0.10154	0.38325	0.84043	0.94407	-0.083036	0.37093	0.69991	1.0807	0.11202	0.52724	0.91801	0.94506	-0.081528	0.82836	0.97601	1.0188	0.026892	0.93227	0.99772	1.0017	0.0024486	0.5864	0.85534	1.0299	0.042509	0.031216	0.28258	0.84163	-0.24875
148.9795_0.4	#N/A	0.005352	0.033361	0.72676	-0.46045	0.0085709	0.2179	1.2921	0.36972	0.78148	0.89499	0.9602	-0.058587	0.50465	0.72413	1.0745	0.10363	0.21064	0.49526	0.84619	-0.24094	0.54482	0.9387	1.0738	0.10268	0.001788	0.026533	0.65604	-0.60815	0.27404	0.72574	1.2404	0.31082	0.0049986	0.12801	0.6476	-0.62683	0.93446	0.99772	1.0371	0.052581	0.010658	0.090334	0.61416	-0.7033	0.87673	0.94121	0.92533	-0.11196
149.0242_8.27	#N/A	0.89224	0.96291	1.0117	0.016834	0.42511	0.67173	1.0484	0.068216	0.03322	0.1359	1.1269	0.17235	0.098869	0.27645	0.93385	-0.098743	0.53135	0.77928	1.057	0.079995	0.61636	0.85436	1.0276	0.039239	0.57471	0.78109	1.0616	0.08622	0.66508	0.94976	1.0278	0.039533	0.62574	0.92436	0.96814	-0.046711	0.38519	0.90596	1.0684	0.09548	0.073814	0.20377	1.1228	0.1671	0.023028	0.16216	0.75838	-0.39901
149.0243_5.31	#N/A	0.34642	0.62622	1.0625	0.087448	0.26703	0.54403	1.058	0.081344	0.0059841	0.049162	1.1754	0.23315	0.16455	0.33693	0.94558	-0.080721	0.14517	0.36176	1.1239	0.16853	0.45674	0.78673	1.0548	0.077002	0.38811	0.66247	1.0893	0.12334	0.25836	0.69576	1.088	0.12162	0.62802	0.92577	0.96723	-0.048064	0.36676	0.90173	1.0815	0.11299	0.05035	0.16287	1.1568	0.21012	0.016351	0.15982	0.73342	-0.44729
308.2664_6.79	C03242, (8Z,11Z,14Z)-Icosatrienoic acid	1.4855e-05	0.0003638	2.9402	1.5559	0.042625	0.2631	0.69591	-0.52303	0.0054895	0.046034	2.4611	1.2993	0.21013	0.38328	0.64845	-0.62493	0.052183	0.17317	1.3428	0.42526	0.55361	0.82232	0.92867	-0.10675	0.73207	0.86894	1.0353	0.05004	0.72424	0.96662	1.0262	0.037316	0.56125	0.91136	1.0672	0.093897	0.27314	0.85722	0.85316	-0.22911	0.064335	0.19024	1.3347	0.4165	0.83247	0.89159	1.0621	0.086886
149.1333_6.57	#N/A	1.6323e-05	0.0003881	2.3252	1.2173	0.00737	0.18211	0.65973	-0.60005	0.041148	0.15347	1.8025	0.84997	0.032152	0.2064	0.52382	-0.93286	0.45602	0.71679	1.097	0.13355	0.13217	0.57315	0.79485	-0.33124	0.84077	0.91851	0.96912	-0.045248	0.75314	0.97641	0.92529	-0.11203	0.75914	0.95	0.96405	-0.052822	0.84634	0.97627	1.0672	0.093786	0.81205	0.8968	0.9481	-0.076885	0.51247	0.6669	1.1535	0.20602
149.1333_7.06	#N/A	3.4067e-06	0.00019125	2.8472	1.5095	0.011851	0.18211	0.64498	-0.63267	0.061635	0.19048	2.0729	1.0516	0.051343	0.23958	0.44978	-1.1527	0.28154	0.5573	1.1565	0.20981	0.048014	0.51752	0.73823	-0.43787	0.40045	0.67052	0.87938	-0.18544	0.87056	0.98713	0.94407	-0.083029	0.6581	0.93074	0.97668	-0.034047	0.82954	0.97599	0.95536	-0.06588	0.80872	0.89656	1.0938	0.12929	0.44099	0.61254	1.2331	0.30233
149.1371_8.77	#N/A	0.1219	0.31962	0.79464	-0.33162	0.49196	0.71754	1.0879	0.12158	0.56726	0.68403	0.91075	-0.13488	0.54757	0.69381	0.9556	-0.065527	0.52329	0.77287	0.90572	-0.14286	0.52211	0.81043	1.0749	0.10418	0.47536	0.72179	0.89681	-0.15712	0.67552	0.95471	1.0509	0.071597	0.29149	0.75094	0.8549	-0.22618	0.34107	0.89422	1.1509	0.20282	0.63073	0.76697	0.90646	-0.14169	0.086458	0.25214	0.76249	-0.39121
149.9938_12.28	#N/A	0.85244	0.9529	0.99199	-0.011602	0.43397	0.64041	1.0327	0.046488	0.10751	0.2935	1.0792	0.10999	0.40213	0.64389	0.96198	-0.055928	0.55784	0.78067	1.0376	0.053305	0.73561	0.96842	1.0262	0.037357	0.51394	0.76835	1.0398	0.05628	0.55666	0.93609	1.0226	0.032226	0.92835	0.99673	1.0087	0.012454	0.61366	0.99772	0.96755	-0.047593	0.4239	0.75639	1.0402	0.056858	0.1903	0.44276	0.90396	-0.14567
150.0276_7.72	#N/A	0.8934	0.96297	1.0209	0.029771	0.48457	0.71223	1.0349	0.049489	0.022895	0.10811	1.1008	0.13851	0.77091	0.86081	0.98993	-0.014595	0.23214	0.49996	1.0707	0.098568	0.74104	0.91278	1.0305	0.043365	0.12241	0.34992	1.166	0.22159	0.88095	0.98713	0.96942	-0.04481	0.3788	0.81537	1.0562	0.078821	0.51369	0.94605	1.0456	0.06439	0.001411	0.017388	1.1897	0.25061	0.02507	0.16552	0.78314	-0.35266
150.0278_5.3	#N/A	0.13466	0.34477	1.0993	0.13654	0.86666	0.93067	1.0121	0.017423	0.00047022	0.010678	1.2163	0.28245	0.13326	0.30844	0.93185	-0.10183	0.063376	0.19951	1.1428	0.19263	0.26353	0.68633	1.0821	0.11386	0.25991	0.54432	1.1398	0.18874	0.48568	0.87796	1.048	0.067608	0.4511	0.87184	0.95093	-0.072582	0.16747	0.73216	1.1245	0.16928	0.0029	0.027008	1.23	0.29861	0.041474	0.1838	0.71263	-0.48877
150.8883_0.35	#N/A	0.36827	0.70374	1.0541	0.075944	0.82445	0.89699	0.98836	-0.016884	0.3157	0.55578	1.0732	0.10197	0.056836	0.36873	0.88056	-0.18351	0.43216	0.69814	1.0491	0.069184	0.024967	0.3713	0.87242	-0.19691	0.64029	0.83871	1.0286	0.040716	0.9358	0.99489	0.99186	-0.011788	0.81555	0.97326	1.0132	0.018983	0.71395	0.99772	1.0173	0.024727	0.28204	0.62144	0.90486	-0.14424	0.3453	0.60485	0.89932	-0.1531
151.0361_12.29	#N/A	0.089467	0.25791	0.90444	-0.1449	0.0045091	0.17525	1.1513	0.20328	0.25077	0.41104	1.0719	0.10015	0.090105	0.26568	0.89661	-0.15745	0.64182	0.84852	1.0463	0.065241	0.79641	0.93524	0.97198	-0.041001	0.68112	0.8409	1.0415	0.058654	0.79168	0.98237	1.0113	0.016275	0.24332	0.69824	0.92759	-0.10845	0.6027	0.94605	1.0261	0.037231	0.26692	0.44879	1.0647	0.090394	0.015909	0.15982	0.85247	-0.23028
245.2271_6.57	C01595, Linoleate	1.4941e-05	0.0003638	2.3276	1.2189	0.012124	0.18211	0.69784	-0.51904	0.051943	0.17524	1.7471	0.80495	0.07049	0.25153	0.57831	-0.7901	0.34138	0.61657	1.1286	0.1746	0.13246	0.57315	0.7956	-0.32988	0.70723	0.85683	0.94336	-0.084113	0.94509	0.9948	0.95954	-0.059583	0.81295	0.95469	0.98319	-0.024462	0.72801	0.95503	0.96719	-0.048123	0.87789	0.93429	1.0161	0.022975	0.37824	0.56068	1.2268	0.29495
263.2378_6.57	C01595, Linoleate	1.5124e-05	0.00036388	2.2721	1.184	0.010041	0.18211	0.69213	-0.53089	0.055709	0.17928	1.7108	0.77468	0.063736	0.24622	0.57872	-0.78907	0.37652	0.64542	1.1103	0.15095	0.12102	0.56485	0.80113	-0.31988	0.67342	0.83921	0.93897	-0.090842	0.84671	0.98713	0.94315	-0.084439	0.79077	0.95241	0.98313	-0.02455	0.75087	0.95813	0.9756	-0.035636	0.83998	0.91024	1.0296	0.042032	0.50632	0.66188	1.1666	0.2223
151.1476_7.06	#N/A	1.4718e-05	0.0003638	2.7951	1.4829	0.0088194	0.18211	0.62352	-0.68149	0.12888	0.28066	1.9244	0.94442	0.10752	0.28442	0.48685	-1.0385	0.53447	0.78046	1.0784	0.10888	0.065984	0.53765	0.75706	-0.40152	0.38535	0.66106	0.85941	-0.21859	0.73881	0.97146	1.0729	0.10158	0.91065	0.98103	1.051	0.071741	0.31221	0.88793	0.8077	-0.3081	0.86486	0.92775	1.0452	0.063819	0.24856	0.43077	1.3492	0.43213
151.9179_12.81	#N/A	0.29585	0.63146	0.9302	-0.10438	0.065989	0.32812	1.1595	0.21352	0.48554	0.69597	1.0444	0.062613	0.7559	0.88484	0.98134	-0.027177	0.75126	0.89152	0.97446	-0.037326	0.43941	0.88811	1.0621	0.086899	0.4358	0.72754	0.93966	-0.089794	0.41442	0.83599	1.0577	0.080915	0.29629	0.82446	0.91408	-0.1296	0.34277	0.99772	1.0924	0.12751	0.25173	0.5847	0.90292	-0.14733	0.32966	0.59429	0.91373	-0.13015
152.0369_0.34	#N/A	0.55437	0.80274	1.0377	0.053392	0.92263	0.96551	0.99796	-0.0029416	0.039303	0.14931	1.143	0.19283	0.002385	0.091098	0.85334	-0.22881	0.49405	0.75073	1.0516	0.072555	0.9647	0.98617	1.0083	0.011887	0.40465	0.67353	0.93364	-0.099068	0.21718	0.64357	1.0894	0.12357	0.44531	0.86951	0.93781	-0.092635	0.16373	0.72576	0.88989	-0.1683	0.13795	0.29921	1.1826	0.242	0.3545	0.5399	0.86885	-0.20282
152.884_0.35	#N/A	0.55639	0.82829	1.023	0.032803	0.54171	0.72019	0.98074	-0.028059	0.3272	0.565	1.0879	0.12149	0.28957	0.55714	0.91072	-0.13492	0.69726	0.86543	1.0285	0.040502	0.23051	0.7159	0.91264	-0.13189	0.97158	0.98464	0.99943	-0.0008218	0.68683	0.99293	1.0195	0.027851	0.75901	0.95793	1.026	0.037011	0.86632	0.99772	0.98638	-0.019783	0.25432	0.58746	0.9179	-0.12359	0.41224	0.65945	0.91824	-0.12305
640.2911_5.96	CE4993, 10,11-dihydro-12R-hydroxy-leukotriene C4	1.6569e-05	0.00087068	0.77808	-0.36202	0.079549	0.34836	0.8692	-0.20223	0.043043	0.18678	0.88096	-0.18285	0.086796	0.3932	0.81098	-0.30227	3.2087e-05	0.0010219	0.69719	-0.52037	0.1882	0.67765	0.86085	-0.21617	0.0028781	0.036445	0.79282	-0.33493	0.039747	0.35879	0.75524	-0.405	0.41986	0.88947	0.96635	-0.049377	0.10901	0.99772	0.89501	-0.16002	0.41187	0.74377	0.94494	-0.081702	0.86406	0.93429	0.94759	-0.077661
123.1171_6.56	CE2061,	1.69e-05	0.00039006	2.0878	1.062	0.026216	0.21876	0.72723	-0.45951	0.045907	0.16354	1.5927	0.67148	0.017927	0.1858	0.56144	-0.8328	0.80458	0.92495	1.0193	0.027581	0.26055	0.6819	0.87852	-0.18685	0.54854	0.76537	0.93298	-0.10009	0.86134	0.98713	1.0069	0.0099206	0.69773	0.93493	0.9644	-0.052293	0.97441	0.99256	1.0186	0.026548	0.91112	0.95372	1.0157	0.022451	0.10039	0.27087	1.238	0.308
286.2809_7.6	C01530, Octadecanoic acid	1.6993e-05	0.00039006	2.82	1.4957	3.0484e-05	0.0056007	0.48576	-1.0417	0.0075405	0.056027	2.4485	1.2919	0.0083508	0.1582	0.39719	-1.3321	0.049135	0.16413	1.4082	0.49381	0.0022638	0.4008	0.614	-0.70368	0.99427	0.99625	0.97378	-0.038331	0.33824	0.76465	0.82227	-0.28231	0.99674	0.99999	0.96081	-0.057684	0.43251	0.92607	0.8792	-0.18574	0.60714	0.74682	1.1121	0.15326	0.58061	0.71375	0.85072	-0.23325
154.061_0.33	#N/A	0.37347	0.7083	0.90068	-0.15091	0.20844	0.46315	1.0877	0.1213	0.20701	0.43641	1.1115	0.15246	0.16425	0.48496	0.89171	-0.16536	0.069264	0.24907	1.1842	0.24389	0.15508	0.65456	0.90085	-0.15064	0.18454	0.50542	1.1123	0.15354	0.9132	0.99489	1.0122	0.017521	0.58002	0.93121	1.0741	0.10312	0.52982	0.99772	0.91978	-0.12064	0.20449	0.51507	1.2652	0.33939	0.29973	0.56771	0.79344	-0.3338
154.0732_0.35	#N/A	0.00074134	0.0064579	1.4475	0.53355	0.77753	0.8898	1.013	0.018689	1.5811e-05	0.00067988	1.7499	0.80725	0.033739	0.20895	0.76916	-0.37864	3.8744e-06	0.00032051	1.8047	0.85178	0.39737	0.7578	0.92627	-0.1105	0.002391	0.025299	1.469	0.55487	0.25161	0.68628	1.1672	0.22305	0.80015	0.95412	0.98024	-0.028792	0.31427	0.88793	1.1688	0.22501	0.00018646	0.0040974	3.8339	1.9388	0.70486	0.80164	0.77687	-0.36426
154.1222_7.06	#N/A	1.9294e-05	0.00040199	2.4884	1.3152	0.032418	0.23433	0.6984	-0.51787	0.039236	0.14931	2.0171	1.0123	0.028099	0.20072	0.45714	-1.1293	0.13275	0.3444	1.2235	0.29096	0.11262	0.54812	0.79278	-0.33501	0.96676	0.98436	1.0165	0.023658	0.33764	0.76414	0.85331	-0.22886	0.69409	0.93493	1.077	0.10708	0.42347	0.9246	0.8909	-0.16667	0.76289	0.86862	1.0845	0.11706	0.51812	0.66904	1.2048	0.26884
154.898_12.37	#N/A	0.20807	0.51335	0.91529	-0.1277	0.49211	0.68053	1.0533	0.074916	0.96433	0.98523	0.99889	-0.0015982	0.57275	0.77472	0.97256	-0.040141	0.88412	0.94444	0.99529	-0.0068167	0.84247	0.97871	1.005	0.007245	0.41886	0.72726	1.0578	0.081109	0.44274	0.85753	0.94956	-0.074669	0.85755	0.98502	0.99271	-0.010562	0.75626	0.99772	0.97151	-0.041704	0.4657	0.7869	0.94571	-0.080529	0.17712	0.42998	0.8941	-0.1615
154.901_0.42	#N/A	0.0033565	0.023208	1.3251	0.40607	0.46459	0.66253	1.0906	0.12515	0.0025483	0.038942	1.3251	0.40614	0.69117	0.85161	1.0462	0.065181	0.0099591	0.063824	1.2135	0.27919	0.3983	0.84957	1.091	0.12561	0.54248	0.78557	1.0693	0.096622	0.90399	0.99489	1.0043	0.0061759	0.9248	0.99673	1.0072	0.010421	0.75456	0.99772	1.0219	0.031216	0.13634	0.4227	1.2816	0.35789	0.92262	0.96198	0.94733	-0.078064
97.1016_6.57	CE2061,	1.7389e-05	0.00039006	2.3319	1.2215	0.016466	0.18819	0.69141	-0.53239	0.051403	0.17401	1.741	0.7999	0.06304	0.24622	0.57585	-0.79624	0.59487	0.82071	1.0751	0.10443	0.30259	0.71473	0.85773	-0.2214	0.63944	0.82005	0.94032	-0.08878	0.63785	0.94026	1.0299	0.042436	0.96428	0.99775	1.0182	0.026001	0.66389	0.94959	0.97278	-0.039809	0.57379	0.7176	1.0911	0.12576	0.39325	0.57095	1.1649	0.22014
156.0633_0.32	#N/A	0.0081667	0.039204	0.79161	-0.33714	0.3431	0.60453	1.0727	0.10122	0.62179	0.72309	0.96185	-0.056114	0.19053	0.36364	0.90846	-0.1385	0.29996	0.58015	0.92513	-0.11228	0.73891	0.91278	1.0225	0.032169	0.68509	0.84378	1.0408	0.057684	0.14814	0.55987	0.88451	-0.17705	0.79465	0.95412	0.98003	-0.029096	0.41018	0.91755	0.93762	-0.092929	0.29629	0.47789	0.90303	-0.14715	0.68329	0.78551	0.95035	-0.073475
157.1154_7.06	#N/A	1.1695e-05	0.0003194	2.5655	1.3592	0.014701	0.18475	0.67026	-0.57722	0.046515	0.16379	1.9148	0.93719	0.034131	0.20895	0.48676	-1.0387	0.40943	0.67658	1.1128	0.15413	0.085495	0.53765	0.76427	-0.38785	0.34908	0.63215	0.85744	-0.2219	0.8165	0.98713	0.98975	-0.014858	0.72457	0.93493	0.97699	-0.033579	0.64161	0.94605	0.90987	-0.13627	0.98861	0.99501	1.0029	0.0041148	0.35708	0.54137	1.2903	0.36775
313.2166_3.04	C05478, 3alpha,21-Dihydroxy-5beta-pregnane-11,20-dione	1.8436e-05	0.00039638	2.0664	1.0471	0.41694	0.66454	0.94342	-0.084026	2.2169e-07	2.08e-05	3.2864	1.7165	0.24217	0.41881	0.843	-0.24639	2.6062e-07	6.5839e-05	3.2664	1.7077	0.18015	0.62703	0.80443	-0.31397	3.6258e-06	0.00060534	2.8376	1.5047	0.16892	0.59219	0.77458	-0.36852	0.0093673	0.12967	1.5705	0.65127	0.15574	0.71799	0.75825	-0.39926	1.9575e-05	0.0012457	5.1115	2.3537	0.18822	0.36541	0.62859	-0.6698
158.1128_0.34	#N/A	0.086881	0.25264	0.71737	-0.47921	0.8147	0.90829	1.1451	0.19551	0.2248	0.38689	0.81722	-0.2912	0.47542	0.63026	0.79906	-0.32362	0.42705	0.69459	0.89701	-0.1568	0.27378	0.69792	0.75803	-0.39968	0.092471	0.29384	0.73253	-0.44903	0.36707	0.7869	0.71974	-0.47445	0.0019243	0.063754	0.46337	-1.1098	0.28156	0.86633	0.69311	-0.52884	0.00013099	0.0033941	0.30595	-1.7086	0.095975	0.26534	0.56347	-0.82758
158.1468_3.87	#N/A	0.71683	0.89165	1.0173	0.024686	0.63411	0.8051	1.0218	0.031089	0.076929	0.21207	1.1097	0.15022	0.13367	0.30844	0.94027	-0.088852	0.9121	0.96838	1.0112	0.016079	0.30885	0.72412	1.0712	0.09924	0.30402	0.59335	1.0857	0.11864	0.85126	0.98713	0.98283	-0.024985	0.80265	0.95412	0.98134	-0.027174	0.3196	0.8915	1.0694	0.096846	0.028878	0.11511	1.2001	0.26313	0.010042	0.15524	0.7277	-0.45858
158.8445_0.36	#N/A	0.76698	0.92029	0.97996	-0.02921	0.90533	0.94514	0.99051	-0.013755	0.34186	0.58376	1.0682	0.095183	0.53397	0.74628	0.95745	-0.062737	0.40877	0.6783	1.0618	0.086508	0.90476	0.97871	0.98645	-0.019676	0.34663	0.68364	0.93942	-0.09015	0.23688	0.68819	1.1006	0.1383	0.03416	0.29428	0.87485	-0.19289	0.034038	0.87682	1.0973	0.13391	0.98891	0.99851	1.0053	0.0076765	0.49238	0.7128	0.9235	-0.11482
158.9652_12.01	#N/A	0.76004	0.90819	0.98659	-0.019478	0.2703	0.54628	1.0586	0.08218	0.043018	0.15779	1.0858	0.11878	0.1099	0.2866	0.9381	-0.092181	0.69523	0.87054	1.0208	0.029637	0.44343	0.7786	1.0441	0.062294	0.49193	0.73498	1.0557	0.078182	0.83073	0.98713	0.97825	-0.031722	0.50492	0.89561	0.96546	-0.050712	0.32159	0.89151	1.0639	0.089335	0.021057	0.095848	1.1165	0.15892	0.0068089	0.15524	0.77731	-0.36343
158.9666_0.29	#N/A	0.56152	0.80833	1.0323	0.045861	0.66589	0.82421	1.0194	0.027732	0.03706	0.14512	1.1141	0.15582	0.14395	0.31729	0.94594	-0.080186	0.74442	0.88887	1.0219	0.031302	0.44523	0.77973	1.0471	0.066367	0.85091	0.92209	1.0242	0.034453	0.74095	0.97243	1.011	0.015822	0.50887	0.89564	0.95566	-0.065427	0.42238	0.92384	1.0574	0.080522	0.25249	0.43539	1.0652	0.091073	0.017743	0.15982	0.79319	-0.33426
158.9767_12.18	#N/A	0.56189	0.83088	1.0234	0.033404	0.074532	0.33698	1.0625	0.087509	0.11878	0.30672	1.0693	0.096719	0.41169	0.64945	1.0247	0.035198	0.2738	0.56647	1.0654	0.091367	0.93775	0.98141	1.0082	0.011825	0.14498	0.44568	1.0899	0.12418	0.78298	0.99489	1.007	0.010083	0.95831	0.99696	1.0091	0.013126	0.95392	0.99772	1.0042	0.0060531	0.10483	0.37096	1.1104	0.15102	0.021345	0.28258	0.81956	-0.28707
157.1229_6.57	CE6506,	1.8684e-05	0.00039747	2.4613	1.2994	0.018685	0.19541	0.68874	-0.53797	0.11866	0.26602	1.6935	0.76	0.11763	0.29496	0.57119	-0.80795	0.33364	0.61021	1.1485	0.19974	0.077243	0.53765	0.7497	-0.41561	0.86914	0.9311	0.97077	-0.042804	0.87324	0.98713	1.0131	0.018845	0.88299	0.97016	1.0674	0.094127	0.539	0.94605	0.89319	-0.16297	0.88513	0.93803	1.0071	0.010165	0.28981	0.47235	1.2735	0.34881
159.0935_1.87	#N/A	0.43601	0.71132	0.93905	-0.090725	0.30869	0.57937	1.097	0.13354	0.9879	0.99176	0.99584	-0.0060073	0.38641	0.55503	1.0664	0.092774	0.87568	0.95976	1.0009	0.0012431	0.24026	0.67161	1.1621	0.21671	0.70235	0.85426	1.0384	0.054427	0.75618	0.97641	0.97519	-0.036238	0.68816	0.93493	1.0472	0.066534	0.93894	0.98503	0.99263	-0.010671	0.49051	0.65434	1.0716	0.099821	0.2786	0.46129	0.88142	-0.18209
159.1349_3.85	#N/A	0.96784	0.98661	0.99693	-0.0044369	0.26923	0.54466	1.264	0.33795	0.3295	0.47977	1.1176	0.16042	0.56533	0.70751	1.0792	0.10998	0.46855	0.7286	0.9249	-0.11263	0.076228	0.53765	1.4394	0.52546	0.57121	0.77896	1.0929	0.12813	0.66767	0.94976	1.0813	0.11274	0.92474	0.98532	1.0115	0.016507	0.35219	0.89422	1.1289	0.17494	0.04917	0.16157	1.4324	0.51844	0.87391	0.91464	1.073	0.10168
159.9684_12.01	#N/A	0.7809	0.91809	1.0209	0.029775	0.78901	0.89534	1.0241	0.034296	0.57448	0.68795	1.0246	0.035095	0.76249	0.85801	0.98946	-0.015279	0.71704	0.87935	1.0352	0.049853	0.39349	0.7578	0.92559	-0.11156	0.66929	0.83703	1.05	0.070402	0.91126	0.98782	0.9959	-0.0059208	0.57579	0.91521	0.96606	-0.049818	0.93435	0.98503	0.98743	-0.018243	0.26427	0.44577	1.073	0.10159	0.0073144	0.15524	0.77188	-0.37356
160.8428_0.36	#N/A	0.29609	0.63146	0.95186	-0.071182	0.042083	0.29295	1.0898	0.12413	0.085805	0.25989	1.0792	0.10998	0.66435	0.83337	0.98346	-0.024064	0.52558	0.75922	1.0335	0.047504	0.73337	0.96842	0.98168	-0.026676	0.96017	0.98241	1.0037	0.0053743	0.62481	0.96146	1.0219	0.031286	0.55034	0.93121	0.96818	-0.046647	0.82427	0.99772	1.0083	0.011936	0.77628	0.93322	0.98432	-0.0228	0.0351	0.28258	0.85578	-0.2247
160.8428_12.39	#N/A	0.43677	0.74654	0.96121	-0.057081	0.037559	0.28196	1.0958	0.132	0.28687	0.52349	1.0565	0.079255	0.84149	0.93902	0.98966	-0.015	0.68081	0.85528	1.04	0.056567	0.76623	0.96947	0.96809	-0.04679	0.58087	0.80694	1.0403	0.057004	0.94883	0.99489	0.99823	-0.0025532	0.51896	0.92445	0.96048	-0.058172	0.65055	0.99772	1.0274	0.038981	0.43429	0.76098	1.0472	0.066492	0.065228	0.30999	0.82825	-0.27187
161.13_6.57	#N/A	9.071e-05	0.0011717	2.2248	1.1537	0.0218	0.20588	0.71339	-0.48724	0.035083	0.14096	1.7174	0.78027	0.043333	0.22333	0.58781	-0.76657	0.54963	0.78949	1.0662	0.09252	0.10689	0.54064	0.79011	-0.33987	0.34591	0.63118	0.84007	-0.25142	0.87781	0.98713	1.0101	0.014446	0.84816	0.96524	0.96716	-0.048169	0.6429	0.94605	0.94872	-0.075943	0.79864	0.88977	1.0046	0.0066536	0.54238	0.68552	1.1799	0.2387
161.1332_8.77	#N/A	0.31454	0.59792	0.87423	-0.19392	0.71911	0.85574	0.96655	-0.049081	0.47169	0.61503	0.9049	-0.14416	0.98432	0.99019	0.99624	-0.0054321	0.30024	0.58015	0.86819	-0.20392	0.27665	0.69831	1.113	0.15448	0.37286	0.65074	0.88298	-0.17955	0.3122	0.73604	1.0991	0.13627	0.17219	0.6314	0.8294	-0.26986	0.10831	0.6707	1.1822	0.24145	0.6538	0.78604	0.91817	-0.12316	0.028942	0.16856	0.70872	-0.49672
161.9251_12.82	#N/A	0.48888	0.78841	0.96306	-0.054308	0.029408	0.27219	1.1486	0.19993	0.24638	0.47894	1.0643	0.089896	0.87542	0.95376	1.0059	0.0085008	0.54101	0.76943	1.0568	0.079722	0.64181	0.96842	0.95601	-0.064902	0.8379	0.91336	0.99108	-0.012925	0.54255	0.92009	1.0372	0.052721	0.61258	0.93121	0.97207	-0.040865	0.54645	0.99772	1.0496	0.069829	0.71688	0.90558	1.0308	0.043801	0.17756	0.42998	0.85538	-0.22537
282.2513_7.03	C00712, (9Z)-Octadecenoic acid	1.9957e-05	0.00099881	2.4289	1.2803	0.012102	0.22028	0.65261	-0.6157	0.29727	0.53316	1.5693	0.65016	0.21966	0.5241	0.58174	-0.78154	0.3439	0.62724	1.1259	0.1711	0.013133	0.3271	0.65992	-0.59965	0.32134	0.65897	0.85043	-0.23373	0.75056	0.99489	0.91862	-0.12247	0.50422	0.91652	0.92322	-0.11526	0.53226	0.99772	0.84666	-0.24014	0.5565	0.84429	0.89918	-0.15332	0.27063	0.53416	1.311	0.39061
162.8396_0.36	#N/A	0.61773	0.85176	0.97684	-0.03381	0.14067	0.40259	1.0583	0.081766	0.038992	0.18167	1.0924	0.12745	0.39805	0.64389	0.9686	-0.046034	0.65655	0.83641	1.0219	0.031192	0.9911	0.99775	0.99853	-0.0021287	0.70204	0.86261	0.9822	-0.025914	0.082973	0.45419	1.0772	0.10733	0.49925	0.915	0.9669	-0.048559	0.87713	0.99772	1.0052	0.0075115	0.86453	0.95343	1.008	0.011514	0.046153	0.29547	0.87512	-0.19244
162.8406_12.38	#N/A	0.92136	0.97912	0.99817	-0.0026462	0.052865	0.31569	1.0902	0.12461	0.050727	0.20306	1.0818	0.11344	0.90229	0.96611	0.99517	-0.0069858	0.22717	0.51468	1.0756	0.1051	0.80357	0.97411	0.98052	-0.028381	0.14308	0.44358	1.0937	0.12923	0.41866	0.83652	0.951	-0.072481	0.9281	0.99673	1.0031	0.0044444	0.64101	0.99772	1.0357	0.050596	0.11719	0.39224	1.0942	0.12987	0.036377	0.28258	0.79659	-0.32808
163.0762_5.19	#N/A	0.26919	0.54787	1.3647	0.44856	0.56121	0.76791	0.79902	-0.3237	0.052032	0.17524	1.6983	0.76406	0.28787	0.46136	0.70994	-0.49423	0.49705	0.75246	1.0686	0.095734	0.97507	0.99126	1.005	0.0072396	0.89596	0.94753	0.9983	-0.0024558	0.35703	0.77891	1.1055	0.14475	0.34491	0.80005	2.6535	1.4079	0.31869	0.89082	0.35999	-1.474	0.58732	0.7291	1.0386	0.054578	0.79219	0.86775	1.1371	0.18539
163.0774_4.92	#N/A	0.77192	0.91231	0.99236	-0.01106	0.85947	0.92738	0.98227	-0.025806	0.52243	0.65325	1.1129	0.15438	0.49387	0.64412	0.88736	-0.17241	0.73202	0.88455	0.96257	-0.05504	0.84215	0.95463	1.0163	0.023385	0.94136	0.9722	1.0139	0.019946	0.8723	0.98713	0.99728	-0.0039321	0.6338	0.92871	1.343	0.42549	0.42364	0.9246	0.68691	-0.5418	0.97257	0.98685	0.9957	-0.0062118	0.1165	0.29066	0.82761	-0.27299
163.1162_0.34	#N/A	0.0018893	0.013637	0.58957	-0.76227	0.0056174	0.18211	1.8993	0.92544	0.17925	0.33968	0.82438	-0.27861	0.0092128	0.1582	1.6996	0.76517	0.0068825	0.037492	1.6028	0.68058	0.33725	0.74105	1.0977	0.13452	1.7332e-05	0.0015229	2.1493	1.1039	0.94033	0.99455	0.99303	-0.010098	0.0028975	0.075075	1.5707	0.65139	0.38327	0.90596	1.0936	0.12903	2.5041e-05	0.0013255	2.8349	1.5033	0.10571	0.27762	0.72017	-0.47358
163.1475_6.57	#N/A	1.3266e-05	0.00034374	2.3859	1.2545	0.010121	0.18211	0.67183	-0.57383	0.0096675	0.064669	1.8337	0.87479	0.014534	0.18021	0.55784	-0.84208	0.37258	0.64193	1.0937	0.12924	0.11954	0.56485	0.80574	-0.31162	0.8735	0.93355	0.96737	-0.047856	0.83258	0.98713	0.9479	-0.077187	0.88465	0.97016	0.98196	-0.026257	0.8598	0.977	1.0228	0.032454	0.52376	0.67897	1.1168	0.15935	0.7203	0.81371	1.0772	0.10729
163.1479_7.06	#N/A	2.2818e-06	0.00014972	2.7473	1.458	0.0069119	0.18211	0.63686	-0.65096	0.061871	0.19048	1.9937	0.99547	0.060258	0.24596	0.48036	-1.0578	0.23419	0.50243	1.1674	0.2233	0.070557	0.53765	0.75202	-0.41115	0.5226	0.74774	0.91882	-0.12215	0.82636	0.98713	0.93036	-0.10413	0.65286	0.92998	0.97183	-0.041222	0.73151	0.95503	0.94811	-0.076872	0.90626	0.95047	1.0431	0.060859	0.5011	0.65822	1.226	0.29393
163.9402_12.82	#N/A	0.74213	0.91393	1.0227	0.032319	0.26855	0.50985	1.059	0.082657	0.21608	0.44452	1.0699	0.097415	0.97544	0.98706	1.0006	0.00083943	0.73033	0.88532	1.0273	0.038879	0.95424	0.98403	1.0014	0.0019622	0.34811	0.68364	1.0738	0.10266	0.69849	0.99489	0.96995	-0.044017	0.66697	0.94404	0.97249	-0.040246	0.52776	0.99772	1.0468	0.065927	0.56591	0.84828	1.041	0.058012	0.060193	0.30415	0.85199	-0.23108
164.0292_0.33	#N/A	0.075658	0.22821	1.1701	0.22659	0.8361	0.91747	1.0343	0.04865	1.8196e-06	0.00012681	1.7172	0.78009	0.061963	0.24622	0.85487	-0.22622	4.5031e-06	0.00032503	1.7502	0.80751	0.27814	0.69831	0.91061	-0.13509	1.5975e-05	0.0015229	1.776	0.82862	0.72283	0.96662	1.0321	0.04559	0.0011487	0.047378	1.4709	0.55674	0.48975	0.94605	1.063	0.088206	0.00057499	0.0095251	2.0166	1.012	0.81941	0.88245	0.94976	-0.07436
176.0679_0.36	C03758, Dopamine	2.1543e-05	0.00043108	1.4976	0.5827	0.25256	0.53161	0.90561	-0.14304	3.3975e-06	0.00021224	1.9709	0.97883	0.00064011	0.048819	0.61567	-0.69977	0.00030976	0.0034397	1.6048	0.68235	0.013745	0.51752	0.71331	-0.48739	0.00032403	0.0080849	1.4384	0.52449	0.51573	0.88534	1.0499	0.070274	0.04728	0.31432	1.2372	0.30709	0.6607	0.94959	1.0578	0.081094	8.8174e-05	0.0027	2.6003	1.3787	0.92994	0.95498	0.97174	-0.041361
164.8383_0.36	#N/A	0.95996	0.98817	0.99565	-0.0062846	0.15849	0.4131	1.0592	0.082946	0.016446	0.11679	1.1467	0.19754	0.27698	0.54905	0.94484	-0.081858	0.45339	0.70871	1.0453	0.063895	0.69093	0.96842	1.0267	0.038071	0.78678	0.88754	1.0177	0.025364	0.25015	0.70864	1.0538	0.075636	0.91037	0.99391	1.0152	0.021773	0.82703	0.99772	0.97671	-0.034002	0.99031	0.99851	1.0034	0.0049494	0.10737	0.361	0.85144	-0.23202
164.8789_12.36	#N/A	0.32996	0.66567	0.94729	-0.078121	0.23254	0.48207	1.0582	0.081588	0.94063	0.97825	1.0015	0.002219	0.79232	0.909	0.98978	-0.014819	0.83199	0.92826	1.0244	0.034735	0.8354	0.97786	1.0102	0.014708	0.80943	0.89677	1.018	0.025704	0.61594	0.96119	0.9672	-0.048118	0.35335	0.86539	0.94748	-0.077835	0.99618	0.99874	1.0043	0.0061227	0.82868	0.94831	1.0166	0.023784	0.058717	0.30361	0.83464	-0.26078
165.0476_0.35	#N/A	0.23214	0.50055	0.91189	-0.13306	0.72624	0.86134	0.96769	-0.047385	0.062452	0.19048	1.1388	0.18752	0.0023176	0.091098	0.79324	-0.33416	0.22581	0.48862	0.91885	-0.12209	0.3197	0.72793	0.92002	-0.12027	0.021278	0.10412	0.85957	-0.21831	0.26809	0.6993	1.082	0.11377	0.19192	0.65406	0.87768	-0.18823	0.64205	0.94605	1.0657	0.091739	0.0023433	0.023918	1.5452	0.62783	0.92626	0.95217	1.0045	0.0064825
303.2318_6.1	C04805, 5(S)-HETE	2.4376e-05	0.00046041	2.3212	1.2148	0.0024744	0.13135	0.60022	-0.73645	0.0014649	0.022817	2.084	1.0593	0.0091994	0.1582	0.54982	-0.86297	0.60678	0.83027	1.1139	0.15559	0.054067	0.51752	0.68408	-0.54776	0.46793	0.71683	0.90791	-0.13938	0.15646	0.57075	0.7861	-0.34721	0.17993	0.64133	0.83535	-0.25955	0.26567	0.85107	0.86043	-0.21687	0.51255	0.6709	0.90369	-0.14609	0.78215	0.86134	1.0398	0.056306
165.0924_3.96	#N/A	0.28179	0.55819	0.90301	-0.14718	0.11394	0.39978	1.1196	0.16294	0.47958	0.62136	1.0448	0.063171	0.77118	0.86081	0.9849	-0.021954	0.95045	0.98304	1.0005	0.0006589	0.44953	0.78236	1.0637	0.089118	0.50207	0.73835	1.0468	0.065978	0.68869	0.95532	1.02	0.028615	0.75142	0.95	0.96892	-0.045547	0.31388	0.88793	1.0819	0.11363	0.36743	0.55334	1.0868	0.12004	0.1623	0.33668	0.83453	-0.26097
165.0932_8	#N/A	0.445	0.71526	0.87818	-0.18742	0.69871	0.84405	1.0575	0.080717	0.83906	0.89428	0.97423	-0.03767	0.79043	0.87245	0.92535	-0.11193	0.36154	0.63372	0.8587	-0.21977	0.9212	0.97698	1.0122	0.017435	0.34872	0.63207	0.85461	-0.22666	0.89497	0.98713	0.98741	-0.018284	0.040398	0.28739	0.70917	-0.49581	0.61471	0.94605	0.94165	-0.086739	0.16173	0.33647	0.7592	-0.39745	0.032587	0.17286	0.52387	-0.93273
165.0949_9.01	#N/A	0.22968	0.49712	0.847	-0.23956	0.59971	0.786	1.0475	0.066961	0.52305	0.65325	0.92186	-0.11738	0.25145	0.42848	0.89251	-0.16406	0.9159	0.96866	0.99854	-0.0021119	0.34284	0.74105	0.91051	-0.13526	0.39154	0.66289	1.0838	0.11613	0.011076	0.23418	0.78112	-0.35638	0.49772	0.89475	1.051	0.071794	0.60969	0.94605	0.97268	-0.039968	0.011693	0.067715	1.482	0.56757	0.61372	0.74045	0.93285	-0.10029
165.1282_6.57	#N/A	4.8998e-05	0.00075019	2.2689	1.182	0.014423	0.18475	0.69359	-0.52785	0.076035	0.21021	1.7329	0.79321	0.059015	0.24596	0.54077	-0.8869	0.41936	0.6865	1.1027	0.14107	0.059919	0.51894	0.74064	-0.43316	0.63966	0.82005	0.92274	-0.11601	0.68268	0.95532	0.90605	-0.14234	0.49644	0.89475	0.88996	-0.16819	0.81045	0.97316	1.029	0.041194	0.98796	0.99485	0.98701	-0.01886	0.41179	0.58865	1.2302	0.29894
147.1138_6.57	C00047, L-Lysine	2.5043e-05	0.00046535	2.1926	1.1326	0.0091318	0.18211	0.69366	-0.5277	0.092102	0.22848	1.5809	0.66074	0.086785	0.26563	0.61416	-0.70331	0.71632	0.87935	1.0613	0.085771	0.11598	0.55674	0.76056	-0.39487	0.43072	0.69417	0.87869	-0.18657	0.85595	0.98713	0.94712	-0.078373	0.52034	0.89651	0.90665	-0.14139	0.86777	0.97703	0.99858	-0.0020453	0.96054	0.9809	0.98559	-0.02094	0.51541	0.66772	1.1672	0.22308
166.8412_0.36	#N/A	0.96253	0.98887	0.98897	-0.016004	0.81973	0.89556	0.99007	-0.014403	0.90405	0.95782	0.98139	-0.027098	0.50215	0.72196	1.063	0.088111	0.15187	0.41674	1.151	0.2029	0.5652	0.95531	0.94831	-0.076567	0.81754	0.9035	0.97207	-0.040868	0.26343	0.72539	1.0929	0.1281	0.98825	0.99696	0.98913	-0.015772	0.85838	0.99772	1.0212	0.030258	0.73688	0.91761	1.0495	0.069681	0.37554	0.63404	0.87482	-0.19294
167.0137_12.32	#N/A	0.32206	0.60509	0.93434	-0.097988	0.030019	0.22638	1.1513	0.2033	0.17397	0.33295	1.0795	0.1103	0.39322	0.56098	0.95226	-0.070572	0.88954	0.96311	0.99247	-0.010898	0.97816	0.9914	1.0044	0.006329	0.52353	0.74774	1.0394	0.055711	0.73667	0.971	1.0202	0.028855	0.81006	0.95412	0.98848	-0.016714	0.9796	0.99377	0.99914	-0.0012407	0.26446	0.44577	1.0632	0.088355	0.013907	0.15949	0.7644	-0.3876
167.0169_2.69	#N/A	0.88931	0.96835	1.0044	0.0063414	0.90557	0.94514	1.0015	0.0021827	0.69843	0.84862	1.0107	0.015323	0.13421	0.4588	1.0468	0.066037	0.01776	0.095232	1.0496	0.069877	0.19755	0.67911	0.97018	-0.04368	0.44779	0.72754	1.0234	0.033379	0.82303	0.99489	1.0062	0.0089039	0.042648	0.33211	1.0383	0.054188	0.012191	0.71494	0.9511	-0.072329	0.8018	0.94203	0.99408	-0.0085636	0.11257	0.36352	1.0518	0.07286
293.2136_6.39	CE5528,	2.5098e-05	0.00046535	2.5922	1.3742	0.070479	0.32333	0.76594	-0.3847	0.0024046	0.030564	2.7652	1.4674	0.19937	0.37171	0.63747	-0.64957	0.0074441	0.040226	1.5974	0.67572	0.57853	0.83635	0.92956	-0.10539	0.23585	0.52093	1.1489	0.20031	0.21985	0.64622	1.1393	0.18815	0.11638	0.51706	1.2906	0.36801	0.67064	0.94959	0.96568	-0.050378	0.0036069	0.031832	1.8193	0.86337	0.8172	0.8813	1.0471	0.066403
169.122_6.57	CE2061,	2.7592e-05	0.00049789	2.4167	1.273	0.0090268	0.18211	0.67075	-0.57615	0.059061	0.18535	1.7453	0.8035	0.071424	0.25219	0.5724	-0.80491	0.37027	0.64013	1.1222	0.1663	0.17765	0.62441	0.82573	-0.27625	0.57013	0.77813	0.9068	-0.14115	0.84221	0.98713	1.0002	0.00025707	0.84227	0.96483	0.97611	-0.034891	0.68625	0.94959	1.0034	0.0049366	0.56562	0.71178	1.0853	0.11812	0.64651	0.75891	1.1394	0.18825
153.1264_6.57	C02759,	2.8556e-05	0.00050183	2.3278	1.219	0.045224	0.27121	0.74397	-0.42668	0.089734	0.2253	1.7103	0.77427	0.11429	0.28872	0.5861	-0.77079	0.20123	0.45237	1.1921	0.2535	0.097494	0.53765	0.76983	-0.37739	0.67822	0.83961	0.94305	-0.084588	0.86676	0.98713	0.99506	-0.0071436	0.97723	0.99775	1.022	0.031356	0.62875	0.94605	0.93549	-0.096203	0.42336	0.59749	1.1493	0.20071	0.70093	0.79852	1.1074	0.14717
167.1378_6.56	#N/A	4.4544e-05	0.00070212	2.223	1.1525	0.014543	0.18475	0.69002	-0.53529	0.028556	0.12601	1.729	0.78995	0.020814	0.19135	0.54564	-0.87397	0.59748	0.82102	1.0665	0.092932	0.08358	0.53765	0.75426	-0.40686	0.71528	0.86046	0.94663	-0.079126	0.75711	0.97641	0.92159	-0.1178	0.55611	0.91136	0.91078	-0.13483	0.85551	0.977	1.0446	0.063004	0.89998	0.94634	0.99192	-0.011702	0.59721	0.72577	1.1476	0.19867
167.1419_7.06	#N/A	3.5644e-06	0.00019469	2.6727	1.4183	0.010518	0.18211	0.64652	-0.62923	0.095044	0.23143	1.8862	0.91548	0.087577	0.26568	0.50484	-0.9861	0.28972	0.56793	1.1597	0.21369	0.053775	0.51752	0.72964	-0.45474	0.41218	0.6778	0.89259	-0.16393	0.97808	0.99818	0.97244	-0.040318	0.60582	0.92265	0.95469	-0.066896	0.70327	0.94959	0.94769	-0.077508	0.98399	0.99269	1.0268	0.038176	0.36938	0.55215	1.2423	0.31301
168.0342_7.73	#N/A	0.32223	0.60509	0.92141	-0.11809	0.6171	0.79712	1.037	0.05237	0.15572	0.31248	1.0906	0.12519	0.2084	0.38184	0.92528	-0.11204	0.14462	0.36176	0.89828	-0.15477	0.77244	0.92618	1.0253	0.03599	0.9067	0.9539	1.0031	0.0045007	0.43623	0.84925	0.91453	-0.1289	0.34324	0.80005	0.93015	-0.10446	0.47995	0.94605	1.0815	0.11297	0.44457	0.61553	0.93741	-0.093255	0.64791	0.7595	0.93247	-0.10087
168.1384_7.06	#N/A	8.1193e-06	0.00025245	2.4823	1.3117	0.007208	0.18211	0.63686	-0.65095	0.021962	0.10493	1.9671	0.9761	0.0137	0.17948	0.46916	-1.0919	0.32044	0.60075	1.1288	0.1748	0.012244	0.51752	0.70922	-0.4957	0.4394	0.69784	0.88816	-0.17111	0.5178	0.88534	0.87217	-0.19732	0.71157	0.93493	0.97795	-0.032166	0.83635	0.97599	0.95268	-0.069943	0.82312	0.90318	1.0343	0.048705	0.57977	0.71315	1.136	0.1839
305.2473_6.83	C03242, (8Z,11Z,14Z)-Icosatrienoic acid	3.5091e-05	0.0013343	3.1013	1.6329	0.02621	0.2714	0.65359	-0.61354	0.0050006	0.053814	2.4195	1.2747	0.11219	0.44327	0.61114	-0.71043	0.17145	0.44691	1.2718	0.34691	0.18823	0.67765	0.78948	-0.34103	0.68767	0.85468	0.87933	-0.18552	0.36588	0.81895	1.0992	0.13644	0.92954	0.99673	0.93712	-0.093702	0.37891	0.99772	0.88018	-0.18413	0.51412	0.80778	1.0727	0.10124	0.45858	0.69184	1.0983	0.13531
169.0672_0.33	#N/A	0.59995	0.82447	1.0269	0.0383	0.3676	0.62428	1.0718	0.10001	0.0076033	0.056041	1.2524	0.32473	0.022826	0.19484	0.83348	-0.26278	0.015683	0.069055	1.2447	0.3158	0.47207	0.79109	0.94616	-0.079846	0.22337	0.49937	1.1368	0.18498	0.50903	0.88416	0.9337	-0.098967	0.2514	0.70979	1.1255	0.17053	0.54558	0.94605	0.94003	-0.089223	0.025992	0.10898	1.3715	0.45572	0.41069	0.58783	0.87075	-0.19966
239.2376_6.92	C00249, Hexadecanoic acid	3.829e-05	0.00062914	3.0807	1.6232	0.0035602	0.15641	0.62977	-0.66709	0.017273	0.091576	2.2656	1.1799	0.037885	0.21499	0.48554	-1.0423	0.080835	0.2378	1.3177	0.39806	0.039262	0.51752	0.74735	-0.42015	0.49343	0.73498	1.06	0.084054	0.4849	0.87733	0.88823	-0.171	0.56026	0.91136	1.0733	0.10205	0.70095	0.94959	0.94947	-0.074806	0.3782	0.56202	1.154	0.20664	0.36822	0.55157	1.1703	0.22683
169.8358_12.37	#N/A	0.60024	0.85116	0.96242	-0.055263	0.26942	0.5102	1.1091	0.14937	0.90059	0.95512	0.99335	-0.00962	0.704	0.85366	1.0226	0.032257	0.89786	0.95126	1.0213	0.030373	0.82528	0.97786	0.97228	-0.04056	0.97514	0.98582	1.0057	0.0081754	0.53095	0.91841	0.9497	-0.074462	0.18609	0.72726	0.89719	-0.15652	0.5925	0.99772	1.0515	0.072445	0.64222	0.87838	1.0541	0.076003	0.15502	0.40842	0.79482	-0.33131
170.067_12.25	#N/A	0.82982	0.93847	1.0219	0.031221	0.30266	0.57586	1.0607	0.084978	0.047538	0.16565	1.1406	0.18985	0.15951	0.3323	0.91114	-0.13425	0.399	0.66423	1.0563	0.079072	0.99288	0.99647	1.002	0.002862	0.47914	0.72427	1.0615	0.086124	0.65867	0.94873	1.0231	0.032919	0.52158	0.89712	0.96159	-0.0565	0.16307	0.72576	1.1163	0.15869	0.01814	0.086276	1.1506	0.2024	0.047494	0.19159	0.7653	-0.3859
151.1127_6.56	CE2061,	4.2592e-05	0.00068315	2.2508	1.1705	0.03356	0.23829	0.72502	-0.46391	0.095944	0.23242	1.6812	0.74953	0.13239	0.30844	0.60336	-0.72891	0.40673	0.67268	1.1134	0.15492	0.33196	0.73958	0.87027	-0.20047	0.79158	0.90078	0.94965	-0.074525	0.54216	0.90218	0.91007	-0.13596	0.77061	0.95	0.95794	-0.062	0.77631	0.96388	0.99556	-0.0064162	0.78383	0.88056	1.0387	0.054763	0.61582	0.74045	1.1516	0.20361
257.2482_6.92	C00249, Hexadecanoic acid	4.4696e-05	0.00070212	2.9795	1.5751	0.0054097	0.18211	0.65093	-0.61943	0.019735	0.098725	2.1679	1.1163	0.041869	0.22036	0.50713	-0.97959	0.099515	0.27999	1.2824	0.3589	0.053815	0.51752	0.76762	-0.38154	0.5979	0.79873	1.0171	0.024425	0.64177	0.94263	0.91836	-0.12287	0.56051	0.91136	1.0729	0.10157	0.80792	0.9719	0.97441	-0.037397	0.38877	0.5711	1.1245	0.16934	0.39231	0.57059	1.1699	0.22638
172.1434_6.57	#N/A	0.008205	0.039295	1.4375	0.52355	0.56816	0.7722	0.91939	-0.12125	0.18285	0.34091	1.2025	0.26606	0.20988	0.38328	0.82658	-0.27477	0.57463	0.80592	1.0689	0.096121	0.15803	0.5944	0.84101	-0.24981	0.50234	0.73835	0.96312	-0.054216	0.40037	0.8198	1.0833	0.11548	0.38207	0.81537	0.9302	-0.10438	0.70829	0.95014	1.0403	0.05696	0.50055	0.66248	0.95384	-0.068187	0.93735	0.9607	1.0621	0.086911
172.1437_7.06	#N/A	3.3611e-07	5.6119e-05	2.6281	1.394	0.0048858	0.18211	0.64109	-0.64141	0.052272	0.17524	1.9657	0.97505	0.018678	0.19091	0.42365	-1.2391	0.16833	0.39929	1.2242	0.29181	0.051413	0.51752	0.71747	-0.47901	0.11787	0.34176	0.80393	-0.31485	0.83383	0.98713	1.026	0.037024	0.99715	0.99999	1.0415	0.058666	0.59484	0.94605	0.94474	-0.082007	0.84384	0.91257	0.98286	-0.024936	0.2972	0.48094	1.3198	0.40034
172.171_4.2	#N/A	0.92346	0.97126	0.96876	-0.045784	0.36984	0.62443	1.3667	0.45069	0.7402	0.81612	1.0441	0.06225	0.83829	0.9068	0.98966	-0.014999	0.26213	0.53511	1.4282	0.51424	0.92145	0.97698	1.0266	0.037863	0.65184	0.82439	0.83873	-0.25373	0.24542	0.68069	1.5865	0.66586	0.44004	0.86848	1.2086	0.27336	0.69085	0.94959	1.1748	0.23244	0.65798	0.78872	1.2351	0.30467	0.49454	0.65453	1.3963	0.48165
174.9558_12.31	#N/A	0.60516	0.85176	0.97814	-0.031885	0.60742	0.75993	1.0333	0.0472	0.46251	0.67891	1.0445	0.062844	0.91625	0.97064	1.0075	0.010789	0.78927	0.90334	1.0347	0.049224	0.86228	0.97871	0.97397	-0.038053	0.75198	0.87885	1.0267	0.038016	0.78901	0.99489	0.97855	-0.031288	0.6208	0.93121	0.97798	-0.03212	0.50084	0.99772	1.0568	0.079671	0.63932	0.87833	1.0408	0.057638	0.15798	0.41282	0.83334	-0.26302
174.9575_12.25	#N/A	0.47622	0.73525	0.96366	-0.053406	0.29031	0.56634	1.053	0.074472	0.080855	0.21455	1.0816	0.11319	0.19902	0.3717	0.9433	-0.084211	0.90001	0.96443	0.99903	-0.0014058	0.56362	0.82662	1.0398	0.056254	0.39147	0.66289	1.0717	0.09986	0.41518	0.82996	0.93719	-0.093579	0.31577	0.77921	0.94606	-0.079998	0.50666	0.94605	1.0454	0.064079	0.05976	0.17973	1.1013	0.13916	0.0090613	0.15524	0.80745	-0.30855
174.9575_12.4	#N/A	0.42124	0.69912	0.95845	-0.061226	0.18747	0.48787	1.0729	0.10155	0.082883	0.21631	1.0668	0.093246	0.14326	0.31676	0.9458	-0.080386	0.99322	0.99767	1.0084	0.01204	0.71732	0.90549	1.025	0.035665	0.4769	0.72258	1.0594	0.083301	0.71477	0.96303	0.96659	-0.049026	0.43881	0.8669	0.95821	-0.061579	0.62981	0.94605	1.0315	0.044695	0.10632	0.25399	1.0893	0.1234	0.0070708	0.15524	0.8142	-0.29654
255.2323_6.9	C00249, Hexadecanoic acid	4.583e-05	0.001446	3.0836	1.6246	0.012227	0.22028	0.70973	-0.49465	0.039735	0.18167	2.2222	1.152	0.15505	0.48071	0.54278	-0.88156	0.029658	0.1378	1.5168	0.601	0.037444	0.44635	0.70871	-0.49673	0.57866	0.80694	1.0576	0.080822	0.92886	0.99489	0.97435	-0.037488	0.49889	0.915	1.1479	0.19901	0.62132	0.99772	0.89165	-0.16546	0.43131	0.76058	1.2092	0.274	0.2883	0.5528	1.2093	0.27416
139.112_6.57	CE6506,	4.689e-05	0.00072358	2.0842	1.0595	0.014039	0.18475	0.6971	-0.52057	0.09289	0.22929	1.5522	0.63428	0.06102	0.24615	0.60058	-0.73556	0.77139	0.90638	1.0156	0.022382	0.13269	0.57315	0.81683	-0.2919	0.49297	0.73498	0.89047	-0.16737	0.66097	0.94873	0.9225	-0.11638	0.71124	0.93493	0.94183	-0.086458	0.72348	0.954	0.98421	-0.022956	0.95428	0.97656	1.0027	0.0038435	0.48783	0.65119	1.1767	0.23472
175.1455_3.87	#N/A	0.62562	0.84056	1.0477	0.067252	0.78732	0.89442	1.0287	0.040877	0.10748	0.24939	1.1605	0.21479	0.36631	0.5349	0.92291	-0.11574	0.85424	0.95229	1.0154	0.022028	0.3402	0.74105	1.0739	0.10287	0.21728	0.49119	1.1048	0.14372	0.56244	0.91078	0.95667	-0.063902	0.9608	0.99775	0.99449	-0.0079688	0.27865	0.86365	1.0729	0.10157	0.033722	0.1276	1.1996	0.26254	0.059121	0.21266	0.82244	-0.28203
175.1484_8.77	#N/A	0.36339	0.64097	0.86645	-0.20681	0.40446	0.65497	1.0634	0.08874	0.56241	0.6798	0.9043	-0.14513	0.74954	0.84674	0.97393	-0.038117	0.28706	0.56466	0.84736	-0.23896	0.14733	0.59068	1.1551	0.20803	0.61297	0.80651	0.92241	-0.11652	0.1856	0.60726	1.1534	0.20586	0.32183	0.78231	0.85611	-0.22413	0.18986	0.76075	1.19	0.25102	0.93002	0.96438	0.97793	-0.032203	0.2061	0.38638	0.8081	-0.30739
111.1178_6.57	CE2577,	5.5249e-05	0.00083327	2.2927	1.197	0.0090442	0.18211	0.66959	-0.57865	0.11582	0.26125	1.6046	0.68224	0.088875	0.26568	0.58537	-0.77257	0.58771	0.81577	1.0505	0.071142	0.17931	0.62624	0.84989	-0.23466	0.44011	0.69817	0.87466	-0.19321	0.89646	0.98713	0.95716	-0.063165	0.57509	0.91521	0.90751	-0.14001	0.76788	0.96309	1.0091	0.013105	0.89493	0.94409	0.95653	-0.064115	0.31348	0.49964	1.2024	0.26589
133.1007_6.57	CE2061,	5.8012e-05	0.00086208	2.172	1.119	0.025581	0.21632	0.72273	-0.46847	0.093216	0.22929	1.6384	0.71227	0.094616	0.27003	0.59562	-0.74753	0.42988	0.69459	1.115	0.15707	0.092728	0.53765	0.7623	-0.39156	0.54968	0.76595	0.91421	-0.12941	0.69462	0.95568	1.0146	0.020915	0.67522	0.93493	0.93316	-0.099798	0.9176	0.98503	1.0293	0.041626	0.82363	0.90318	1.0078	0.01124	0.47453	0.64106	1.1694	0.22575
176.954_12.26	#N/A	0.53756	0.78898	0.95929	-0.059961	0.036153	0.24937	1.1263	0.17163	0.045142	0.16262	1.1228	0.16706	0.11113	0.28668	0.91694	-0.1251	0.51224	0.76856	1.0605	0.084682	0.91	0.9716	0.99979	-0.00030842	0.42413	0.68849	1.0864	0.11951	0.69329	0.95568	0.95416	-0.067697	0.66602	0.9339	0.9721	-0.04083	0.92022	0.98503	1.0035	0.0049726	0.034598	0.12917	1.1491	0.20044	0.017927	0.15982	0.75516	-0.40515
177.036_0.33	#N/A	0.0064026	0.033009	0.741	-0.43245	0.1642	0.46282	1.1241	0.16875	0.14539	0.30011	0.86845	-0.20349	0.14453	0.31784	1.0842	0.11668	0.94778	0.98289	0.98157	-0.026844	0.99666	0.99765	1.008	0.011433	0.59882	0.79914	0.94549	-0.080863	0.065998	0.41766	1.2082	0.27291	0.70181	0.93493	0.96002	-0.05887	0.20468	0.77302	1.1774	0.23566	0.13533	0.29568	1.3718	0.4561	0.81352	0.88008	1.0242	0.034557
177.122_1.86	#N/A	0.63774	0.84671	1.0137	0.019572	0.19366	0.49024	1.0355	0.050322	0.8402	0.89428	1.0041	0.005922	0.019233	0.19091	1.0386	0.054574	0.34003	0.61633	1.026	0.037073	0.34123	0.74105	0.9838	-0.023556	0.18948	0.4548	1.0408	0.057701	0.65556	0.94805	0.99066	-0.013542	0.39707	0.83102	1.0264	0.037535	0.24925	0.82714	1.0291	0.041405	0.245	0.42832	1.0448	0.063256	0.92803	0.95351	1.0022	0.0031387
177.1614_7.05	#N/A	1.8948e-05	0.00039888	2.6006	1.3789	0.024222	0.21377	0.67761	-0.56147	0.096372	0.23242	1.8629	0.89753	0.072377	0.25407	0.4948	-1.0151	0.31856	0.59889	1.1413	0.19068	0.045982	0.51752	0.72837	-0.45726	0.54455	0.76198	0.91257	-0.13199	0.71028	0.96266	0.90796	-0.13931	0.70259	0.93493	0.98798	-0.017441	0.62218	0.94605	0.87284	-0.1962	0.94968	0.97575	0.99212	-0.011419	0.26801	0.45241	1.3059	0.385
177.8443_0.44	#N/A	0.92429	0.98032	0.98496	-0.02186	0.60478	0.7576	0.96084	-0.057636	0.73887	0.87548	1.0212	0.030257	0.34187	0.59785	0.92246	-0.11644	0.27086	0.5615	1.1164	0.1589	0.7459	0.96947	0.9725	-0.040223	0.34664	0.68364	1.1158	0.15802	0.96184	0.99489	0.98849	-0.016703	0.37321	0.86568	1.1285	0.17439	0.68944	0.99772	1.0354	0.0502	0.48381	0.79719	1.0936	0.12911	0.28575	0.55005	0.86739	-0.20524
285.2795_7.6	C01530, Octadecanoic acid	5.995e-05	0.00088438	2.8202	1.4958	0.00019036	0.031719	0.53133	-0.91233	0.0076306	0.056041	2.4352	1.2841	0.010495	0.16835	0.42224	-1.2439	0.022703	0.091584	1.5098	0.59439	0.0024422	0.4008	0.62978	-0.66707	0.61337	0.80651	1.0702	0.097825	0.35871	0.78025	0.81669	-0.29215	0.68589	0.93493	1.0438	0.061901	0.42162	0.92384	0.85451	-0.22683	0.45462	0.6246	1.136	0.18391	0.58541	0.71791	0.88005	-0.18434
178.0533_0.32	#N/A	0.18482	0.43624	0.89042	-0.16745	0.61174	0.79307	0.95631	-0.064457	0.3605	0.5113	1.0784	0.1089	0.56118	0.70444	0.95182	-0.071232	0.50278	0.7583	1.0504	0.070915	0.53577	0.81536	1.0537	0.075488	0.55493	0.76921	1.0351	0.049709	0.78857	0.98125	1.0424	0.05984	0.25534	0.70979	0.89818	-0.15492	0.71293	0.95091	1.0169	0.02422	0.068171	0.19574	1.2638	0.33777	0.094682	0.26357	0.75266	-0.40992
178.1244_1.86	#N/A	0.44841	0.71753	0.93782	-0.09261	0.51087	0.72966	1.0604	0.084629	0.95509	0.97339	1.0038	0.0055285	0.10967	0.2866	0.87054	-0.20001	0.14955	0.36952	0.88993	-0.16823	0.025504	0.51752	1.1233	0.1678	0.89025	0.94346	1.0065	0.0093753	0.32139	0.74402	0.92714	-0.10915	0.51937	0.89564	0.94584	-0.08033	0.64358	0.94605	1.028	0.039807	0.57293	0.71711	1.0839	0.11621	0.52966	0.67578	0.90151	-0.14959
178.9727_12.65	#N/A	0.68626	0.88379	1.0173	0.02468	0.2834	0.52163	1.0587	0.08224	0.090726	0.26797	1.1064	0.14581	0.92734	0.97316	0.99413	-0.0084937	0.56581	0.78659	1.045	0.063497	0.96231	0.98667	0.99146	-0.01238	0.51	0.76683	1.038	0.053757	0.45699	0.87167	1.0417	0.058887	0.75848	0.95793	0.9815	-0.026939	0.85382	0.99772	0.97928	-0.0302	0.46483	0.78669	1.0469	0.066183	0.033902	0.28258	0.82543	-0.27679
179.1427_6.57	#N/A	2.208e-05	0.00043324	2.2938	1.1978	0.011754	0.18211	0.68831	-0.53886	0.062964	0.19061	1.7588	0.81462	0.05605	0.24238	0.54178	-0.88423	0.49675	0.75246	1.0883	0.1221	0.18645	0.63545	0.81509	-0.29497	0.62101	0.80896	0.92509	-0.11233	0.88447	0.98713	0.95798	-0.061931	0.69707	0.93493	0.9529	-0.069596	0.68674	0.94959	0.97961	-0.029718	0.76106	0.86706	0.93845	-0.091644	0.39887	0.57703	1.2362	0.30596
179.1961_8.77	#N/A	0.89723	0.96476	0.92957	-0.10537	0.62218	0.79712	1.0335	0.047604	0.85012	0.90142	0.9836	-0.023858	0.84923	0.91294	0.98325	-0.024365	0.96708	0.98861	0.97182	-0.041236	0.49439	0.80061	1.1134	0.15502	0.75601	0.8781	0.92885	-0.10648	0.18934	0.61	1.198	0.26067	0.61418	0.92436	0.88805	-0.17129	0.57028	0.94605	1.1147	0.1567	0.50485	0.66513	0.83918	-0.25295	0.59312	0.72253	0.95281	-0.069732
179.8408_0.43	#N/A	0.18756	0.4773	1.1112	0.15208	0.7036	0.82256	0.96603	-0.049866	0.15173	0.3598	1.0812	0.11258	0.50572	0.72413	0.96505	-0.051325	0.098105	0.31609	1.1259	0.17114	0.29944	0.75936	0.91208	-0.13277	0.08025	0.30015	1.1042	0.14299	0.64901	0.97465	1.0385	0.054467	0.092233	0.53322	1.177	0.23506	0.91778	0.99772	0.98747	-0.018186	0.20485	0.51507	1.0808	0.11205	0.0045591	0.28258	0.83131	-0.26655
179.8417_12.38	#N/A	0.57694	0.83287	0.96361	-0.053482	0.30441	0.53643	1.0583	0.081798	0.66514	0.82725	0.97101	-0.042436	0.56853	0.77472	1.034	0.048273	0.63977	0.82424	1.0568	0.079738	0.31393	0.78185	0.89412	-0.16146	0.79806	0.89467	1.0135	0.01935	0.78257	0.99489	0.98408	-0.023152	0.82354	0.97476	0.98921	-0.015648	0.54699	0.99772	1.0637	0.089087	0.60062	0.86002	1.034	0.048272	0.030591	0.28258	0.83367	-0.26245
179.9357_12.84	#N/A	0.98231	0.99653	1.0032	0.0046704	0.90778	0.94586	0.99118	-0.012782	0.17262	0.38732	1.07	0.097605	0.86192	0.94857	0.99131	-0.012586	0.86079	0.93804	0.99786	-0.0030902	0.29723	0.75823	1.0746	0.10387	0.90665	0.95099	1.0011	0.0015809	0.72639	0.99489	1.0162	0.023143	0.69607	0.95257	0.98286	-0.024939	0.85898	0.99772	1.0115	0.016532	0.092955	0.35041	1.0841	0.1165	0.030623	0.28258	0.7967	-0.3279
180.0969_0.33	#N/A	0.10695	0.29338	0.79143	-0.33747	0.79152	0.89567	0.91808	-0.12331	0.36054	0.5113	0.90764	-0.1398	0.02657	0.19815	0.63687	-0.65092	0.014734	0.066321	0.71968	-0.47458	0.099928	0.53765	0.73632	-0.4416	0.0073202	0.051368	0.61983	-0.69006	0.3514	0.77445	0.78426	-0.35059	0.0020748	0.066559	0.5758	-0.79635	0.40037	0.91326	0.82195	-0.28287	9.251e-06	0.00093481	0.40867	-1.291	0.3176	0.50225	0.8496	-0.23514
180.1378_6.57	#N/A	9.3904e-07	0.00011861	2.1365	1.0952	0.01113	0.18211	0.70106	-0.5124	0.021537	0.10314	1.7451	0.80334	0.01774	0.18577	0.5371	-0.89672	0.73522	0.88469	1.0712	0.099214	0.33766	0.74105	0.85101	-0.23275	0.76481	0.88324	0.983	-0.024732	0.29605	0.73022	0.82415	-0.27901	0.7573	0.95	0.98163	-0.02675	0.52531	0.94605	0.93744	-0.093205	0.43715	0.60979	0.90568	-0.14293	0.29964	0.4833	1.2243	0.29195
180.9727_11.98	#N/A	0.6148	0.85176	0.97712	-0.033392	0.089097	0.36078	1.0708	0.098746	0.12205	0.31363	1.0666	0.092963	0.33494	0.59264	0.96933	-0.044941	0.40396	0.67391	1.0583	0.081691	0.86964	0.97871	0.98453	-0.022492	0.45363	0.73011	1.0431	0.060848	0.93249	0.99489	0.99925	-0.0010814	0.70613	0.95514	0.98193	-0.026306	0.72527	0.99772	1.0224	0.031971	0.65052	0.87967	1.0257	0.036676	0.038281	0.28258	0.85798	-0.22099
180.9734_0.29	#N/A	0.77353	0.9207	0.97998	-0.029181	0.046591	0.3009	1.099	0.13613	0.32846	0.565	1.0496	0.069795	0.90203	0.96611	0.99878	-0.0017599	0.65318	0.83613	1.051	0.071755	0.42462	0.87797	1.0574	0.080519	0.33281	0.67009	1.0822	0.11402	0.96702	0.99489	0.98889	-0.016113	0.31403	0.83582	0.92224	-0.11678	0.36219	0.99772	1.0855	0.11835	0.58244	0.85476	1.0299	0.042491	0.043263	0.28418	0.8233	-0.2805
181.0527_12.4	#N/A	0.24851	0.57403	1.0621	0.086893	0.54178	0.72019	1.0255	0.036341	0.05355	0.21079	1.0992	0.13651	0.46283	0.68813	0.97189	-0.041136	0.38916	0.66514	1.0643	0.0899	0.74254	0.96945	0.97234	-0.04046	0.30818	0.643	1.067	0.093526	0.66001	0.97839	1.0175	0.02506	0.80054	0.96821	1.0252	0.035861	0.96059	0.99772	0.99253	-0.010815	0.13505	0.42188	1.1057	0.14499	0.039876	0.28258	0.81769	-0.29037
181.0862_3.64	#N/A	0.48856	0.74737	0.91428	-0.12928	0.090126	0.35523	0.73692	-0.44041	0.40024	0.54952	1.1324	0.17944	0.015829	0.18381	0.5873	-0.76783	0.37513	0.64522	0.89059	-0.16717	0.04035	0.51752	0.68715	-0.54131	0.61602	0.80729	0.93889	-0.090965	0.055596	0.41238	0.68867	-0.53812	0.5258	0.90074	0.92488	-0.11267	0.04543	0.51292	0.66405	-0.59064	0.48267	0.64772	0.89647	-0.15768	0.25911	0.44154	0.79133	-0.33765
181.157_6.56	#N/A	1.1038e-05	0.00030684	2.346	1.2302	0.010614	0.18211	0.67932	-0.55784	0.023371	0.10984	1.7702	0.82393	0.020849	0.19135	0.54093	-0.88648	0.4833	0.74052	1.1025	0.14076	0.1371	0.58112	0.79277	-0.33502	0.58766	0.78914	0.92382	-0.11431	0.70901	0.96266	0.92124	-0.11835	0.78474	0.95196	0.96165	-0.056415	0.63888	0.94605	0.9764	-0.034452	0.99302	0.99747	0.99903	-0.0013962	0.42204	0.59983	1.1872	0.24754
181.1592_7.06	#N/A	2.1564e-06	0.00014972	2.8386	1.5052	0.0055545	0.18211	0.62073	-0.68796	0.064755	0.19417	2.0291	1.0208	0.065176	0.24622	0.47379	-1.0777	0.12844	0.33727	1.218	0.28452	0.029922	0.51752	0.72049	-0.47294	0.48376	0.73016	0.91399	-0.12975	0.95575	0.99785	0.94779	-0.077358	0.8517	0.96527	1.0319	0.045277	0.60194	0.94605	0.89277	-0.16363	0.77213	0.87562	1.088	0.12174	0.32566	0.51002	1.2773	0.35313
181.9621_0.33	#N/A	0.75555	0.91633	1.0145	0.020783	0.015519	0.23368	1.4097	0.49544	0.079711	0.25241	1.2511	0.32319	0.071544	0.37913	1.2749	0.35043	0.50089	0.74093	1.139	0.18771	0.27197	0.74742	1.203	0.26669	0.17262	0.48648	0.86381	-0.21122	0.2222	0.67106	1.0852	0.11796	0.0090979	0.16859	0.70712	-0.49997	0.51037	0.99772	1.0873	0.12081	0.23145	0.55538	1.5121	0.59657	0.92008	0.96028	0.88055	-0.18352
181.9771_11.98	#N/A	0.75765	0.91633	0.98631	-0.019888	0.11626	0.38305	1.0886	0.12253	0.26772	0.498	1.0555	0.077904	0.77642	0.89969	0.98603	-0.020297	0.45308	0.70871	1.038	0.053767	0.9146	0.97871	0.99537	-0.0066995	0.073007	0.28084	1.0997	0.13708	0.60188	0.96053	0.97289	-0.039646	0.85506	0.9843	0.99455	-0.0078835	0.46395	0.99772	1.0476	0.067138	0.90498	0.96479	1.0118	0.016912	0.35992	0.6229	0.91747	-0.12427
182.0804_0.36	#N/A	0.88216	0.95955	0.96564	-0.050438	0.57691	0.77574	0.95138	-0.071901	0.25046	0.41086	1.1214	0.16532	0.0039847	0.1163	0.76418	-0.38801	0.63095	0.84279	0.92586	-0.11113	0.66288	0.88236	0.97332	-0.039011	0.17954	0.44302	0.84196	-0.24817	0.94971	0.99641	1.0077	0.011122	0.10154	0.47834	0.79206	-0.33632	0.70849	0.95014	1.0555	0.077948	0.21727	0.40395	1.2453	0.3165	0.5529	0.69361	1.1357	0.18363
182.0858_3.64	#N/A	0.30276	0.58392	0.86499	-0.20924	0.11693	0.40268	0.7568	-0.40203	0.3125	0.46713	1.1638	0.21886	0.014444	0.18021	0.58332	-0.77765	0.32696	0.60512	0.87253	-0.19672	0.037654	0.51752	0.6877	-0.54014	0.50453	0.73888	0.91543	-0.12748	0.096074	0.46674	0.72328	-0.46737	0.25568	0.70979	0.84964	-0.23508	0.080073	0.62991	0.68329	-0.54942	0.61178	0.75029	0.91634	-0.12604	0.27346	0.45561	0.79955	-0.32273
182.155_7.06	#N/A	8.951e-06	0.00026603	2.9248	1.5484	0.011852	0.18211	0.63086	-0.66461	0.075471	0.20951	1.914	0.93663	0.12037	0.297	0.54467	-0.87656	0.24538	0.51125	1.2063	0.27062	0.11993	0.56485	0.77356	-0.37041	0.90271	0.95168	1.0162	0.023124	0.57227	0.91598	0.84361	-0.24536	0.94833	0.99314	1.0646	0.090324	0.52022	0.94605	0.85004	-0.2344	0.62234	0.75905	1.0986	0.13571	0.27923	0.46141	1.2347	0.30419
182.8609_10.7	#N/A	0.42766	0.74293	0.86213	-0.21402	0.00060115	0.070201	1.3517	0.43482	0.5871	0.7778	0.89329	-0.1628	0.27488	0.54905	1.1055	0.14464	0.19675	0.4802	1.1436	0.19353	0.24099	0.72572	0.9078	-0.13955	0.97644	0.98582	0.97327	-0.039081	0.98785	0.99926	0.9872	-0.018586	0.53792	0.93121	0.88721	-0.17265	0.85381	0.99772	1.0314	0.044596	0.65593	0.87995	0.89223	-0.16451	0.44178	0.68393	0.91832	-0.12293
182.9062_12.22	#N/A	0.23097	0.55296	0.90249	-0.14802	0.89521	0.93862	0.98693	-0.018976	0.74918	0.88269	1.0219	0.031285	0.23543	0.5241	0.91862	-0.12245	0.70493	0.87061	0.97147	-0.041762	0.91143	0.97871	1.0151	0.021638	0.69179	0.85616	0.9689	-0.045587	0.71898	0.99489	0.96227	-0.05549	0.060758	0.41875	0.86848	-0.20344	0.38129	0.99772	1.0688	0.095967	0.37906	0.70512	0.91847	-0.1227	0.30433	0.56832	0.89595	-0.15851
182.9628_12.2	#N/A	0.47032	0.73152	0.95263	-0.070016	0.21349	0.50663	1.0613	0.08588	0.15491	0.31183	1.094	0.12958	0.060244	0.24596	0.8978	-0.15553	0.79293	0.91887	1.0156	0.022371	0.48419	0.79625	1.042	0.059396	0.26671	0.55181	1.1188	0.16202	0.51375	0.88534	0.93365	-0.099049	0.40009	0.83102	0.94218	-0.085922	0.34493	0.89422	1.0676	0.094407	0.39081	0.57233	1.0637	0.089114	0.067196	0.2219	0.84989	-0.23465
183.1806_6.57	#N/A	2.7863e-07	5.1193e-05	2.4154	1.2722	0.021629	0.20588	0.72396	-0.46601	0.015093	0.085682	2.0148	1.0107	0.053943	0.24238	0.55002	-0.86243	0.32822	0.60655	1.1994	0.26225	0.40356	0.7578	0.84746	-0.23879	0.35113	0.63223	1.1548	0.20766	0.96607	0.99785	0.99318	-0.0098742	0.76493	0.95	1.0014	0.0019556	0.65153	0.94922	1.2124	0.27789	0.40798	0.58477	1.23	0.29862	0.57766	0.71142	1.0942	0.12984
184.0742_8.05	#N/A	0.51154	0.76717	0.92744	-0.10867	0.024926	0.21632	0.75887	-0.39807	0.98908	0.99203	0.99716	-0.0041073	0.019199	0.19091	0.72767	-0.45865	0.074099	0.22403	0.82487	-0.27776	0.79609	0.93524	1.0428	0.060399	0.21153	0.4825	0.87164	-0.1982	0.2478	0.68508	0.89946	-0.15287	0.44282	0.86939	0.91749	-0.12423	0.844	0.97627	0.98274	-0.025116	0.072086	0.20112	1.2485	0.32019	0.046951	0.19131	0.71508	-0.48382
184.0744_8.53	#N/A	0.22331	0.49003	1.1767	0.23473	0.060131	0.30686	0.77123	-0.37477	0.16579	0.32337	1.2857	0.36258	0.079026	0.26045	0.72011	-0.47371	0.8696	0.95566	0.96916	-0.04519	0.25786	0.68029	1.1721	0.22909	0.65241	0.82459	1.0912	0.12587	0.49848	0.88063	0.89052	-0.16729	0.88254	0.97016	1.0131	0.018738	0.94004	0.98503	0.99807	-0.0027879	0.18954	0.37189	1.3041	0.38304	0.12481	0.29994	0.64575	-0.63095
184.9866_12.19	#N/A	0.87037	0.95548	0.99048	-0.013799	0.31531	0.58625	1.0451	0.063642	0.062523	0.19048	1.1022	0.14037	0.15867	0.33196	0.93213	-0.1014	0.9964	0.99823	1.0018	0.0026019	0.44683	0.78044	1.0472	0.066531	0.43956	0.69784	1.0713	0.099382	0.8118	0.98713	0.97256	-0.040133	0.56276	0.91136	0.96554	-0.050595	0.74173	0.95503	1.0164	0.023529	0.092303	0.23281	1.0981	0.13498	0.0096358	0.15524	0.79587	-0.3294
185.1544_7.06	#N/A	6.9575e-06	0.00023681	2.7155	1.4412	0.01563	0.18681	0.65552	-0.6093	0.083192	0.21666	1.9508	0.9641	0.068415	0.24838	0.4779	-1.0652	0.26131	0.53453	1.1857	0.24569	0.045746	0.51752	0.70526	-0.50378	0.51737	0.74552	0.91432	-0.12923	0.75948	0.97641	0.90557	-0.14311	0.77095	0.95	1.0037	0.0053512	0.66979	0.94959	0.907	-0.14083	0.89061	0.94139	1.0029	0.0041102	0.30005	0.48335	1.3273	0.40852
185.1547_6.57	#N/A	2.2017e-05	0.00043324	2.5149	1.3305	0.010647	0.18211	0.66963	-0.57857	0.030908	0.13179	1.8721	0.90463	0.055721	0.24238	0.56383	-0.82668	0.48555	0.74284	1.1031	0.14156	0.23292	0.66882	0.82016	-0.28602	0.9062	0.95387	0.97515	-0.036304	0.80201	0.98645	0.94002	-0.089238	0.99809	0.99999	1.041	0.058024	0.60158	0.94605	0.90976	-0.13645	0.82879	0.90638	1.0158	0.022685	0.39753	0.57592	1.2592	0.33246
175.1453_6.57	C05545, Protein N6,N6-dimethyl-L-lysine	6.5161e-05	0.0009274	2.2273	1.1553	0.020399	0.20276	0.69312	-0.52883	0.094819	0.23143	1.641	0.71455	0.068339	0.24838	0.56615	-0.82075	0.55057	0.79027	1.0772	0.1073	0.078114	0.53765	0.76347	-0.38936	0.47225	0.71923	0.88503	-0.17619	0.92062	0.98782	0.98699	-0.018888	0.52753	0.90074	0.90019	-0.15169	0.63315	0.94605	0.95889	-0.060563	0.97788	0.99013	0.9857	-0.020781	0.44441	0.61444	1.1806	0.23957
186.0791_8.53	#N/A	0.19052	0.44604	1.204	0.26784	0.12048	0.40638	0.79313	-0.33437	0.27877	0.43501	1.2255	0.29335	0.1332	0.30844	0.74924	-0.41651	0.78207	0.91292	0.95974	-0.059289	0.43911	0.77507	1.1017	0.13968	0.72562	0.8662	1.0955	0.13165	0.62345	0.93543	0.90684	-0.14108	0.68754	0.93493	0.96926	-0.045046	0.90693	0.98503	1.0494	0.069517	0.3653	0.55136	1.2115	0.2768	0.21376	0.39317	0.70708	-0.50006
186.1568_7.06	#N/A	3.4899e-05	0.0005927	2.5173	1.3319	0.017674	0.18999	0.64831	-0.62525	0.064075	0.1927	1.941	0.95683	0.042388	0.22251	0.46893	-1.0926	0.14281	0.36033	1.2191	0.28586	0.017141	0.51752	0.69354	-0.52795	0.76706	0.88462	0.97467	-0.037022	0.33619	0.76171	0.81534	-0.29453	0.84782	0.96524	1.0129	0.018526	0.38545	0.90596	0.8296	-0.26951	0.41277	0.58783	1.1911	0.25234	0.883	0.92035	1.0252	0.035858
186.9286_0.65	#N/A	0.057965	0.20457	1.2321	0.30114	0.44733	0.64598	1.0613	0.085867	0.21303	0.44326	1.1312	0.1779	0.12067	0.44917	1.14	0.18906	0.1378	0.39631	1.1935	0.25515	0.83701	0.97786	1.0156	0.02238	0.96587	0.98359	1.0059	0.0085475	0.72936	0.99489	1.0493	0.069447	0.95288	0.99696	1.0033	0.0047826	0.79745	0.99772	1.0187	0.026669	0.62082	0.86724	1.0807	0.11192	0.83492	0.92271	1.0142	0.020349
186.9821_12.19	#N/A	0.90625	0.96651	0.9914	-0.012454	0.27631	0.55508	1.052	0.073131	0.058517	0.18392	1.109	0.14927	0.20377	0.37608	0.93971	-0.089715	0.96033	0.9872	1.0047	0.0068113	0.45999	0.78673	1.0449	0.063387	0.40435	0.67353	1.0827	0.11469	0.90016	0.98713	0.97772	-0.03251	0.70369	0.93493	0.97656	-0.034214	0.83775	0.97599	1.0084	0.012027	0.073907	0.20377	1.1177	0.16053	0.013052	0.15949	0.78378	-0.35147
187.0063_2.33	#N/A	0.094893	0.2881	0.55298	-0.85471	0.076316	0.34131	1.5181	0.60223	0.020033	0.13384	0.43604	-1.1975	0.0051961	0.18327	2.1963	1.1351	0.010406	0.065885	0.40286	-1.3116	0.014195	0.3271	1.8561	0.89227	0.22218	0.54929	0.64571	-0.63105	0.91429	0.99489	0.86054	-0.21668	0.21441	0.74372	0.62194	-0.68515	0.0086336	0.71494	0.59086	-0.7591	7.6087e-07	0.00026283	0.016284	-5.9404	0.85154	0.92819	1.0517	0.072686
187.0969_2.76	#N/A	0.30029	0.63375	0.92163	-0.11775	0.12275	0.38464	1.1293	0.17548	0.77363	0.89039	1.0147	0.021031	0.9886	0.99332	1.0053	0.0075567	0.37428	0.65671	1.2728	0.34797	0.27506	0.75025	0.74739	-0.42007	0.2295	0.55323	0.90093	-0.15052	0.9993	0.9994	0.99644	-0.0051425	0.062681	0.42778	0.8572	-0.2223	0.4147	0.99772	1.069	0.096239	0.8483	0.94831	0.9959	-0.0059213	0.06002	0.30415	0.72723	-0.45952
187.1526_6.42	#N/A	0.92881	0.97548	1.0144	0.020647	0.2067	0.5033	0.85074	-0.23321	0.18804	0.34746	1.2436	0.31453	0.040491	0.21716	0.661	-0.59728	0.019804	0.081184	0.79689	-0.32754	0.18923	0.63827	0.87327	-0.1955	0.0092034	0.058484	0.71728	-0.4794	0.20429	0.62949	0.84625	-0.24084	0.20186	0.66681	0.87027	-0.20047	0.075887	0.62864	0.74697	-0.42088	0.31973	0.50169	1.1193	0.1626	0.13621	0.31073	0.80276	-0.31697
188.0081_2.33	#N/A	0.091833	0.27976	0.53669	-0.89783	0.108	0.37585	1.4932	0.57843	0.023363	0.14193	0.43379	-1.2049	0.0057545	0.18327	2.1588	1.1102	0.011539	0.069696	0.39113	-1.3543	0.018943	0.3271	1.8941	0.92152	0.20594	0.53442	0.62548	-0.67696	0.82114	0.99489	0.87348	-0.19516	0.20497	0.7392	0.60296	-0.72987	0.016705	0.71494	0.59699	-0.74422	1.8701e-06	0.00028078	0.042678	-4.5504	0.3561	0.61862	0.84999	-0.23449
258.2507_6.92	C00249, Hexadecanoic acid	6.7725e-05	0.0009505	3.2271	1.6903	0.0070923	0.18211	0.61058	-0.71175	0.0084127	0.059657	2.4636	1.3008	0.018725	0.19091	0.45456	-1.1375	0.08531	0.24807	1.358	0.44148	0.075994	0.53765	0.73752	-0.43924	0.32233	0.61397	1.1363	0.18432	0.20902	0.6362	0.80847	-0.30673	0.39999	0.83102	1.1601	0.21429	0.63236	0.94605	0.90136	-0.14983	0.24907	0.43164	1.2333	0.30256	0.54739	0.69056	1.099	0.13616
312.2287_6.4	CE6502,	8.5176e-05	0.00114	2.3613	1.2396	0.26835	0.54451	0.87921	-0.18572	0.0004082	0.0097056	3.1194	1.6413	0.18229	0.35467	0.67788	-0.56089	0.0039205	0.024231	1.6849	0.75264	0.24359	0.67161	0.87008	-0.20078	0.03075	0.13658	1.4354	0.52141	0.88066	0.98713	0.97786	-0.032304	0.14354	0.58105	1.2902	0.36758	0.46168	0.94316	0.90297	-0.14725	0.0043512	0.03604	1.9091	0.93291	0.42538	0.6016	0.92356	-0.11472
189.0746_0.94	#N/A	0.35811	0.63875	0.91735	-0.12446	0.2028	0.5003	0.83709	-0.25654	0.94192	0.96458	1.0079	0.011416	0.017924	0.1858	0.66139	-0.59642	0.89835	0.96443	0.99953	-0.00068025	0.0018223	0.4008	0.54285	-0.88137	0.27213	0.55553	0.90241	-0.14814	0.12406	0.51911	0.79689	-0.32755	0.12214	0.53545	1.1294	0.17562	0.01581	0.38021	0.66801	-0.58205	0.00077243	0.011917	1.6196	0.69561	0.25426	0.43658	0.84364	-0.2453
327.2266_7.06	C00219, (5Z,8Z,11Z,14Z)-Icosatetraenoic acid	9.1009e-05	0.0011717	1.7873	0.83776	0.012346	0.18211	0.80981	-0.30434	0.23997	0.40081	1.3561	0.43942	0.13024	0.3083	0.67205	-0.57336	0.94694	0.98289	0.97602	-0.035015	0.20931	0.65757	0.89539	-0.15942	0.71348	0.86002	0.95227	-0.070555	0.48021	0.87282	0.87568	-0.19152	0.76306	0.95	0.99277	-0.010467	0.5396	0.94605	0.86368	-0.21143	0.8338	0.90712	1.0159	0.022816	0.48898	0.65229	1.1541	0.20677
189.1606_0.31	#N/A	0.59059	0.82447	1.0859	0.1189	0.14642	0.4371	1.2292	0.29776	3.7733e-06	0.00021788	1.8092	0.85531	0.31183	0.48402	0.93879	-0.091121	0.00085086	0.0071092	1.6832	0.75122	0.16489	0.60699	1.1521	0.20432	0.052699	0.20133	1.3412	0.42352	0.90328	0.98713	0.99375	-0.0090404	0.82044	0.95643	1.0296	0.042107	0.98989	0.99581	1.0367	0.052041	0.24371	0.42792	1.5776	0.65774	0.58113	0.71396	0.76539	-0.38574
189.1673_8.77	#N/A	0.91244	0.96921	0.98383	-0.02352	0.51068	0.72966	1.0563	0.079014	0.81786	0.88154	1.0171	0.024463	0.84488	0.91115	0.97839	-0.031524	0.68818	0.86709	0.96364	-0.05343	0.66109	0.88236	1.0504	0.070872	0.8334	0.91737	1.0316	0.044945	0.25076	0.68628	1.1258	0.17094	0.39924	0.83102	0.91798	-0.12347	0.28371	0.86633	1.1621	0.21678	0.73319	0.84818	1.0521	0.07324	0.19315	0.37107	0.78739	-0.34485
190.9278_12.76	#N/A	0.77979	0.92501	0.98272	-0.025141	0.087206	0.35682	1.1023	0.14054	0.88308	0.94797	0.99154	-0.012264	0.17899	0.4992	1.0713	0.099364	0.51509	0.75344	1.0692	0.09656	0.99762	0.99841	0.98767	-0.017904	0.62656	0.82945	1.0272	0.038707	0.94773	0.99489	0.99436	-0.0081632	0.54116	0.93121	0.96013	-0.058692	0.8446	0.99772	0.98435	-0.02276	0.99229	0.99851	0.99902	-0.0014123	0.12353	0.37416	0.85974	-0.21803
191.0491_0.32	#N/A	0.70783	0.88578	1.0261	0.037158	0.83925	0.91748	0.9917	-0.012021	0.013203	0.078947	1.2034	0.26707	0.0011721	0.07054	0.82509	-0.27738	0.0084766	0.044497	1.2237	0.29123	0.33589	0.74073	0.94281	-0.084956	0.14283	0.38643	1.1529	0.20525	0.90862	0.98782	0.97939	-0.030049	0.09492	0.46474	1.1713	0.22815	0.4025	0.91501	0.9258	-0.11123	0.034707	0.12917	1.3077	0.38703	0.47386	0.64059	0.90193	-0.14891
191.1737_7.05	#N/A	7.0306e-06	0.00023681	2.6586	1.4107	0.011377	0.18211	0.65378	-0.61311	0.098928	0.23745	1.9209	0.94176	0.059409	0.24596	0.45995	-1.1205	0.41104	0.67813	1.1306	0.17704	0.052905	0.51752	0.69873	-0.51719	0.54992	0.76595	0.90964	-0.13663	0.28583	0.7218	0.83823	-0.25458	0.69572	0.93493	0.96602	-0.049868	0.68539	0.94959	0.94956	-0.074673	0.73286	0.84818	0.97311	-0.039321	0.3159	0.50192	1.3195	0.39994
191.178_6.5	#N/A	0.0008146	0.0070056	1.5823	0.66202	0.048474	0.27711	0.76757	-0.38162	0.014811	0.084319	1.5007	0.58566	0.023284	0.19484	0.64038	-0.643	0.37625	0.64542	0.89287	-0.16348	0.26882	0.69303	0.87903	-0.18602	0.13772	0.37972	0.81509	-0.29496	0.57324	0.91598	0.91197	-0.13295	0.21624	0.67977	0.84742	-0.23885	0.51479	0.94605	0.91107	-0.13436	0.49205	0.65509	0.90202	-0.14876	0.84375	0.89749	1.0126	0.018024
191.9461_12.37	#N/A	0.22821	0.54885	0.91901	-0.12185	0.37839	0.59715	1.0477	0.067258	0.73627	0.87338	0.97768	-0.032571	0.56197	0.77308	1.0327	0.046419	0.71096	0.87497	1.0384	0.054349	0.97949	0.9908	0.99836	-0.002361	0.66039	0.84603	1.0505	0.071102	0.73578	0.99489	0.9587	-0.060844	0.42141	0.88947	0.94162	-0.086788	0.10927	0.99772	1.1419	0.19149	0.84717	0.94831	1.0105	0.015075	0.069438	0.31188	0.86096	-0.21599
192.0515_0.32	#N/A	0.72064	0.8922	1.0283	0.040233	0.70639	0.84711	0.97693	-0.033668	0.049501	0.16914	1.1958	0.25798	0.636	0.76464	0.95561	-0.065505	0.90507	0.96627	1.0109	0.015633	0.99909	0.99944	0.97973	-0.029543	0.39123	0.66289	1.0778	0.10805	0.83511	0.98713	1.0293	0.041731	0.75954	0.95	1.0412	0.058234	0.86652	0.97703	0.99865	-0.001955	0.005213	0.038733	1.4219	0.50781	0.63324	0.75237	0.93605	-0.095341
267.2689_7.6	C01530, Octadecanoic acid	9.1025e-05	0.0011717	2.5835	1.3693	0.00020403	0.031719	0.54728	-0.86966	0.0092678	0.062965	2.2917	1.1964	0.004242	0.12075	0.39042	-1.3569	0.043522	0.1501	1.4083	0.494	0.0037681	0.4008	0.64792	-0.62612	0.75006	0.87486	1.0268	0.038214	0.18955	0.61	0.78327	-0.35242	0.97175	0.99775	0.96717	-0.048155	0.41029	0.91755	0.83215	-0.26509	0.54613	0.69812	1.1029	0.14133	0.64492	0.75834	0.89609	-0.15828
192.1276_3.75	#N/A	0.61147	0.83178	0.85834	-0.22038	0.37389	0.62864	1.1659	0.22139	0.12505	0.27627	1.2603	0.33376	0.01074	0.16958	0.69282	-0.52944	0.80204	0.92361	0.9164	-0.12596	0.10083	0.53765	1.2307	0.29953	0.12315	0.35153	1.211	0.27621	0.87823	0.98713	0.9985	-0.0021618	0.90154	0.98047	0.96842	-0.046293	0.61578	0.94605	1.0819	0.11352	0.25058	0.43321	1.2015	0.2648	0.028334	0.16842	0.71647	-0.48101
192.1761_7.05	#N/A	1.025e-05	0.00029176	2.4754	1.3077	0.012168	0.18211	0.66796	-0.58217	0.26678	0.42622	1.7477	0.80549	0.23716	0.41461	0.54068	-0.88715	0.48122	0.73958	1.1197	0.16315	0.22519	0.66378	0.80914	-0.30554	0.31113	0.59956	0.86438	-0.21026	0.47913	0.87236	0.83652	-0.25754	0.52095	0.89679	0.92556	-0.1116	0.60174	0.94605	0.89821	-0.15488	0.99932	0.99981	1.0493	0.069467	0.42447	0.60074	1.189	0.24974
192.9781_0.36	#N/A	0.024179	0.091681	0.72334	-0.46726	0.0024101	0.13135	1.3761	0.4606	0.75068	0.82542	0.94148	-0.086999	0.40647	0.57175	1.0823	0.11408	0.1707	0.40302	0.80678	-0.30975	0.14857	0.59068	1.1826	0.24194	0.075709	0.25672	0.77409	-0.36942	0.65959	0.94873	1.1042	0.14307	0.026522	0.22497	0.71828	-0.47739	0.64095	0.94605	1.0736	0.1024	0.080257	0.21483	0.72986	-0.4543	0.92053	0.94821	0.98986	-0.014697
192.9824_12.29	#N/A	0.81282	0.93567	0.98773	-0.017815	0.43556	0.64041	1.0332	0.047127	0.45973	0.67829	1.0357	0.050541	0.75348	0.88383	0.98594	-0.020435	0.73489	0.88672	1.0194	0.027759	0.96255	0.98667	0.99707	-0.0042276	0.78124	0.88754	1.0218	0.031056	0.82857	0.99489	1.005	0.007188	0.31959	0.8404	0.94343	-0.084017	0.47003	0.99772	1.047	0.066247	0.44358	0.76804	1.0509	0.071666	0.032936	0.28258	0.83139	-0.2664
193.0793_2.63	#N/A	0.53138	0.78544	0.88244	-0.18042	0.15127	0.44223	0.71689	-0.48017	0.90132	0.93522	1.0606	0.084929	0.025548	0.19815	0.5509	-0.86014	0.33551	0.6113	0.81021	-0.30363	0.033696	0.51752	0.66463	-0.58938	0.38242	0.66045	0.83615	-0.25817	0.065593	0.41766	0.65451	-0.61152	0.28026	0.73784	0.79094	-0.33835	0.073658	0.62864	0.66081	-0.59769	0.22603	0.4128	0.74379	-0.42703	0.48259	0.64806	0.79548	-0.33011
193.1582_6.57	#N/A	2.2977e-05	0.00044352	2.2961	1.1992	0.01621	0.18794	0.69199	-0.53119	0.045947	0.16354	1.801	0.8488	0.062908	0.24622	0.5604	-0.83548	0.36227	0.6338	1.1171	0.15973	0.10019	0.53765	0.78626	-0.34691	0.77998	0.8914	0.96061	-0.057972	0.75773	0.97641	0.92265	-0.11615	0.86885	0.97016	1.0038	0.005522	0.6399	0.94605	0.9458	-0.080391	0.93844	0.96913	1.0075	0.010715	0.49808	0.65636	1.191	0.25218
193.1589_3.87	#N/A	0.36146	0.64024	0.94918	-0.075245	0.11301	0.39722	1.1144	0.15623	0.15585	0.31248	1.0662	0.092484	0.414	0.57862	0.96834	-0.046412	0.52561	0.77367	0.96152	-0.056608	0.069249	0.53765	1.138	0.18655	0.73723	0.87076	1.0231	0.032978	0.60644	0.92849	1.0355	0.050379	0.97181	0.99775	1.0006	0.00088349	0.76994	0.9635	1.0172	0.024607	0.1714	0.34849	1.1392	0.18808	0.13425	0.30947	0.79469	-0.33153
193.8152_0.38	#N/A	0.73689	0.91265	0.96746	-0.047733	0.10515	0.37113	1.1086	0.14877	0.09014	0.26762	1.1337	0.1811	0.60133	0.78989	0.96909	-0.045296	0.52762	0.75922	1.0631	0.088283	0.85739	0.97871	1.0119	0.017084	0.82241	0.90698	0.97766	-0.032595	0.32181	0.77712	1.0643	0.089877	0.19598	0.7324	0.89475	-0.16044	0.49329	0.99772	1.057	0.079971	0.44662	0.77076	1.0846	0.11711	0.23632	0.50278	0.85969	-0.21811
194.0796_4.36	#N/A	0.85926	0.95362	0.98922	-0.015641	0.42966	0.63622	1.0398	0.056315	0.98519	0.99085	0.99725	-0.0039742	0.72817	0.87066	1.0298	0.042306	0.63782	0.82424	0.9728	-0.039778	0.53957	0.93733	1.0581	0.081532	0.93132	0.96912	1.0024	0.0033879	0.77122	0.99489	1.0112	0.016103	0.19199	0.7324	0.89372	-0.16211	0.14064	0.99772	1.1613	0.21577	0.53214	0.82734	1.0532	0.074841	0.095944	0.35131	0.81232	-0.29987
194.9824_12.29	#N/A	0.44186	0.74903	0.96242	-0.055258	0.011073	0.21959	1.1089	0.14913	0.042088	0.18523	1.0919	0.12687	0.43652	0.66335	0.97922	-0.030297	0.22578	0.51468	1.1017	0.13979	0.63674	0.96842	0.95706	-0.063319	0.16531	0.47109	1.0792	0.10993	0.68831	0.9937	1.0151	0.021636	0.62822	0.93121	1.0356	0.050415	0.82919	0.99772	0.98398	-0.023305	0.067716	0.29525	1.1019	0.14001	0.0047555	0.28258	0.80854	-0.30662
195.1018_3.64	#N/A	0.30999	0.64642	0.86705	-0.20582	0.12159	0.38464	0.75234	-0.41054	0.7839	0.89612	1.0432	0.061057	0.033952	0.33813	0.62882	-0.66929	0.37632	0.65724	0.88483	-0.17653	0.014728	0.3271	0.62471	-0.67873	0.27991	0.61016	0.86153	-0.21503	0.033599	0.35879	0.64259	-0.63803	0.39632	0.87743	0.8907	-0.16699	0.029158	0.85355	0.63457	-0.65614	0.24189	0.57002	0.82609	-0.27562	0.35217	0.6128	0.82505	-0.27744
195.1037_4.44	#N/A	0.40825	0.68939	1.0499	0.070238	0.99443	0.99789	0.99877	-0.001778	0.054449	0.17864	1.1534	0.2059	0.22107	0.39364	0.92448	-0.11328	0.43549	0.69648	1.0566	0.07947	0.60841	0.84932	1.0328	0.046547	0.14522	0.38876	1.1498	0.20142	0.47845	0.87236	0.93735	-0.093344	0.84176	0.96483	0.98843	-0.016786	0.68733	0.94959	1.0326	0.04625	0.38218	0.56585	1.0628	0.087924	0.093887	0.26307	0.89079	-0.16685
195.1746_7.06	#N/A	4.0639e-06	0.00020039	2.7202	1.4437	0.01323	0.18475	0.6512	-0.61882	0.060913	0.18968	1.9777	0.98379	0.063354	0.24622	0.4902	-1.0286	0.23939	0.50749	1.1764	0.23443	0.053344	0.51752	0.72456	-0.46483	0.44681	0.70122	0.90215	-0.14857	0.74549	0.97553	0.92078	-0.11908	0.79971	0.95412	1.015	0.021444	0.59694	0.94605	0.90406	-0.1455	0.967	0.98396	1.0386	0.054626	0.3225	0.50801	1.2823	0.35873
195.8105_0.39	#N/A	0.93729	0.98116	1.0017	0.0023967	0.030418	0.27219	1.1233	0.16776	0.025066	0.14636	1.1558	0.20892	0.98052	0.98868	1.0019	0.0026747	0.29181	0.58417	1.0929	0.12814	0.69612	0.96842	1.0286	0.040665	0.82032	0.90562	1.0132	0.018895	0.34449	0.80816	1.0547	0.076847	0.22609	0.7596	0.90563	-0.14301	0.57611	0.99772	1.0377	0.053399	0.32125	0.65054	1.1042	0.14301	0.15447	0.40842	0.84657	-0.2403
195.912_12.82	#N/A	0.67042	0.87967	0.96934	-0.044927	0.044526	0.29618	1.1004	0.13806	0.2134	0.44326	1.0778	0.10804	0.8105	0.92044	0.98734	-0.018382	0.62295	0.81502	1.031	0.044069	0.47474	0.91342	1.0449	0.063356	0.64381	0.83871	1.0381	0.05399	0.63969	0.97465	1.0207	0.029617	0.78591	0.96518	0.99105	-0.012966	0.6059	0.99772	1.0361	0.051161	0.28398	0.62309	1.0874	0.12084	0.047861	0.29547	0.81217	-0.30015
196.1015_3.64	#N/A	0.37567	0.7083	0.88162	-0.18177	0.18759	0.44107	0.74117	-0.43212	0.68426	0.83818	1.0564	0.079215	0.031977	0.33813	0.65041	-0.62058	0.26152	0.54971	0.84377	-0.24508	0.085901	0.59008	0.68357	-0.54884	0.58748	0.81028	0.92981	-0.10499	0.022061	0.32371	0.59777	-0.74234	0.67652	0.94803	0.95627	-0.064516	0.045111	0.97098	0.64655	-0.62917	0.3551	0.68985	0.85294	-0.22948	0.38374	0.63658	0.85029	-0.23397
196.1491_4.8	#N/A	0.27611	0.55469	1.124	0.16871	0.43966	0.68044	1.0508	0.071505	0.00053948	0.011724	1.3557	0.43909	0.0068303	0.1551	0.83413	-0.26165	0.0086092	0.044959	1.244	0.31504	0.48236	0.79625	1.0549	0.077049	0.041569	0.1687	1.2683	0.34288	0.98945	0.99818	0.9777	-0.032539	0.12649	0.5413	1.1796	0.23832	0.85773	0.977	0.97532	-0.036047	0.0039936	0.034345	1.3247	0.40566	0.03239	0.1724	0.76312	-0.39002
196.1716_7.06	#N/A	1.807e-06	0.00014972	2.5797	1.3672	0.0040075	0.16873	0.62534	-0.6773	0.10697	0.24877	1.7704	0.82405	0.065243	0.24622	0.50849	-0.97572	0.27412	0.54652	1.1969	0.25926	0.038599	0.51752	0.69434	-0.52629	0.73436	0.86894	0.95887	-0.060587	0.20714	0.63238	0.8187	-0.28859	0.61707	0.92436	1.1245	0.16934	0.39683	0.91018	0.87549	-0.19183	0.71854	0.83699	1.1086	0.14869	0.53759	0.68159	1.1527	0.20504
196.8143_0.38	#N/A	0.98354	0.99682	0.99489	-0.0073947	0.19576	0.45047	1.0971	0.13364	0.28882	0.52518	1.0844	0.11688	0.36146	0.61973	1.0692	0.096514	0.37833	0.65724	1.0839	0.11619	0.4545	0.90461	1.0477	0.067273	0.54	0.78557	0.94105	-0.087656	0.072811	0.43391	1.1453	0.19575	0.17995	0.71918	0.87174	-0.19803	0.51196	0.99772	1.0626	0.087557	0.36966	0.69876	1.1108	0.15165	0.13324	0.38576	0.81076	-0.30266
196.8672_0.34	#N/A	0.17573	0.42028	0.9474	-0.077954	0.65206	0.81443	1.0237	0.03378	0.86556	0.9111	1.0194	0.027652	0.30783	0.47994	0.92279	-0.11593	0.17131	0.4036	0.94685	-0.078797	0.41988	0.76724	0.96363	-0.053445	0.43113	0.69427	0.96438	-0.052325	0.65489	0.94805	0.97367	-0.038497	0.33209	0.79333	1.0498	0.070095	0.69245	0.94959	0.97883	-0.030867	0.41219	0.58747	0.94894	-0.075614	0.68704	0.78803	0.94885	-0.075747
196.9849_12.29	#N/A	0.64216	0.86512	1.03	0.042606	0.082608	0.3515	1.1072	0.14694	0.22785	0.46214	1.0738	0.10278	0.91021	0.96825	0.9916	-0.012171	0.78668	0.90164	1.0271	0.038511	0.37594	0.83563	1.0856	0.11854	0.44522	0.72754	1.0644	0.089984	0.25686	0.71229	1.073	0.10172	0.83955	0.98259	0.99354	-0.0093491	0.75453	0.99772	1.0239	0.034041	0.15784	0.45224	1.0854	0.11824	0.080944	0.33493	0.84406	-0.24459
197.0424_1.72	#N/A	0.0142	0.068461	1.3053	0.38438	0.23659	0.48566	0.88535	-0.17569	0.00016517	0.0066768	1.8396	0.87941	0.042462	0.34876	0.7143	-0.4854	1.1198e-06	9.8075e-05	1.6946	0.76097	0.0007841	0.16502	0.69629	-0.52223	0.038567	0.18714	1.2384	0.30848	0.4839	0.8834	0.93043	-0.10402	0.90323	0.99286	1.0019	0.0027213	0.40568	0.99772	0.90232	-0.14828	4.7893e-05	0.001936	1.926	0.94557	0.83815	0.92358	0.97461	-0.037104
197.1525_12.03	#N/A	0.54944	0.79829	0.95967	-0.059391	0.14967	0.44033	1.1277	0.17334	0.4056	0.55371	1.0467	0.065914	0.23487	0.41275	0.93395	-0.098585	0.077941	0.2313	1.1334	0.18066	0.19762	0.64472	0.89466	-0.1606	0.99891	0.99941	1.0034	0.0049414	0.38798	0.8072	1.0586	0.082225	0.22423	0.68514	0.90371	-0.14606	0.24327	0.81966	1.1176	0.1604	0.39541	0.57529	1.1062	0.14557	0.070514	0.22735	0.72185	-0.47023
197.1539_6.57	#N/A	6.1818e-05	0.00089238	2.3506	1.2331	0.041984	0.2631	0.71225	-0.48955	0.078885	0.21455	1.7649	0.81957	0.078291	0.2603	0.54954	-0.86371	0.31109	0.59035	1.1449	0.19519	0.10335	0.54064	0.77253	-0.37234	0.64581	0.8219	0.92543	-0.11181	0.89315	0.98713	0.99313	-0.0099431	0.63145	0.92827	0.9371	-0.093731	0.8569	0.977	1.0108	0.015438	0.80995	0.8968	1.0169	0.024131	0.49288	0.65437	1.2282	0.29658
197.8075_0.38	#N/A	0.9357	0.98116	1.0017	0.002383	0.042269	0.29295	1.1121	0.15333	0.029411	0.15933	1.1429	0.19276	0.89327	0.96192	0.99748	-0.0036357	0.3657	0.64924	1.078	0.1084	0.66452	0.96842	1.0294	0.041818	0.85822	0.9204	1.0101	0.014547	0.35697	0.81895	1.051	0.071711	0.17153	0.70751	0.89585	-0.15867	0.47592	0.99772	1.0501	0.070567	0.34425	0.68105	1.0974	0.13412	0.16743	0.41953	0.85054	-0.23355
197.9021_12.82	#N/A	0.27035	0.60713	1.0533	0.074967	0.29609	0.53377	1.0432	0.061044	0.23153	0.46576	1.0757	0.10528	0.9271	0.97316	0.99192	-0.0117	0.13447	0.38827	1.113	0.1545	0.3852	0.84043	0.93791	-0.092475	0.25273	0.57973	1.0764	0.10616	0.48706	0.8834	1.0507	0.071338	0.87422	0.98902	0.99552	-0.0064723	0.93544	0.99772	0.99795	-0.0029604	0.090743	0.35007	1.1351	0.18276	0.013666	0.28258	0.81074	-0.30269
198.0712_0.34	#N/A	0.0067757	0.033973	0.64612	-0.63013	0.1709	0.46865	0.84713	-0.23934	0.026657	0.12107	0.71057	-0.49295	0.021909	0.19335	0.75072	-0.41366	0.00097362	0.0078708	0.58087	-0.78371	0.51179	0.8064	0.94521	-0.081294	0.036414	0.15446	0.71045	-0.49319	0.10879	0.48858	0.80415	-0.31446	0.0011737	0.047441	0.55811	-0.84137	0.32993	0.89422	0.88108	-0.18265	2.8756e-05	0.0013255	0.31336	-1.6741	0.23538	0.41697	0.8178	-0.29018
198.8081_0.38	#N/A	0.69481	0.89076	1.0343	0.048601	0.067545	0.32812	1.1279	0.17361	0.072707	0.2481	1.1339	0.18129	0.25608	0.53401	1.0753	0.10477	0.22002	0.50711	1.1228	0.16712	0.89346	0.97871	0.97958	-0.02977	0.80042	0.89467	1.0159	0.022745	0.12455	0.51739	1.0849	0.11753	0.26056	0.79522	0.90601	-0.1424	0.38884	0.99772	1.0659	0.092134	0.64127	0.87838	1.0842	0.11661	0.55917	0.76721	0.89373	-0.16209
198.8633_0.34	#N/A	0.38187	0.65963	0.95868	-0.060877	0.93772	0.97295	0.99562	-0.0063389	0.25304	0.41175	1.0688	0.096013	0.12774	0.30674	0.90102	-0.15037	0.29218	0.56997	0.95769	-0.062374	0.16923	0.61357	0.94973	-0.074409	0.68329	0.84254	0.98126	-0.02729	0.96481	0.99785	0.9963	-0.0053472	0.43322	0.86381	1.0415	0.058643	0.95946	0.98964	1.0002	0.0002329	0.76645	0.87091	0.9871	-0.018728	0.10488	0.27648	0.83193	-0.26547
199.0902_2.56	#N/A	0.62169	0.83874	0.95349	-0.06871	0.6342	0.8051	0.9543	-0.067488	0.41119	0.5584	1.0509	0.07157	0.3534	0.52285	0.94433	-0.082638	0.39133	0.65688	0.91866	-0.12239	0.29051	0.70822	1.0787	0.10933	0.9664	0.98436	0.99001	-0.014489	0.55606	0.91078	0.95643	-0.064274	0.46106	0.87619	0.93239	-0.10099	0.73881	0.95503	1.0455	0.06423	0.75601	0.86371	0.96174	-0.056275	0.4967	0.65566	1.0509	0.071564
199.1693_6.57	#N/A	3.5634e-05	0.00060014	2.3273	1.2186	0.016974	0.18952	0.67555	-0.56587	0.065666	0.19583	1.7477	0.80545	0.078851	0.26045	0.5664	-0.82011	0.42655	0.69459	1.1023	0.14049	0.047896	0.51752	0.73764	-0.43902	0.46334	0.71469	0.89445	-0.16092	0.9654	0.99785	0.9607	-0.057846	0.4886	0.89475	0.90021	-0.15167	0.62476	0.94605	0.96034	-0.05839	0.95192	0.97637	0.99325	-0.0097653	0.50053	0.65822	1.2106	0.27568
199.17_7.06	#N/A	2.0784e-06	0.00014972	2.7977	1.4843	0.01007	0.18211	0.65372	-0.61326	0.056499	0.17972	2.0447	1.0319	0.056244	0.24238	0.46944	-1.091	0.15827	0.38353	1.2076	0.27216	0.045216	0.51752	0.71222	-0.4896	0.41211	0.6778	0.89138	-0.16589	0.91188	0.98782	0.95125	-0.072106	0.8772	0.97016	1.0255	0.036271	0.5202	0.94605	0.88973	-0.16857	0.86845	0.92963	1.0416	0.058798	0.20486	0.38458	1.3523	0.4354
199.8046_0.38	#N/A	0.95318	0.98311	0.99338	-0.0095891	0.042259	0.29295	1.1124	0.15365	0.036122	0.17495	1.1395	0.18835	0.88752	0.95845	0.99698	-0.0043663	0.35921	0.64424	1.0798	0.11074	0.86708	0.97871	1.0088	0.012663	0.96202	0.98241	1.0017	0.0023935	0.31553	0.76764	1.0583	0.08171	0.21266	0.74009	0.9045	-0.14481	0.61332	0.99772	1.0317	0.044982	0.28788	0.62573	1.1089	0.1491	0.10101	0.35923	0.82591	-0.27594
200.0397_0.3	#N/A	0.2283	0.49596	0.89369	-0.16216	0.78059	0.89129	1.0323	0.045834	0.1972	0.35758	1.1294	0.1756	0.1303	0.3083	0.8659	-0.20773	0.3521	0.62475	1.0771	0.10719	0.40531	0.7578	1.0658	0.091996	0.35288	0.63336	1.0869	0.12028	0.4451	0.85671	1.0614	0.085997	0.84453	0.96483	1.0283	0.040264	0.96522	0.99121	0.97623	-0.034701	0.31539	0.49719	1.1373	0.18555	0.36552	0.54945	0.86665	-0.20648
200.1726_7.06	#N/A	8.893e-06	0.00026603	2.955	1.5632	0.0043657	0.175	0.59441	-0.75048	0.086659	0.22	1.9727	0.98018	0.08731	0.26563	0.48831	-1.0341	0.38877	0.65476	1.1844	0.24418	0.086835	0.53765	0.70745	-0.49929	0.75015	0.87486	0.9465	-0.079325	0.51725	0.88534	0.88852	-0.17053	0.98595	0.99858	1.025	0.035575	0.50952	0.94605	0.89723	-0.15645	0.88651	0.93803	1.0386	0.054572	0.30879	0.4945	1.287	0.36401
200.812_0.38	#N/A	0.29639	0.63146	0.90445	-0.14488	0.0051899	0.17596	1.2385	0.30864	0.068541	0.23741	1.165	0.22036	0.044677	0.34876	0.85995	-0.21767	0.24619	0.5335	1.119	0.16223	0.65464	0.96842	0.95834	-0.061394	0.68421	0.8529	0.95803	-0.06185	0.16977	0.60419	1.0907	0.12525	0.15955	0.69999	0.8701	-0.20075	0.37899	0.99772	1.0722	0.10063	0.67146	0.89274	1.0573	0.08032	0.65224	0.82009	0.93351	-0.099266
200.8578_0.34	#N/A	0.5272	0.78223	0.96454	-0.052085	0.27714	0.55603	1.0724	0.10091	0.27502	0.43187	1.0981	0.13503	0.10447	0.28227	0.86121	-0.21557	0.41951	0.6865	0.95801	-0.061892	0.058537	0.51888	0.88795	-0.17145	0.2377	0.5233	0.93425	-0.098116	0.45167	0.86074	1.0515	0.072471	0.97902	0.99775	0.99905	-0.0013777	0.31349	0.88793	0.94458	-0.082248	0.23556	0.41998	0.93685	-0.094116	0.00062821	0.15524	0.77246	-0.37247
200.9963_12.33	#N/A	0.92014	0.97912	0.99697	-0.0043782	0.73363	0.839	1.0145	0.020799	0.3284	0.565	1.0451	0.063602	0.5249	0.73753	0.97615	-0.034828	0.95224	0.97765	1.0185	0.026496	0.94033	0.98141	1.0056	0.0080666	0.78705	0.88754	1.0231	0.032902	0.85488	0.99489	1.0057	0.0082391	0.74856	0.95793	0.98492	-0.021925	0.95376	0.99772	1.0065	0.0092847	0.68346	0.89603	1.0279	0.039639	0.27277	0.53486	0.9117	-0.13337
201.8017_0.38	#N/A	0.87883	0.96214	0.98511	-0.021637	0.0057989	0.18468	1.1655	0.2209	0.015642	0.11417	1.1671	0.22294	0.60404	0.79045	0.97701	-0.033555	0.45382	0.70871	1.0666	0.09299	0.72475	0.96842	1.0295	0.04194	0.84035	0.91336	1.0162	0.023117	0.51617	0.90719	1.0385	0.054531	0.17304	0.70751	0.9008	-0.15072	0.42679	0.99772	1.0565	0.079288	0.51685	0.80854	1.0634	0.088719	0.30359	0.56832	0.89453	-0.1608
201.9956_12.17	#N/A	0.076927	0.23032	1.1719	0.2289	0.91788	0.9624	0.9971	-0.0041924	0.00014691	0.004478	1.2759	0.35156	0.053114	0.24168	0.88371	-0.17836	0.10633	0.29198	1.142	0.19163	0.57965	0.83737	0.94868	-0.076009	0.29555	0.58456	1.1505	0.20232	0.50589	0.88416	1.0493	0.069392	0.22418	0.68514	1.1278	0.17345	0.63388	0.94605	1.026	0.037025	0.00055052	0.0092716	1.327	0.40813	0.033815	0.17592	0.7718	-0.3737
202.1899_0.35	#N/A	0.57815	0.81766	1.0756	0.1052	0.22068	0.50734	1.3099	0.3895	0.40508	0.55353	1.3346	0.41645	0.53514	0.68215	0.77554	-0.36673	0.49971	0.75479	0.89952	-0.15276	0.52365	0.81096	1.0831	0.11519	0.16449	0.41869	0.75111	-0.4129	0.29022	0.7218	1.193	0.25454	0.28148	0.73784	1.189	0.24971	0.035503	0.47075	0.71425	-0.48549	0.40376	0.58202	1.1736	0.23088	0.4841	0.64922	0.86101	-0.2159
307.2637_6.79	C01530, Octadecanoic acid	9.2515e-05	0.0011805	2.8355	1.5036	0.071318	0.32536	0.72762	-0.45874	0.0030569	0.034133	2.5104	1.3279	0.13709	0.31235	0.64743	-0.6272	0.0649	0.20241	1.3789	0.4635	0.22886	0.66409	0.83195	-0.26544	0.43943	0.69784	1.0876	0.12117	0.69757	0.95568	0.93793	-0.092442	0.58809	0.92089	1.0435	0.061497	0.62322	0.94605	0.96199	-0.055913	0.25352	0.43605	1.1848	0.24462	0.095423	0.26454	1.2602	0.33362
325.2128_6.57	CE5013,	9.2876e-05	0.0011805	2.1417	1.0988	0.01727	0.18965	0.72334	-0.46725	0.077126	0.21207	1.6822	0.75035	0.038094	0.21499	0.5276	-0.92249	0.51531	0.76956	1.0958	0.13205	0.19534	0.64296	0.79907	-0.32361	0.49591	0.73546	0.88012	-0.18423	0.99015	0.99818	0.97086	-0.042668	0.76948	0.95	0.95913	-0.060207	0.69852	0.94959	0.97819	-0.031811	0.92849	0.96427	0.9899	-0.014645	0.45485	0.62453	1.2295	0.29805
203.1225_5.19	#N/A	0.55837	0.80719	1.0831	0.11513	0.3329	0.59963	1.2424	0.3131	0.14346	0.29828	1.3376	0.41965	0.90904	0.94584	0.98226	-0.025824	0.11968	0.31952	1.3316	0.41318	0.52091	0.8092	1.1036	0.14226	0.57328	0.78021	1.1026	0.14088	0.23896	0.67591	1.2912	0.36876	0.084678	0.44282	1.2436	0.31457	0.65526	0.94922	0.98506	-0.021709	0.40087	0.5789	1.1922	0.25361	0.95591	0.97535	1.0812	0.11264
203.1785_6.56	#N/A	1.6626e-05	0.00039006	2.1097	1.077	0.0099102	0.18211	0.68566	-0.54443	0.0071427	0.054586	1.7527	0.80961	0.011494	0.17156	0.57759	-0.79189	0.49492	0.75092	1.0878	0.12143	0.051297	0.51752	0.75813	-0.39948	0.6395	0.82005	0.93805	-0.092261	0.62756	0.93669	0.93092	-0.10328	0.99914	0.99999	1.0144	0.020657	0.58919	0.94605	0.95241	-0.070353	0.39754	0.57759	1.1176	0.16036	0.65817	0.76667	1.0687	0.095797
203.1808_8.77	#N/A	0.31243	0.59612	0.88742	-0.1723	0.83906	0.91748	1.0186	0.026632	0.59423	0.70369	0.9368	-0.094187	0.64452	0.76938	0.95098	-0.072517	0.5702	0.80423	0.9333	-0.09958	0.30119	0.71294	1.0849	0.11757	0.40492	0.67353	0.90188	-0.14899	0.42074	0.83611	1.111	0.15192	0.090777	0.45712	0.78899	-0.34192	0.17611	0.74074	1.2089	0.27365	0.53538	0.68747	0.91273	-0.13174	0.086826	0.25248	0.71952	-0.4749
203.8055_0.39	#N/A	0.41017	0.72453	1.0446	0.062932	0.06405	0.32812	1.1046	0.14349	0.032446	0.16798	1.176	0.23385	0.7908	0.909	1.0149	0.021282	0.21784	0.50646	1.1326	0.17961	0.73135	0.96842	0.95581	-0.065199	0.79129	0.89041	1.0429	0.060566	0.29253	0.74443	1.0902	0.12461	0.43897	0.89545	0.93757	-0.093007	0.74775	0.99772	1.0046	0.0066445	0.2593	0.59323	1.1432	0.19312	0.52006	0.73403	0.90553	-0.14316
155.108_6.57	CE2576,	0.00013101	0.001595	2.1787	1.1235	0.0033571	0.15441	0.61832	-0.69356	0.06595	0.1963	1.6477	0.72044	0.030239	0.20433	0.54408	-0.87812	0.65227	0.85157	1.0391	0.055313	0.10924	0.54064	0.78824	-0.34329	0.81485	0.9096	0.93615	-0.095187	0.5963	0.92433	0.90935	-0.1371	0.70126	0.93493	0.92573	-0.11134	0.61579	0.94605	0.93896	-0.090863	0.67859	0.80758	1.1079	0.14781	0.97256	0.98478	0.99013	-0.014311
204.1158_0.35	#N/A	0.84855	0.94695	1.0392	0.055529	0.262	0.53975	1.1644	0.21956	0.061959	0.19048	1.2895	0.36683	0.95333	0.97356	1.0049	0.0070329	0.076082	0.22846	1.3227	0.40351	0.97422	0.99126	0.97677	-0.03391	0.0061284	0.046629	2.0073	1.0052	0.46092	0.86532	0.81806	-0.28971	0.40878	0.84442	1.1871	0.24738	0.48372	0.94605	0.8595	-0.21843	0.00040182	0.0075192	2.3905	1.2573	0.40292	0.58055	0.84254	-0.24719
204.9892_12.28	#N/A	0.99348	0.99682	1.0034	0.0049521	0.23332	0.48207	1.0581	0.08145	0.28381	0.52056	1.0415	0.058616	0.70109	0.85366	0.98636	-0.019818	0.79502	0.90724	1.0254	0.036226	0.81558	0.97558	0.97843	-0.031455	0.53559	0.78557	1.04	0.056562	0.7839	0.99489	0.98036	-0.028615	0.54518	0.93121	0.96849	-0.04619	0.50737	0.99772	1.0501	0.07054	0.22346	0.54603	1.0603	0.084519	0.026571	0.28258	0.81572	-0.29385
205.0884_5.29	#N/A	0.93989	0.97913	0.9908	-0.01333	0.81481	0.90829	0.96709	-0.048281	0.59541	0.70453	1.0276	0.039323	0.84125	0.90783	1.0155	0.022146	0.83042	0.94406	1.0164	0.023419	0.26788	0.69303	1.0997	0.13708	0.65034	0.82439	1.0518	0.072794	0.76226	0.97641	1.0151	0.021589	0.50603	0.89564	0.92974	-0.1051	0.67691	0.94959	1.0437	0.061703	0.54975	0.70186	1.0523	0.073556	0.041731	0.1838	0.77907	-0.36018
295.2042_3.04	C00619, 3-Oxo-delta4-steroid	0.00014464	0.0017297	1.9454	0.96006	0.64054	0.80908	1.0254	0.036178	4.3764e-07	3.4018e-05	3.1679	1.6635	0.28946	0.46282	0.87618	-0.1907	1.1418e-06	0.00014422	3.1055	1.6348	0.22027	0.66378	0.82736	-0.27341	4.1933e-06	0.00060534	2.7542	1.4616	0.17174	0.59219	0.78624	-0.34696	0.015966	0.1773	1.4986	0.58361	0.13689	0.69704	0.75325	-0.4088	2.789e-05	0.0013255	5.0134	2.3258	0.21712	0.39575	0.63245	-0.66098
205.1075_0.34	#N/A	0.16111	0.39563	0.77802	-0.36211	0.36767	0.62428	1.1063	0.14579	0.96346	0.97995	0.95062	-0.07306	0.88667	0.93151	0.99641	-0.0051881	0.85394	0.95229	0.95694	-0.063496	0.96141	0.98566	0.97453	-0.037227	0.026573	0.12289	1.5564	0.6382	0.18493	0.60726	0.77115	-0.37492	0.47168	0.88511	0.87841	-0.18704	0.83714	0.97599	0.94661	-0.079159	0.0047809	0.036879	1.8204	0.86425	0.35918	0.54302	0.84258	-0.24712
205.1921_7.05	#N/A	6.9963e-06	0.00023681	2.7365	1.4523	0.013813	0.18475	0.64794	-0.62607	0.040353	0.1521	1.9454	0.96005	0.035101	0.21176	0.49063	-1.0273	0.31451	0.59405	1.192	0.25343	0.22137	0.66378	0.79802	-0.32551	0.31569	0.60562	0.85232	-0.23053	0.99991	0.99991	0.95977	-0.05924	0.7103	0.93493	0.99909	-0.001318	0.78229	0.96503	0.9022	-0.14849	0.70139	0.82413	1.0838	0.11607	0.63675	0.7544	1.128	0.17378
205.8395_0.54	#N/A	0.94763	0.98311	1.0022	0.0031938	0.64835	0.78413	1.0257	0.036659	0.69199	0.84306	0.96374	-0.053283	0.85166	0.94335	1.0199	0.02838	0.61953	0.81391	1.0392	0.055475	0.88276	0.97871	0.98969	-0.014944	0.35921	0.69144	1.073	0.10164	0.97119	0.99583	1.0016	0.0023162	0.50614	0.91652	1.0713	0.099421	0.56786	0.99772	0.94197	-0.086247	0.68035	0.89603	1.0418	0.059129	0.2093	0.47228	0.87222	-0.19723
206.0956_0.94	#N/A	0.63807	0.84671	0.94415	-0.082913	0.14266	0.43452	0.81978	-0.28668	0.89732	0.93467	1.0163	0.023316	0.1418	0.31673	0.73866	-0.43702	0.89844	0.96443	1.0086	0.01242	0.03237	0.51752	0.64518	-0.63223	0.56475	0.77696	0.93225	-0.10121	0.2168	0.64341	0.83804	-0.25491	0.086388	0.44652	1.1692	0.22553	0.012027	0.37362	0.69803	-0.51864	0.00064911	0.010412	1.8197	0.86373	0.050133	0.1956	0.70707	-0.50007
206.9222_0.32	#N/A	0.68299	0.87606	0.98808	-0.017296	0.36026	0.62176	0.95676	-0.063767	0.35078	0.50208	1.0825	0.1144	0.14744	0.32038	0.87046	-0.20014	0.034779	0.12665	0.93737	-0.093305	0.92744	0.97878	1.0016	0.0023691	0.32935	0.61975	0.9637	-0.053344	0.2907	0.7218	0.9483	-0.076592	0.56121	0.91136	1.0314	0.044617	0.019757	0.40333	0.8859	-0.17479	0.25476	0.43698	0.94023	-0.088921	0.49961	0.65779	0.93685	-0.094117
146.1182_0.34	C05543, 3-Dehydroxycarnitine	0.0001674	0.0019222	0.62738	-0.67258	0.014346	0.18475	1.8163	0.86097	0.8044	0.87012	0.98944	-0.015314	0.095864	0.27134	1.2395	0.30973	0.0011216	0.0087517	1.5319	0.61535	0.90368	0.9716	0.97273	-0.039887	2.7717e-05	0.0019169	2.1707	1.1182	0.57986	0.92003	0.91569	-0.12708	0.001048	0.046045	1.7238	0.78561	0.90208	0.98503	0.98398	-0.023301	9.8353e-05	0.0029667	2.344	1.229	0.61074	0.73822	0.8987	-0.15408
207.8363_0.54	#N/A	0.52792	0.81714	1.0375	0.053128	0.60375	0.75721	0.97229	-0.040545	0.58385	0.77679	1.0677	0.094455	0.73876	0.87751	0.95469	-0.066896	0.19261	0.47384	1.1091	0.14943	0.36301	0.83282	0.92348	-0.11485	0.013095	0.094029	1.1738	0.23113	0.52767	0.91801	0.96345	-0.053717	0.1629	0.70403	1.1514	0.20344	0.9615	0.99772	0.9987	-0.0018742	0.2961	0.63084	1.1085	0.1486	0.26005	0.52358	0.85392	-0.22783
207.9307_12.81	#N/A	0.4817	0.78735	0.96036	-0.058351	0.14276	0.40259	1.078	0.10832	0.64994	0.8132	1.0181	0.025852	0.80985	0.92044	1.0079	0.011289	0.75636	0.89152	1.022	0.031345	0.97485	0.98979	0.99896	-0.0015024	0.5383	0.78557	1.0386	0.05461	0.97503	0.99602	0.99542	-0.0066184	0.79725	0.96533	0.98915	-0.015742	0.80295	0.99772	0.97265	-0.040004	0.29831	0.63084	1.0607	0.085048	0.053963	0.29558	0.85364	-0.22831
208.1486_3.54	#N/A	0.45193	0.72	1.06	0.084068	0.83827	0.91748	1.0437	0.061722	0.032315	0.13438	1.1922	0.2536	0.68094	0.79659	0.97369	-0.038461	0.20681	0.45981	1.1583	0.21201	0.86314	0.96056	0.96837	-0.046365	0.60182	0.8007	1.0514	0.072276	0.25976	0.69576	1.1231	0.16744	0.70845	0.93493	0.96755	-0.047589	0.1385	0.69704	1.1986	0.26134	0.012588	0.070324	1.3658	0.44979	0.089544	0.25633	0.76359	-0.38914
208.171_6.56	#N/A	1.9105e-06	0.00014972	2.087	1.0614	0.0060335	0.18211	0.73334	-0.44744	0.019048	0.096604	1.6276	0.70273	0.038176	0.21499	0.63391	-0.65766	0.44069	0.70197	1.111	0.15192	0.15152	0.59068	0.80141	-0.31939	0.30391	0.59335	0.9077	-0.13971	0.5818	0.92006	1.0511	0.071924	0.85095	0.96524	1.0429	0.060606	0.49046	0.94605	0.92255	-0.11631	0.73902	0.85106	0.96553	-0.050607	0.4281	0.60398	1.162	0.21656
208.2094_8.52	#N/A	0.57131	0.81197	1.0921	0.12712	0.47901	0.70714	0.8997	-0.15248	0.18169	0.34062	1.2725	0.34768	0.10876	0.28598	0.7466	-0.4216	0.8596	0.95376	1.0018	0.0026044	0.4836	0.79625	1.1069	0.14656	0.49695	0.73546	0.95848	-0.061184	0.90429	0.98713	0.98883	-0.016208	0.97931	0.99775	1.0755	0.10498	0.82629	0.97599	0.93558	-0.096073	0.065751	0.19314	1.408	0.49366	0.090937	0.25885	0.58425	-0.77533
208.8448_0.35	#N/A	0.90759	0.9778	0.9919	-0.011735	0.43629	0.64041	0.95224	-0.070599	0.2746	0.50901	1.0844	0.11685	0.063601	0.37649	0.86628	-0.20709	0.32937	0.61755	0.9344	-0.097885	0.79303	0.97411	1.0126	0.018049	0.68222	0.85264	1.0368	0.052164	0.33977	0.80246	0.92546	-0.11175	0.71127	0.95631	1.0178	0.02551	0.87235	0.99772	1.0048	0.0069744	0.32863	0.66422	0.91247	-0.13216	0.6257	0.80393	0.92466	-0.113
208.8986_0.32	#N/A	0.64867	0.85238	0.96463	-0.051954	0.36707	0.62428	1.0653	0.091265	0.34518	0.49651	1.1125	0.1538	0.25728	0.43345	0.86882	-0.20288	0.79398	0.91957	0.9773	-0.033125	0.10147	0.53964	0.8898	-0.16845	0.32294	0.61457	0.9179	-0.1236	0.62546	0.93634	0.95394	-0.068034	0.38397	0.81631	1.0569	0.079788	0.010936	0.37362	0.82871	-0.27107	0.093488	0.23378	0.80098	-0.32016	0.62511	0.74665	0.89162	-0.1655
209.1905_7.06	#N/A	7.3881e-06	0.00024083	2.7878	1.4791	0.01866	0.19541	0.65485	-0.61076	0.10404	0.24337	1.966	0.97524	0.11227	0.28668	0.49552	-1.013	0.24428	0.51106	1.1737	0.23102	0.057282	0.51752	0.73307	-0.44798	0.38565	0.66106	0.87459	-0.19332	0.93434	0.9928	0.98632	-0.01987	0.88305	0.97016	1.0186	0.026557	0.55833	0.94605	0.88703	-0.17294	0.79023	0.88487	1.0685	0.095573	0.32936	0.51282	1.2671	0.34158
210.0505_0.38	#N/A	0.049695	0.16573	1.15	0.20165	0.4473	0.68461	1.0412	0.058197	2.5977e-05	0.00105	1.3864	0.47136	0.10769	0.28449	0.91337	-0.13073	0.0052839	0.030774	1.2278	0.29606	0.27938	0.69831	1.0657	0.091844	0.00044927	0.0093605	1.3365	0.41842	0.26584	0.69728	1.0919	0.12681	0.019405	0.18855	1.2326	0.30171	0.77754	0.96424	1.0141	0.020161	0.00034196	0.0067098	1.5612	0.64265	0.21067	0.39025	0.83703	-0.25665
210.8422_0.35	#N/A	0.3744	0.7083	0.9507	-0.072937	0.84209	0.9082	0.9869	-0.019028	0.4675	0.68284	1.0617	0.086361	0.066269	0.37649	0.85555	-0.22508	0.16426	0.43595	0.92702	-0.10933	0.72127	0.96842	0.9811	-0.027524	0.23181	0.55498	0.92047	-0.11956	0.39593	0.83304	1.0544	0.076397	0.66676	0.94404	0.97697	-0.033611	0.97341	0.99772	0.99689	-0.0045008	0.070006	0.29635	0.84969	-0.23499	0.75034	0.87891	0.95275	-0.069824
210.989_12.27	#N/A	0.82657	0.9417	0.9918	-0.011886	0.11741	0.38464	1.0762	0.10599	0.095023	0.27512	1.0704	0.098206	0.31946	0.57987	0.96112	-0.05721	0.66766	0.84645	1.0312	0.044385	0.96883	0.98866	0.99755	-0.0035416	0.96989	0.98464	1.0052	0.0075065	0.96744	0.99489	0.99361	-0.009252	0.41923	0.88947	0.95587	-0.065106	0.85232	0.99772	1.0124	0.017769	0.91076	0.96539	1.0135	0.019417	0.18198	0.4321	0.86349	-0.21175
211.0933_2.63	#N/A	0.61288	0.85176	0.86957	-0.20162	0.2218	0.47201	0.66154	-0.5961	0.88574	0.94797	1.0717	0.099952	0.040427	0.34876	0.47128	-1.0853	0.48848	0.73024	0.8005	-0.32103	0.10728	0.62104	0.60398	-0.72742	0.58076	0.80694	0.82736	-0.27341	0.13356	0.54199	0.66251	-0.59399	0.68616	0.95146	0.88443	-0.17718	0.086381	0.99772	0.56985	-0.81134	0.48696	0.79719	0.76578	-0.38499	0.39581	0.6416	0.72453	-0.46488
211.1657_3.87	#N/A	0.5866	0.82447	1.0356	0.050425	0.39515	0.64454	1.088	0.12163	0.0053082	0.045449	1.2275	0.29574	0.082784	0.26505	0.90493	-0.14412	0.67316	0.86213	1.0293	0.041645	0.6541	0.87919	1.0291	0.041391	0.34439	0.63118	1.0935	0.12891	0.64104	0.94263	0.9535	-0.068698	0.6873	0.93493	1.0337	0.047884	0.58098	0.94605	1.0325	0.046177	0.021619	0.097308	1.1888	0.24955	0.004988	0.15524	0.7551	-0.40526
211.169_6.57	#N/A	6.1085e-05	0.00089238	2.2555	1.1735	0.013156	0.18475	0.6844	-0.54708	0.09147	0.22797	1.7035	0.76847	0.075954	0.25756	0.55348	-0.8534	0.52373	0.77287	1.0817	0.11325	0.14691	0.59068	0.7897	-0.34062	0.53343	0.75495	0.89634	-0.15787	0.75866	0.97641	0.92323	-0.11523	0.53402	0.90239	0.90739	-0.1402	0.83684	0.97599	1.0428	0.060506	0.8981	0.94535	1.0112	0.016086	0.52365	0.67147	1.1637	0.21876
211.9076_12.83	#N/A	0.83379	0.94469	0.98768	-0.017885	0.31555	0.54818	1.0766	0.10646	0.17046	0.38362	1.1183	0.16126	0.28967	0.55714	0.92237	-0.11658	0.4491	0.70766	1.091	0.12563	0.9949	0.99775	0.99228	-0.011182	0.14183	0.44111	1.1282	0.17408	0.76158	0.99489	0.97194	-0.041058	0.87019	0.98902	1.0235	0.033556	0.90182	0.99772	0.98201	-0.02619	0.57654	0.85224	1.0455	0.064196	0.19102	0.44318	0.88266	-0.18007
212.0017_1.52	#N/A	0.058005	0.20457	0.49684	-1.0091	0.072175	0.33182	1.7135	0.77698	0.12845	0.32571	0.5733	-0.80264	0.13593	0.45893	1.7804	0.83221	0.11272	0.3444	0.56778	-0.8166	0.50396	0.92114	1.2265	0.29449	0.0010906	0.018753	0.25663	-1.9622	0.60356	0.96053	0.97876	-0.030966	0.0041346	0.12416	0.32582	-1.6179	0.57635	0.99772	0.82491	-0.27769	0.013052	0.10161	0.29073	-1.7822	0.47461	0.70059	1.008	0.011455
212.8394_0.35	#N/A	0.80749	0.93425	0.98829	-0.01699	0.75792	0.85929	0.97629	-0.034614	0.32458	0.56293	1.0749	0.10425	0.08131	0.39281	0.86846	-0.20347	0.86482	0.93994	0.99335	-0.0096223	0.2138	0.69784	0.91094	-0.13457	0.82906	0.91231	0.99001	-0.014482	0.8248	0.99489	1.0101	0.014493	0.7971	0.96533	1.0316	0.044916	0.68877	0.99772	0.95849	-0.061158	0.29438	0.62884	0.92514	-0.11225	0.15861	0.41282	0.85566	-0.22489
212.9585_0.4	#N/A	0.054653	0.17873	1.218	0.28454	0.93853	0.97295	1.045	0.063498	0.0067447	0.052733	1.7045	0.76933	0.40415	0.56972	0.85053	-0.23357	0.85526	0.95233	0.99944	-0.00080356	0.5234	0.81096	1.0959	0.13215	0.35803	0.63742	0.87722	-0.18899	0.055984	0.41238	1.3158	0.39595	0.17183	0.6314	0.81458	-0.29587	0.24042	0.81725	1.2398	0.31007	0.33465	0.51825	0.85899	-0.21929	0.93741	0.9607	1.0406	0.057398
213.147_3.61	#N/A	0.4729	0.73292	0.93684	-0.094118	0.13667	0.42686	1.0948	0.13066	0.14395	0.29868	1.1098	0.1503	0.16174	0.33389	0.91374	-0.13014	0.69092	0.86945	1.026	0.037052	0.61089	0.85028	1.0301	0.042769	0.61609	0.80729	1.0524	0.073751	0.92358	0.98846	0.97779	-0.032407	0.41028	0.84537	0.92528	-0.11204	0.17676	0.74074	1.1184	0.16146	0.16895	0.3449	1.1205	0.16409	0.022911	0.1619	0.73357	-0.44699
213.1855_7.06	#N/A	5.8626e-06	0.00023681	2.7131	1.4399	0.0087781	0.18211	0.63178	-0.6625	0.07237	0.20581	1.9781	0.98414	0.066346	0.24622	0.47947	-1.0605	0.24245	0.50987	1.1713	0.22808	0.038249	0.51752	0.7187	-0.47653	0.4573	0.70875	0.89519	-0.15973	0.70142	0.95718	0.9093	-0.13717	0.70053	0.93493	0.97636	-0.03451	0.62137	0.94605	0.90536	-0.14343	0.99995	0.99995	1.0326	0.046216	0.34163	0.52348	1.2819	0.35824
213.8889_0.41	#N/A	0.02751	0.11474	0.74439	-0.42587	0.0021707	0.12007	1.3578	0.44124	0.83312	0.9204	1.0068	0.0098034	0.20135	0.50503	1.1402	0.18927	0.42264	0.68968	0.885	-0.17625	0.82545	0.97786	1.0348	0.049315	0.033672	0.16772	0.73625	-0.44172	0.23247	0.68246	1.2618	0.33543	0.011283	0.17468	0.66397	-0.59082	0.94542	0.99772	1.0348	0.049331	0.29904	0.6311	0.83236	-0.26472	0.30651	0.56892	0.81876	-0.28849
214.0291_0.32	#N/A	0.93097	0.97588	0.99565	-0.0062957	0.98506	0.99392	1.0297	0.042288	0.0031946	0.034435	1.2873	0.36439	0.33723	0.50938	0.91344	-0.13062	0.56853	0.8035	1.0496	0.069906	0.51905	0.80817	0.94264	-0.085221	0.0060883	0.04661	1.2067	0.27112	0.78473	0.98125	0.99291	-0.010265	0.72295	0.93493	1.0651	0.090973	0.38897	0.90596	1.0829	0.11493	0.0013127	0.016478	1.5063	0.59098	0.24049	0.42117	0.83293	-0.26373
214.1531_3.6	#N/A	0.79497	0.92601	1.0128	0.018361	0.30896	0.57937	1.0835	0.11573	0.26667	0.42622	1.1167	0.15918	0.68986	0.80265	0.96432	-0.052416	0.78854	0.91694	1.0242	0.034489	0.70876	0.90549	1.0436	0.061525	0.47336	0.72037	1.0866	0.11981	0.92691	0.98906	0.97857	-0.03126	0.56971	0.91327	0.9293	-0.10579	0.026658	0.43047	1.1525	0.20478	0.46893	0.63648	1.0694	0.096865	0.0019924	0.15524	0.67411	-0.56894
214.1887_7.06	#N/A	1.7563e-05	0.00039006	2.8439	1.5079	0.029441	0.22509	0.64346	-0.63608	0.10382	0.24312	2.0484	1.0345	0.11101	0.28668	0.47245	-1.0818	0.10219	0.28524	1.2734	0.34864	0.057873	0.51752	0.74944	-0.41611	0.86254	0.92921	1.0823	0.11406	0.85101	0.98713	0.91779	-0.12376	0.77756	0.95	1.0042	0.0060221	0.72897	0.95503	0.9123	-0.13241	0.76619	0.87091	1.099	0.13619	0.5735	0.70816	1.2129	0.27849
214.2426_3.99	#N/A	0.22708	0.49476	0.90414	-0.14538	0.53221	0.74643	1.0544	0.076382	0.44419	0.59061	1.0679	0.094798	0.23699	0.41461	0.89346	-0.16253	0.1483	0.36819	0.87772	-0.18817	0.24994	0.67802	1.1258	0.17096	0.3897	0.66289	1.0681	0.095024	0.22737	0.65898	0.91737	-0.12442	0.099883	0.47734	0.86594	-0.20765	0.10833	0.6707	1.1495	0.20103	0.17608	0.35693	1.1319	0.1788	0.0062992	0.15524	0.66286	-0.59322
214.9238_12.3	#N/A	0.93076	0.97588	1.0044	0.0063244	0.096805	0.36569	1.171	0.22779	0.015431	0.086345	1.2077	0.27231	0.81901	0.89165	0.98257	-0.025366	0.032067	0.1186	1.2332	0.30239	0.80141	0.93839	0.9686	-0.04602	0.79629	0.90315	0.99934	-0.00095957	0.13464	0.53251	1.1581	0.2118	0.89831	0.97923	1.0244	0.034767	0.69186	0.94959	1.0324	0.045982	0.062054	0.18552	1.1565	0.20973	0.13136	0.30727	0.82818	-0.27198
261.2208_6.14	C06426, (6Z,9Z,12Z)-Octadecatrienoic acid	0.00017013	0.0019426	3.6965	1.8862	0.0072729	0.18211	0.58393	-0.77614	0.05137	0.17401	2.4315	1.2819	0.15421	0.32789	0.46359	-1.1091	0.14097	0.35837	1.2649	0.33899	0.095536	0.53765	0.7289	-0.4562	0.60202	0.8007	1.0119	0.01705	0.87084	0.98713	0.87265	-0.19652	0.65382	0.92998	0.997	-0.0043327	0.82007	0.97599	0.98683	-0.019128	0.91231	0.95372	0.92578	-0.11126	0.54894	0.69134	1.1703	0.22687
215.1249_2.27	#N/A	0.2106	0.47287	1.1757	0.23352	0.49074	0.71754	0.91353	-0.13048	0.0045315	0.041193	1.5068	0.59153	0.25594	0.43248	0.84242	-0.24739	0.31797	0.59889	1.1786	0.23711	0.77889	0.92979	0.9647	-0.051843	0.38483	0.66096	1.1147	0.15664	0.73452	0.971	1.0793	0.11006	0.12474	0.54033	1.2127	0.27817	0.41088	0.91755	1.1601	0.21424	0.22165	0.40798	1.2555	0.32821	0.87539	0.91572	1.0582	0.081675
215.127_3.39	#N/A	0.44122	0.74903	0.83684	-0.25697	0.96267	0.97945	0.99344	-0.0095004	0.76045	0.88844	1.0036	0.0051318	0.034268	0.33813	0.76886	-0.3792	0.97207	0.98442	0.93763	-0.092912	0.045357	0.46282	0.84198	-0.24814	0.77095	0.88264	0.90485	-0.14425	0.18955	0.63439	1.8793	0.91018	0.26464	0.79522	0.79501	-0.33095	0.43207	0.99772	0.94733	-0.078067	0.7933	0.94034	0.89621	-0.15809	0.049547	0.29558	0.79483	-0.33129
215.173_3.84	#N/A	0.82303	0.93604	1.0319	0.045238	0.42628	0.67251	1.3064	0.38557	0.47071	0.61454	1.1861	0.24622	0.18582	0.35903	1.3467	0.42941	0.69388	0.87054	1.1136	0.15518	0.12696	0.57315	1.4763	0.56201	0.25431	0.53762	1.3738	0.45822	0.26239	0.69664	1.2569	0.32983	0.18804	0.64962	1.3651	0.44897	0.73657	0.95503	1.125	0.16986	0.11901	0.27331	1.7751	0.82792	0.63723	0.7544	1.2117	0.27701
215.1745_6.4	#N/A	0.00063635	0.0057671	1.9605	0.97124	0.07238	0.32652	0.7527	-0.40986	0.0029117	0.033212	2.4102	1.2691	0.076183	0.2579	0.59946	-0.73825	0.020893	0.085304	1.3707	0.45488	0.098445	0.53765	0.87761	-0.18836	0.19412	0.45671	1.1801	0.23892	0.43272	0.84741	0.9194	-0.12124	0.15796	0.60924	1.2112	0.27645	0.44225	0.92909	0.92875	-0.10663	0.0067131	0.046305	1.7568	0.81292	0.49649	0.65566	0.92108	-0.1186
215.868_12.77	#N/A	0.94211	0.98311	0.99527	-0.0068471	0.24043	0.48877	1.051	0.071751	0.83914	0.9222	1.0133	0.019029	0.32819	0.58809	1.0485	0.068341	0.47279	0.7221	1.058	0.081282	0.85906	0.97871	1.0104	0.014924	0.68247	0.85264	1.0356	0.050446	0.99224	0.9994	0.99392	-0.0087983	0.96067	0.99696	1.0067	0.0096776	0.94876	0.99772	0.9879	-0.017559	0.50929	0.80778	1.0527	0.074045	0.053884	0.29558	0.80151	-0.31921
215.8841_0.42	#N/A	0.034192	0.13807	0.80853	-0.30662	0.058339	0.32812	1.2193	0.28603	0.82272	0.91742	0.98103	-0.027625	0.44596	0.6739	1.1043	0.14312	0.41191	0.6783	0.91765	-0.12398	0.60233	0.96842	1.0535	0.075236	0.026738	0.14713	0.8098	-0.30435	0.7356	0.99489	1.064	0.089517	0.0015787	0.07542	0.72337	-0.46719	0.58375	0.99772	1.0962	0.13247	0.092849	0.35041	0.79707	-0.32721	0.96272	0.98283	0.96464	-0.051941
216.9235_12.1	#N/A	0.52214	0.77706	0.94933	-0.075017	0.11051	0.39182	1.1021	0.14026	0.37023	0.5207	1.0486	0.068438	0.38057	0.55056	0.95866	-0.060907	0.84285	0.94897	0.98058	-0.028288	0.42568	0.77253	0.94516	-0.081371	0.96778	0.98484	1.0074	0.010565	0.69157	0.95568	0.95976	-0.05925	0.28616	0.74526	0.92169	-0.11765	0.40933	0.91755	1.0654	0.091421	0.56337	0.7116	1.0452	0.063801	0.014391	0.15949	0.76517	-0.38616
216.9267_0.31	#N/A	0.704	0.88429	0.98452	-0.022504	0.9873	0.99518	1.0016	0.002307	0.12547	0.27647	1.1011	0.139	0.13186	0.30844	0.89786	-0.15543	0.019604	0.080691	0.9112	-0.13416	0.081923	0.53765	1.0467	0.065886	0.11289	0.33501	0.91733	-0.12448	0.43954	0.84925	1.0399	0.056488	0.78717	0.95241	0.98943	-0.015337	0.29776	0.87744	0.95224	-0.070596	0.0485	0.16042	0.83849	-0.25413	0.35506	0.54034	0.87796	-0.18778
178.0501_1.74	C00355, 3,4-Dihydroxy-L-phenylalanine	0.00018141	0.0027633	0.24371	-2.0368	0.0025584	0.12294	2.9193	1.5456	0.00019758	0.0074162	0.22738	-2.1368	0.014179	0.25615	6.9105	2.7888	0.0021477	0.01927	0.37582	-1.4119	0.0040267	0.22274	4.2326	2.0816	0.050053	0.2229	0.59433	-0.75065	0.28781	0.73598	0.70748	-0.49924	2.3481e-05	0.012339	0.2505	-1.9971	0.30921	0.99772	1.5678	0.64873	1.6942e-06	0.00028078	0.050371	-4.3113	0.50315	0.72098	1.945	0.95974
217.0364_3.03	#N/A	4.4816e-05	0.00070212	2.0447	1.0319	0.57495	0.77458	0.94315	-0.084444	3.2285e-07	2.7187e-05	2.8491	1.5105	0.37836	0.54814	0.88671	-0.17346	1.3577e-05	0.00055269	2.5434	1.3468	0.86282	0.96056	0.9446	-0.082222	6.3052e-05	0.0028317	2.2793	1.1886	0.46976	0.86701	0.88686	-0.17323	0.0045261	0.088809	1.4883	0.57366	0.61341	0.94605	0.95414	-0.067725	7.4504e-07	0.00021828	6.0824	2.6046	0.15962	0.33359	0.63802	-0.64832
217.8633_12.78	#N/A	0.60774	0.85176	0.9695	-0.044681	0.028555	0.27219	1.1227	0.167	0.935	0.97683	0.99713	-0.0041433	0.25305	0.53191	1.0691	0.096411	0.46789	0.71959	1.0539	0.075777	0.73991	0.96842	0.9742	-0.037704	0.74209	0.87828	1.0262	0.037374	0.85522	0.99489	1.0077	0.011102	0.7124	0.95631	0.97818	-0.031828	0.97944	0.99772	1.0011	0.0016569	0.72323	0.90663	1.0224	0.03197	0.27246	0.53486	0.89512	-0.15984
218.1288_0.36	#N/A	0.0051769	0.028354	0.58638	-0.7701	0.0011487	0.094712	2.1331	1.0929	0.88696	0.92638	1.2599	0.33331	0.03739	0.21499	1.5808	0.66062	0.00047068	0.0045514	2.4942	1.3186	0.33718	0.74105	1.1948	0.25678	2.3378e-05	0.0017149	2.2998	1.2015	0.31184	0.73604	1.2174	0.28385	0.099636	0.47734	1.3793	0.46398	0.090864	0.64931	1.3112	0.39088	0.0088637	0.057973	3.01	1.5897	0.77603	0.8575	0.95886	-0.060606
218.2101_2.77	#N/A	0.65477	0.8568	1.0651	0.090926	0.76902	0.88293	0.95642	-0.064284	0.046857	0.16424	1.1301	0.17639	0.17726	0.3512	0.90004	-0.15194	0.92387	0.97349	1.0011	0.0016239	0.95185	0.98566	0.98738	-0.018324	0.14675	0.3901	1.1276	0.17326	0.20877	0.6362	0.88683	-0.17327	0.059445	0.36296	0.86482	-0.20953	0.011799	0.37362	1.189	0.24971	0.55487	0.70514	1.1149	0.15698	0.055564	0.20642	0.68905	-0.53733
218.6418_6.7	#N/A	0.35934	0.63917	1.2795	0.35553	0.69392	0.84188	0.87867	-0.18661	0.35426	0.5049	0.66441	-0.58985	0.97231	0.98257	0.9817	-0.026646	0.011081	0.054357	0.321	-1.6393	0.032282	0.51752	1.9783	0.98429	0.025038	0.11713	0.36618	-1.4494	0.0070109	0.1825	2.8321	1.5019	0.59529	0.92127	0.67707	-0.56263	0.91093	0.98503	1.0834	0.11561	0.33726	0.52058	0.5506	-0.86092	0.44255	0.61428	1.2898	0.36711
218.8716_0.31	#N/A	0.60539	0.85176	0.96194	-0.055984	0.81117	0.89271	1.0256	0.036499	0.36653	0.59931	1.1203	0.16394	0.43199	0.65991	0.90044	-0.15129	0.60674	0.80624	0.96196	-0.055951	0.51781	0.93194	0.94881	-0.075814	0.66566	0.85046	0.96867	-0.045923	0.86565	0.99489	0.97271	-0.039915	0.54092	0.93121	1.0561	0.078753	0.54601	0.99772	0.94771	-0.077477	0.19527	0.50674	0.86144	-0.21518	0.54433	0.75774	1.0569	0.079842
218.9208_12.1	#N/A	0.6989	0.88411	0.96969	-0.0444	0.023282	0.21232	1.2397	0.31002	0.21401	0.37327	1.2062	0.27048	0.80232	0.88269	0.93896	-0.090859	0.16222	0.39049	1.122	0.16603	0.096484	0.53765	0.85226	-0.23064	0.56251	0.77494	1.0812	0.11267	0.32392	0.74689	1.0788	0.10945	0.4825	0.89068	0.94175	-0.086577	0.19009	0.76075	1.1374	0.1858	0.27297	0.4548	1.1136	0.1552	0.088204	0.25487	0.77421	-0.3692
218.9876_12.33	#N/A	0.40722	0.72295	0.95391	-0.068068	0.25544	0.49941	1.0462	0.065219	0.56005	0.76245	1.0308	0.043754	0.62669	0.80618	0.97638	-0.034489	0.87882	0.94444	1.0127	0.018241	0.90978	0.97871	1.006	0.0086746	0.91257	0.95624	1.008	0.011467	0.75841	0.99489	1.0117	0.016783	0.4048	0.88333	0.94622	-0.079745	0.76758	0.99772	1.0182	0.026001	0.18243	0.49322	1.0796	0.11046	0.026647	0.28258	0.8066	-0.31008
218.9941_0.31	#N/A	0.14442	0.36474	0.94256	-0.085339	0.18591	0.48787	1.0489	0.068879	0.44656	0.59219	1.065	0.090869	0.34901	0.51788	0.92255	-0.1163	0.36827	0.63887	0.96445	-0.052217	0.97477	0.99126	1.0009	0.0013305	0.20706	0.47445	0.95243	-0.070308	0.31003	0.73604	1.0452	0.063787	0.8255	0.95643	0.99117	-0.012791	0.79981	0.97043	0.98775	-0.017779	0.94947	0.97575	0.99798	-0.0029187	0.2792	0.46141	0.94076	-0.0881
219.2112_6.37	#N/A	0.00025063	0.0026381	4.3713	2.1281	0.015654	0.18681	0.63437	-0.65659	0.015294	0.086116	2.7146	1.4408	0.098271	0.27606	0.47658	-1.0692	0.048114	0.16179	1.489	0.57437	0.1088	0.54064	0.72013	-0.47367	0.15773	0.40711	1.1687	0.22488	0.469	0.86701	0.83888	-0.25346	0.12695	0.5413	1.3263	0.40744	0.54524	0.94605	0.89344	-0.16256	0.26187	0.44325	1.305	0.384	0.4219	0.59983	1.3483	0.43117
219.2138_8.77	#N/A	0.34431	0.62497	0.8772	-0.18903	0.76765	0.88249	0.96538	-0.050835	0.049545	0.16914	0.7725	-0.37239	0.50274	0.65298	1.0639	0.089308	0.12213	0.32477	0.82045	-0.28551	0.14833	0.59068	1.1733	0.23059	0.1847	0.44839	0.82686	-0.27428	0.498	0.88063	1.0766	0.10652	0.072716	0.40776	0.77357	-0.37039	0.15272	0.71739	1.181	0.24001	0.43867	0.61058	0.877	-0.18935	0.065756	0.22002	0.69761	-0.51951
219.8452_0.59	#N/A	0.15965	0.42479	0.91432	-0.12924	0.032389	0.27219	1.1349	0.18261	0.26526	0.49732	1.0616	0.086175	0.76536	0.89229	1.0254	0.036186	0.60611	0.80624	1.0327	0.046454	0.37794	0.83563	0.94257	-0.085335	0.66089	0.84603	0.96949	-0.0447	0.10891	0.50392	1.1015	0.13948	0.12031	0.61984	0.88482	-0.17654	0.67259	0.99772	1.03	0.042682	0.48607	0.79719	1.0876	0.1212	0.56165	0.76761	0.91763	-0.12401
219.8454_12.43	#N/A	0.98848	0.99682	1.0039	0.0056688	0.25816	0.50338	1.0613	0.085811	0.23707	0.47101	1.0578	0.081044	0.65657	0.82839	0.98311	-0.024577	0.61815	0.81329	1.0449	0.063403	0.82703	0.97786	0.97556	-0.035701	0.56657	0.80143	1.0397	0.056106	0.90694	0.99489	0.99976	-0.00034204	0.55846	0.93121	0.96735	-0.047884	0.84269	0.99772	0.99397	-0.0087297	0.59534	0.85838	1.0304	0.043136	0.0088854	0.28258	0.84076	-0.25024
220.2118_6.37	#N/A	0.00018913	0.0021235	4.3675	2.1268	0.015671	0.18681	0.61384	-0.70406	0.028282	0.1256	2.5821	1.3685	0.21472	0.38711	0.50221	-0.99365	0.078616	0.23263	1.4023	0.48782	0.18612	0.63545	0.74182	-0.43085	0.21956	0.49401	1.141	0.19028	0.92548	0.98906	0.92323	-0.11524	0.18769	0.64962	1.1634	0.21836	0.76215	0.9591	1.0508	0.071552	0.21465	0.40094	1.3465	0.42926	0.48953	0.65248	1.2927	0.37038
220.865_0.32	#N/A	0.24496	0.57211	0.91186	-0.13312	0.66002	0.79642	0.94789	-0.077202	0.51915	0.72173	1.0816	0.11317	0.38198	0.63723	0.89733	-0.15629	0.87516	0.94444	0.99409	-0.0085446	0.28025	0.75025	0.9171	-0.12484	0.097021	0.33765	0.875	-0.19265	0.040583	0.35879	1.2036	0.26736	0.81675	0.97326	1.0311	0.044186	0.39378	0.99772	0.91656	-0.1257	0.10833	0.37826	0.82295	-0.28113	0.58612	0.78075	0.85133	-0.23221
221.1487_3.62	#N/A	0.0028095	0.018316	1.744	0.80238	0.47066	0.70045	0.90851	-0.13843	0.046891	0.16424	1.6666	0.7369	0.65693	0.77731	0.94662	-0.07915	0.48979	0.74637	1.1359	0.18379	0.28804	0.7076	1.1576	0.21114	0.2168	0.49119	1.2366	0.30636	0.15061	0.55987	1.2346	0.30408	0.13305	0.55667	1.2776	0.35346	0.6488	0.94761	1.1048	0.14374	0.19464	0.37642	1.5646	0.64578	0.35924	0.54302	1.2079	0.27246
221.1525_5.05	#N/A	0.84577	0.94926	1.0236	0.03372	0.47751	0.67054	1.0562	0.078853	0.11019	0.29544	1.0744	0.10347	0.66447	0.83337	0.98163	-0.026748	0.068701	0.24813	1.1138	0.15545	0.53091	0.93703	0.96035	-0.058368	0.32482	0.66157	1.0709	0.098833	0.81285	0.99489	0.97899	-0.030634	0.53046	0.93121	0.96458	-0.052021	0.95981	0.99772	0.99774	-0.0032593	0.30398	0.6377	1.071	0.098981	0.087063	0.33641	0.84465	-0.24358
221.1898_6.53	#N/A	1.2702e-05	0.00033338	1.882	0.91224	0.05394	0.28916	0.78028	-0.35793	0.00040612	0.0097056	1.7115	0.77525	0.0036435	0.11098	0.60702	-0.72019	0.86913	0.95566	1.0111	0.015967	0.029816	0.51752	0.76359	-0.38914	0.51195	0.74382	0.93849	-0.091591	0.49675	0.88063	0.91191	-0.13303	0.91578	0.98342	1.0032	0.0046281	0.56591	0.94605	0.943	-0.084663	0.55366	0.70418	1.0623	0.087171	0.80129	0.87429	1.0141	0.020212
221.2232_11.86	#N/A	0.44986	0.71814	1.0547	0.076874	0.82492	0.91297	1.0192	0.027401	0.093258	0.22929	1.1636	0.21859	0.66394	0.78374	1.0295	0.041983	0.3655	0.63678	1.1359	0.18387	0.34005	0.74105	1.0881	0.12185	0.26233	0.54658	1.1714	0.22827	0.7191	0.96501	0.93892	-0.090919	0.82081	0.95643	1.0222	0.031711	0.16515	0.7284	1.1213	0.16518	0.072663	0.20228	1.2581	0.33119	0.098798	0.2691	0.78404	-0.35099
221.8429_12.43	#N/A	0.39717	0.71569	1.0442	0.062364	0.17162	0.42314	1.0642	0.089789	0.11192	0.29705	1.0894	0.1235	0.30378	0.56724	0.94925	-0.075139	0.42668	0.69311	1.0564	0.079091	0.75352	0.96947	1.025	0.03567	0.23436	0.55868	1.0752	0.10456	0.97065	0.99583	0.99345	-0.0094744	0.94904	0.99696	1.0003	0.00043121	0.78999	0.99772	0.97851	-0.031342	0.066201	0.29482	1.1156	0.15786	0.0026564	0.28258	0.76143	-0.39321
222.1881_6.53	#N/A	4.462e-06	0.00020039	1.814	0.85917	0.020937	0.20276	0.7615	-0.39309	0.00028815	0.0076624	1.594	0.67267	0.0021898	0.091098	0.61262	-0.70693	0.45839	0.7187	1.0516	0.072631	0.2154	0.66292	0.90025	-0.1516	0.45545	0.70747	0.94536	-0.081065	0.38271	0.80142	0.90927	-0.13723	0.73356	0.93846	1.0405	0.057289	0.54733	0.94605	0.94681	-0.078849	0.33539	0.51901	1.1162	0.15862	0.47057	0.63827	0.90565	-0.14298
222.8704_0.32	#N/A	0.76854	0.91051	1.0227	0.032416	0.46828	0.69945	1.0328	0.046517	0.0062637	0.050254	1.1885	0.24911	0.58601	0.72341	1.0369	0.052245	0.9996	0.9996	1.0268	0.038132	0.7364	0.91243	1.0309	0.043883	0.13563	0.37565	1.0975	0.1342	0.16981	0.59219	0.91582	-0.12687	0.60959	0.92422	1.0549	0.077094	0.78687	0.96592	0.96884	-0.04567	0.9961	0.99857	1.0105	0.015121	0.1395	0.31502	1.43	0.51597
223.068_3.95	#N/A	0.69421	0.88267	1.0339	0.048115	0.11732	0.40268	1.171	0.22771	0.18552	0.3443	1.1981	0.26073	0.73681	0.83846	0.94951	-0.074752	0.62331	0.83935	1.08	0.11107	0.49831	0.8031	1.0949	0.1308	0.30041	0.59217	1.1445	0.19472	0.59646	0.92433	1.0589	0.08261	0.22144	0.68429	1.2137	0.27942	0.96137	0.98964	0.98086	-0.027888	0.16022	0.33519	1.2378	0.30775	0.2006	0.37996	0.79416	-0.3325
223.0974_3.64	#N/A	0.51511	0.76943	0.91799	-0.12345	0.075483	0.33528	0.71382	-0.48638	0.36269	0.51294	1.1377	0.18615	0.013436	0.17948	0.57175	-0.80654	0.32892	0.60655	0.87894	-0.18617	0.02635	0.51752	0.65878	-0.60214	0.56933	0.77813	0.93139	-0.10255	0.063046	0.41752	0.68205	-0.55205	0.4661	0.88272	0.9118	-0.1332	0.047084	0.52283	0.65213	-0.61678	0.33912	0.52198	0.8619	-0.2144	0.3263	0.51002	0.82288	-0.28125
223.153_2.42	#N/A	0.75464	0.90404	0.97466	-0.037025	0.27732	0.55603	1.1538	0.20638	0.7234	0.80418	1.0168	0.024042	0.30617	0.47893	0.9375	-0.093107	0.99086	0.99629	1.0035	0.0050629	0.86724	0.96056	0.97582	-0.035317	0.11675	0.33902	1.1332	0.18035	0.72508	0.96662	0.97566	-0.035545	0.7187	0.93493	1.0313	0.044418	0.47585	0.94605	0.94327	-0.084253	0.39173	0.57327	1.0737	0.10254	0.29723	0.48094	1.0786	0.10911
223.205_7.06	#N/A	9.4376e-06	0.00027643	2.6917	1.4285	0.0086781	0.18211	0.6449	-0.63285	0.073495	0.20668	1.9391	0.95538	0.054941	0.24238	0.4756	-1.0722	0.35193	0.62475	1.1385	0.1871	0.091452	0.53765	0.7381	-0.43811	0.45454	0.70719	0.87137	-0.19864	0.69018	0.95568	0.90243	-0.14811	0.80817	0.95412	0.97756	-0.032743	0.82948	0.97599	0.99524	-0.006886	0.78126	0.87982	1.0561	0.078688	0.27288	0.4554	1.283	0.35948
223.9719_2.7	#N/A	0.6177	0.85176	0.96808	-0.046799	0.24876	0.49579	1.077	0.10703	0.32052	0.56051	1.0472	0.06648	0.97006	0.98706	1.0055	0.0078903	0.95092	0.97765	0.996	-0.0057811	0.77186	0.96947	1.0194	0.027716	0.49737	0.75979	1.0501	0.070583	0.39951	0.8331	0.94256	-0.085345	0.81235	0.97326	0.98371	-0.023693	0.71395	0.99772	0.98209	-0.026074	0.70497	0.90154	0.97168	-0.04145	0.52904	0.74334	0.95558	-0.065547
223.9891_12.19	#N/A	0.99185	0.99533	1.0069	0.0099815	0.12756	0.4138	1.1084	0.14853	0.16989	0.32768	1.0989	0.13606	0.70227	0.8127	0.9734	-0.038899	0.20664	0.45981	1.0859	0.11894	0.38229	0.75455	1.0785	0.10902	0.24337	0.52709	1.1131	0.15463	0.72571	0.96674	0.96236	-0.055349	0.36013	0.80005	1.0945	0.13029	0.48411	0.94605	0.93028	-0.10426	0.06747	0.19507	1.1337	0.1811	0.068321	0.22379	0.82717	-0.27375
224.061_3.28	#N/A	0.0040207	0.026745	2.1284	1.0898	0.74482	0.85088	1.1843	0.24408	0.00070117	0.019917	4.1303	2.0462	0.66794	0.83368	0.75886	-0.39809	0.0089522	0.059549	3.122	1.6425	0.39812	0.84957	0.67365	-0.56993	0.84703	0.91507	1.0357	0.050588	0.59756	0.95685	0.9414	-0.087123	0.33175	0.84424	0.8459	-0.24143	0.1206	0.99772	0.73309	-0.44794	0.039658	0.22289	1.7645	0.81924	0.29123	0.5555	0.78008	-0.35831
224.0942_3.64	#N/A	0.19309	0.44906	0.85713	-0.22241	0.12108	0.40638	0.76348	-0.38934	0.26143	0.42032	1.1455	0.19598	0.0091719	0.1582	0.56535	-0.82279	0.17135	0.4036	0.85173	-0.23153	0.029625	0.51752	0.6686	-0.58079	0.49609	0.73546	0.93526	-0.09656	0.069331	0.42713	0.67841	-0.55978	0.354	0.80005	0.89845	-0.1545	0.028559	0.43397	0.65226	-0.61648	0.077854	0.21092	0.77013	-0.37683	0.69689	0.79617	0.96484	-0.051637
224.1687_8.53	#N/A	0.35144	0.63303	1.1469	0.19776	0.089887	0.35523	0.76427	-0.38784	0.28839	0.44326	1.2377	0.30761	0.20778	0.3814	0.76675	-0.38317	0.43493	0.69648	0.86338	-0.21192	0.14629	0.59068	1.2701	0.34496	0.8158	0.9096	1.069	0.096267	0.43107	0.84633	0.84495	-0.24306	0.82582	0.95643	0.9726	-0.040089	0.9623	0.98964	1.0354	0.05014	0.21678	0.40341	1.3459	0.42854	0.082773	0.24457	0.55499	-0.84946
224.6771_8.52	#N/A	0.41201	0.69101	1.1251	0.17005	0.24377	0.52354	0.83309	-0.26345	0.089012	0.22487	1.3843	0.46913	0.075072	0.25641	0.71286	-0.4883	0.64502	0.84897	0.89579	-0.15876	0.068113	0.53765	1.2846	0.36134	0.52348	0.74774	1.122	0.16604	0.41003	0.82323	0.85663	-0.22326	0.858	0.96753	1.0927	0.12784	0.80775	0.9719	1.0351	0.049733	0.13043	0.28809	1.3624	0.44617	0.037782	0.18145	0.53637	-0.89871
224.9451_0.42	#N/A	0.074104	0.23745	1.2368	0.30666	0.7065	0.82503	1.0547	0.076778	0.0082297	0.074006	1.5694	0.65024	0.70955	0.85618	0.93931	-0.090322	0.26399	0.55206	1.1604	0.21463	0.69486	0.96842	0.94471	-0.082057	0.61785	0.82303	0.92158	-0.11781	0.089073	0.46808	1.2737	0.34903	0.23164	0.76845	0.82471	-0.27805	0.030195	0.85355	1.3487	0.43153	0.29236	0.62763	0.83438	-0.26122	0.80781	0.90707	0.90481	-0.14431
224.9953_12.28	#N/A	0.91364	0.97829	0.99333	-0.009652	0.91646	0.95178	1.0051	0.0073868	0.11108	0.29631	1.0815	0.11307	0.54442	0.75886	0.97568	-0.035516	0.76345	0.89293	0.98493	-0.0219	0.9147	0.97871	1.0031	0.0045012	0.63382	0.83582	1.0349	0.049451	0.6073	0.96061	1.0263	0.037468	0.57404	0.93121	0.96584	-0.050142	0.42482	0.99772	1.0654	0.091345	0.070182	0.29635	1.1356	0.18346	0.0183	0.28258	0.79017	-0.33977
225.1831_6.57	#N/A	5.6629e-05	0.00084776	2.2984	1.2007	0.012638	0.18376	0.67284	-0.57166	0.068709	0.20183	1.7306	0.79126	0.049567	0.2357	0.53486	-0.90276	0.37936	0.64918	1.0994	0.13667	0.044473	0.51752	0.74476	-0.42515	0.67925	0.83961	0.91427	-0.1293	0.69834	0.95568	0.91582	-0.12687	0.69955	0.93493	0.93783	-0.092601	0.86683	0.97703	1.017	0.024283	0.95725	0.97805	0.97833	-0.031608	0.27311	0.45541	1.292	0.36956
225.1834_12.01	#N/A	0.81629	0.93482	1.0233	0.033257	0.65166	0.81443	1.0209	0.029871	0.12631	0.27717	1.1078	0.14775	0.54641	0.69279	0.95737	-0.06285	0.90988	0.96808	1.0108	0.015496	0.86442	0.96056	0.99327	-0.009742	0.84078	0.91851	0.993	-0.010132	0.67901	0.95532	1.0237	0.033743	0.47484	0.88775	0.95851	-0.061133	0.22754	0.80043	1.0943	0.13002	0.085174	0.22153	1.0974	0.13412	0.03611	0.17982	0.8013	-0.31958
225.8971_12.8	#N/A	0.90031	0.97548	0.99994	-9.0575e-05	0.34988	0.57188	1.0582	0.081585	0.61737	0.79517	1.0289	0.041042	0.12134	0.44917	1.0776	0.10789	0.58356	0.79594	1.0537	0.075516	0.99184	0.99775	0.99166	-0.012089	0.52081	0.77298	1.0462	0.065098	0.29726	0.75173	1.063	0.088106	0.93905	0.99673	1.014	0.020052	0.9494	0.99772	0.99664	-0.0048587	0.48845	0.79782	1.0611	0.085579	0.1223	0.37367	0.84549	-0.24213
226.0148_2.61	#N/A	0.073688	0.23685	0.41456	-1.2703	0.62905	0.77686	1.066	0.092263	0.017198	0.12085	0.30951	-1.6919	0.015724	0.25615	1.8935	0.92109	0.029762	0.1378	0.34722	-1.5261	0.010719	0.3271	1.8344	0.8753	0.052185	0.22853	0.38696	-1.3698	0.51137	0.90176	0.83452	-0.26099	0.00024189	0.023521	0.1505	-2.7322	0.79114	0.99772	1.3061	0.38522	2.8202e-05	0.0015501	0.044762	-4.4816	0.0084008	0.28258	0.76607	-0.38445
226.0386_0.35	#N/A	0.32384	0.60545	0.92656	-0.11004	0.97211	0.98899	1.0195	0.02783	0.077039	0.21207	1.1193	0.16254	0.0052944	0.13092	0.83205	-0.26525	0.74829	0.89011	0.97824	-0.031737	0.036593	0.51752	0.87941	-0.1854	0.55693	0.77146	0.96042	-0.058256	0.72378	0.96662	1.0191	0.02727	0.30572	0.76944	0.90972	-0.13651	0.55181	0.94605	1.0624	0.087271	0.0067647	0.046501	1.3228	0.40362	0.51412	0.66733	1.0853	0.11805
226.1707_3.54	#N/A	0.54426	0.79494	1.0517	0.072696	0.53064	0.74475	1.0489	0.068858	0.071008	0.20517	1.1462	0.19684	0.17151	0.34286	0.91319	-0.13101	0.53219	0.77995	1.0587	0.082267	0.93753	0.98224	0.99516	-0.0069995	0.86948	0.9311	1.0147	0.021067	0.14094	0.54775	1.1591	0.21295	0.80689	0.95412	0.98382	-0.023538	0.10163	0.65486	1.1388	0.18751	0.0096417	0.0604	1.2473	0.31879	0.0055968	0.15524	0.7579	-0.39992
226.9526_12.01	#N/A	0.93598	0.97709	0.99805	-0.0028192	0.264	0.54236	1.0591	0.082855	0.019116	0.096604	1.1109	0.15174	0.068784	0.24868	0.92344	-0.1149	0.49088	0.74704	1.0375	0.053112	0.60877	0.84932	1.0317	0.045076	0.32402	0.61527	1.082	0.11373	0.82833	0.98713	0.97664	-0.034108	0.60315	0.92127	0.9725	-0.040233	0.32042	0.89151	1.0625	0.087409	0.022767	0.099595	1.1273	0.17288	0.0079009	0.15524	0.7753	-0.36717
226.9527_0.3	#N/A	0.6577	0.85761	1.0303	0.043018	0.62044	0.79712	1.0256	0.036452	0.081575	0.21527	1.1043	0.1432	0.15773	0.33171	0.94997	-0.074051	0.71074	0.87751	1.0263	0.037497	0.44983	0.78236	1.0514	0.072377	0.8233	0.91494	1.0335	0.047495	0.667	0.94976	1.017	0.024374	0.54278	0.9073	0.9532	-0.069155	0.42654	0.92527	1.0626	0.087573	0.41832	0.59203	1.0504	0.070905	0.03276	0.17332	0.79824	-0.32511
226.9944_12.28	#N/A	0.87268	0.9594	0.97942	-0.030003	0.43596	0.64041	1.0329	0.046651	0.64688	0.81227	1.0219	0.031307	0.74336	0.88097	1.0085	0.012233	0.71598	0.87607	1.0325	0.046154	0.53951	0.93733	0.9457	-0.080553	0.43818	0.72754	0.93166	-0.10213	0.1557	0.58978	1.0919	0.12678	0.71225	0.95631	0.96701	-0.04839	0.83023	0.99772	1.0163	0.023294	0.7894	0.93959	1.0162	0.023135	0.1228	0.37411	0.86834	-0.20367
227.1669_3.96	#N/A	0.20489	0.46422	1.1197	0.16315	0.7137	0.85337	0.97323	-0.039142	0.074188	0.20767	1.2105	0.27565	0.27119	0.44911	0.8986	-0.15425	0.26638	0.53914	1.1088	0.149	0.50957	0.80605	0.94404	-0.083084	0.51811	0.74552	1.113	0.15452	0.80829	0.98713	1.0147	0.020984	0.36834	0.80744	1.1499	0.20148	0.32685	0.89309	0.85961	-0.21824	0.20243	0.38523	1.1523	0.20449	0.16371	0.33727	0.87467	-0.19319
227.2014_7.06	#N/A	4.3997e-06	0.00020039	2.7271	1.4474	0.014341	0.18475	0.65145	-0.61827	0.056867	0.18014	2.0102	1.0074	0.055773	0.24238	0.47651	-1.0694	0.19837	0.44843	1.1897	0.25057	0.023364	0.51752	0.68588	-0.54397	0.34804	0.63207	0.87887	-0.18629	0.76813	0.97819	0.94232	-0.085717	0.72504	0.93493	0.99788	-0.0030676	0.59673	0.94605	0.90348	-0.14643	0.75254	0.86123	1.0973	0.1339	0.41045	0.58783	1.2365	0.3063
227.9056_0.5	#N/A	0.00060846	0.0062695	2.6256	1.3927	0.20441	0.45808	0.70678	-0.50066	0.0039688	0.047193	2.8965	1.5343	0.13283	0.4588	0.54174	-0.88432	0.00054655	0.0072712	1.7907	0.8405	0.076301	0.56733	0.77776	-0.36261	0.013081	0.094029	1.6666	0.73691	0.827	0.99489	0.93134	-0.10263	0.13632	0.64249	1.303	0.38182	0.41454	0.99772	0.8624	-0.21357	0.00034696	0.0072931	1.937	0.95384	0.70794	0.84844	1.0375	0.053111
227.9559_0.3	#N/A	0.59564	0.82447	1.0537	0.07544	0.82993	0.91405	1.0066	0.009477	0.086761	0.22	1.1418	0.19136	0.2529	0.42951	0.92617	-0.11066	0.57071	0.80433	1.0451	0.063642	0.56221	0.82662	1.0427	0.060298	0.68215	0.84165	1.0531	0.074594	0.70492	0.95871	1.016	0.022836	0.32923	0.7893	0.9102	-0.13575	0.082266	0.63192	1.202	0.26547	0.13529	0.29568	1.1389	0.18768	0.026598	0.16552	0.78432	-0.35049
227.9559_12.01	#N/A	0.9414	0.9797	1.0065	0.0092786	0.12379	0.40947	1.0954	0.13149	0.0098203	0.065142	1.149	0.20044	0.18319	0.356	0.93968	-0.089754	0.16072	0.38806	1.0849	0.11755	0.60246	0.84932	1.0319	0.045305	0.10193	0.31403	1.1462	0.19681	0.85721	0.98713	0.97709	-0.033433	0.75834	0.95	0.98475	-0.022172	0.20176	0.76791	1.0914	0.12617	0.0062432	0.044117	1.1736	0.23097	0.011045	0.15524	0.79687	-0.32758
228.1964_3.87	#N/A	0.56315	0.80833	1.036	0.050999	0.97009	0.98899	1.0017	0.002406	0.017419	0.091794	1.1829	0.24236	0.029013	0.2023	0.89196	-0.16495	0.43314	0.69648	1.0561	0.078685	0.5372	0.81691	1.0289	0.041133	0.33542	0.62306	1.0908	0.12541	0.97301	0.99818	0.99034	-0.013999	0.80024	0.95412	1.0249	0.035425	0.70355	0.94959	1.0201	0.028706	0.084469	0.22113	1.1884	0.24899	0.10853	0.2823	0.80567	-0.31174
228.2039_7.06	#N/A	2.2966e-06	0.00014972	2.6712	1.4175	0.0096165	0.18211	0.63735	-0.64984	0.071329	0.20535	1.8759	0.90762	0.052002	0.24022	0.49104	-1.0261	0.16414	0.39303	1.1798	0.23855	0.023434	0.51752	0.70453	-0.50527	0.46525	0.71504	0.91677	-0.12536	0.7801	0.98125	0.92764	-0.10836	0.99503	0.99999	1.0553	0.077702	0.35258	0.89422	0.8176	-0.29054	0.92936	0.96438	1.0311	0.044198	0.26445	0.44782	1.2384	0.30853
228.2305_7.96	#N/A	0.566	0.81065	0.93959	-0.089901	0.038122	0.25553	0.73862	-0.4371	0.70208	0.78906	0.95547	-0.065713	0.041003	0.21841	0.72918	-0.45564	0.0043659	0.026402	0.68542	-0.54494	0.096104	0.53765	1.2356	0.30523	0.056661	0.21167	0.78512	-0.34902	0.4564	0.86366	0.91324	-0.13094	0.0090905	0.12742	0.70659	-0.50105	0.61544	0.94605	1.0852	0.1179	0.18181	0.36263	0.8266	-0.27474	0.15483	0.33112	0.73846	-0.43741
228.2319_5.54	#N/A	0.16056	0.39476	1.6503	0.72273	0.75105	0.87184	0.77373	-0.37009	0.0050204	0.043923	1.2239	0.29154	0.38927	0.55677	1.0652	0.091095	0.016365	0.071279	1.2309	0.29974	0.57848	0.83635	0.9495	-0.07476	0.14708	0.3901	1.196	0.25819	0.38601	0.80521	1.1185	0.16161	0.072835	0.40776	1.2084	0.27306	0.61319	0.94605	0.94591	-0.08023	0.0008115	0.012239	1.4373	0.52331	0.079402	0.2388	0.73132	-0.45143
228.9037_0.31	#N/A	0.32394	0.65842	0.93671	-0.094326	0.88227	0.93301	1.0035	0.0050969	0.34881	0.58966	1.0687	0.095798	0.15788	0.48273	0.89993	-0.15212	0.092617	0.3057	0.88818	-0.17107	0.72842	0.96842	1.0138	0.019836	0.22814	0.55247	0.90379	-0.14593	0.97461	0.99602	0.98575	-0.020706	0.070028	0.46289	0.87539	-0.19199	0.78903	0.99772	1.0201	0.028725	0.018798	0.12913	0.76654	-0.38356	0.77987	0.89529	0.94382	-0.083417
228.9567_12	#N/A	0.45308	0.72	0.95516	-0.06618	0.15494	0.44927	1.1024	0.14069	0.010243	0.066305	1.1343	0.18184	0.29591	0.47052	0.94517	-0.081357	0.33262	0.60968	1.0527	0.074123	0.54529	0.81965	1.0447	0.063107	0.49708	0.73546	1.0621	0.086893	0.46061	0.86532	1.0476	0.067143	0.96862	0.99775	1.0019	0.0027262	0.32353	0.89204	1.083	0.11509	0.044002	0.15073	1.1191	0.16234	0.022388	0.16165	0.7974	-0.32662
229.1385_3.66	#N/A	0.37681	0.7083	0.86004	-0.21752	0.12623	0.38824	0.77587	-0.36611	0.35765	0.59599	0.85854	-0.22005	0.20733	0.51271	0.74947	-0.41607	0.0010646	0.010863	0.54429	-0.87757	0.33407	0.80714	1.0885	0.1224	0.0031634	0.038835	0.61153	-0.70951	0.74567	0.99489	1.03	0.042664	0.00040356	0.030296	0.52769	-0.92223	0.9349	0.99772	0.99783	-0.0031399	0.00026224	0.0058641	0.40591	-1.3008	0.98241	0.98805	0.99167	-0.012071
229.1418_2.78	#N/A	0.12317	0.32122	0.86175	-0.21466	0.30561	0.57813	1.1491	0.20047	0.018245	0.094302	1.2839	0.36051	0.029276	0.20263	0.70916	-0.49581	0.49007	0.74637	0.94265	-0.085213	0.7704	0.92567	1.0331	0.046925	0.38453	0.66096	1.1198	0.1633	0.46593	0.86573	0.90723	-0.14045	0.74323	0.9447	0.98079	-0.027985	0.69869	0.94959	1.0685	0.095585	0.40897	0.58536	1.0904	0.12484	0.31333	0.49964	0.86693	-0.20602
229.1538_0.35	#N/A	0.75287	0.90368	1.0876	0.12121	0.0664	0.31575	1.6036	0.68129	0.032997	0.13582	1.4176	0.50343	0.057416	0.24429	1.342	0.42437	1.3119e-05	0.00055235	2.556	1.3539	0.9793	0.9914	1.0179	0.025629	0.000199	0.0062258	2.3234	1.2162	0.40863	0.82271	0.83509	-0.26	6.3116e-05	0.0070866	0.60375	-0.72798	0.64128	0.94605	1.0454	0.064056	0.00056473	0.0094324	2.9924	1.5813	0.27075	0.45335	0.66196	-0.59517
229.8743_12.58	#N/A	0.92097	0.97912	0.99635	-0.0052789	0.012263	0.22028	1.1004	0.13807	0.28868	0.52518	1.0802	0.11124	0.51059	0.72667	1.0281	0.039976	0.92276	0.96117	0.99456	-0.0078749	0.46324	0.90667	1.0521	0.073325	0.52403	0.77571	1.0516	0.072642	0.44478	0.8593	1.0394	0.055732	0.89767	0.99223	0.98837	-0.016884	0.4803	0.99772	0.95315	-0.069219	0.78802	0.93902	0.9795	-0.02988	0.56429	0.76822	0.92616	-0.11067
230.1371_0.35	#N/A	0.79088	0.92338	1.0997	0.13712	0.11706	0.40268	1.4795	0.56515	0.01336	0.079076	1.453	0.539	0.25323	0.4297	1.1975	0.25999	9.1332e-06	0.00049887	2.264	1.1789	0.60892	0.84932	0.94079	-0.088057	0.0027752	0.028326	2.0397	1.0283	0.87033	0.98713	0.91337	-0.13074	0.00054748	0.029118	0.67606	-0.56478	0.48264	0.94605	1.062	0.086819	0.001187	0.015577	2.7359	1.452	0.36762	0.55157	0.70962	-0.49488
230.2455_3.86	#N/A	0.74853	0.90368	1.0421	0.059516	0.70844	0.8487	0.95996	-0.058947	0.13898	0.29319	1.1171	0.15976	0.59547	0.73246	0.9605	-0.058137	0.46878	0.7286	0.95039	-0.073401	0.013549	0.51752	1.1978	0.26043	0.92536	0.96399	1.026	0.037055	0.55437	0.91078	1.0565	0.079229	0.90616	0.98067	0.99259	-0.010723	0.82368	0.97599	0.98518	-0.02154	0.34442	0.52812	1.064	0.089461	0.13152	0.30729	0.85864	-0.21987
230.8972_0.31	#N/A	0.25238	0.58083	0.90661	-0.14144	0.57603	0.7401	1.0691	0.096388	0.38286	0.61246	1.0606	0.084891	0.14214	0.46683	0.91358	-0.13039	0.2043	0.4908	0.89207	-0.16478	0.88752	0.97871	0.98947	-0.015279	0.1364	0.43363	0.85589	-0.2245	0.22037	0.67106	1.0977	0.13445	0.25358	0.7932	0.90148	-0.14963	0.33802	0.99772	1.0718	0.10008	0.024667	0.16203	0.762	-0.39214	0.63474	0.80764	0.93664	-0.09443
230.9869_12.31	#N/A	0.49694	0.79253	0.96905	-0.045356	0.013255	0.2247	1.1057	0.14495	0.32828	0.565	1.0435	0.061402	0.27543	0.54905	0.95562	-0.065486	0.56914	0.7881	1.0445	0.062832	0.7378	0.96842	0.97182	-0.041241	0.97983	0.98767	1.0039	0.0055746	0.93055	0.99489	0.99954	-0.00065799	0.3958	0.87743	0.95046	-0.073307	0.68811	0.99772	1.0334	0.047409	0.69736	0.89603	1.0247	0.035196	0.05828	0.30361	0.83519	-0.25982
231.932_12.19	#N/A	0.97232	0.99236	0.99779	-0.0031978	0.12539	0.38824	1.0761	0.10584	0.45982	0.67829	1.0547	0.07686	0.96	0.98706	0.99436	-0.0081658	0.40991	0.6783	1.0414	0.058511	0.19084	0.67765	0.93692	-0.094008	0.29265	0.6277	1.0673	0.093962	0.21863	0.67106	0.92648	-0.11016	0.71083	0.95631	0.9813	-0.027234	0.40499	0.99772	1.0749	0.1042	0.69317	0.89603	1.0311	0.044241	0.28966	0.55351	0.91557	-0.12726
232.0539_0.58	#N/A	0.015244	0.072497	0.83356	-0.26264	0.10836	0.37585	1.1515	0.20348	0.020738	0.13454	1.2429	0.31376	0.30257	0.56684	0.89419	-0.16134	0.23325	0.52019	1.1362	0.18417	0.46251	0.90667	0.91572	-0.12703	0.001983	0.027789	1.2855	0.36228	0.81817	0.99489	0.98842	-0.016807	0.43221	0.89545	1.073	0.10169	0.46173	0.99772	1.0476	0.067087	0.11002	0.37912	1.2332	0.30236	0.3846	0.63658	0.85975	-0.21801
232.1501_0.36	#N/A	0.21381	0.47791	0.75519	-0.40509	0.011071	0.18211	1.6722	0.74176	0.36216	0.51292	1.1919	0.25331	0.031938	0.2064	1.4636	0.54947	0.0089566	0.046163	1.5827	0.66241	0.12364	0.56919	1.236	0.30571	0.021992	0.10659	1.9725	0.98004	0.63344	0.93786	1.0613	0.085767	0.21827	0.68024	1.2998	0.37825	0.35395	0.89529	1.1364	0.18452	0.016446	0.080673	2.4423	1.2882	0.39246	0.57059	0.67961	-0.55722
232.1549_0.56	#N/A	0.88522	0.96049	0.9046	-0.14465	0.017287	0.18965	1.7433	0.80183	0.71117	0.79583	1.1581	0.21171	0.060469	0.24596	1.8369	0.87725	0.013159	0.060855	2.1813	1.1252	0.37213	0.75249	1.2565	0.32944	0.0017959	0.021225	2.8844	1.5283	0.75778	0.97641	0.85321	-0.22903	0.14331	0.58105	2.0314	1.0225	0.8621	0.977	0.77412	-0.36937	0.031552	0.12197	2.3144	1.2106	0.099718	0.27015	1.5121	0.59657
232.891_12.27	#N/A	0.80728	0.93254	0.96933	-0.044943	0.22872	0.51247	1.0923	0.12738	0.39969	0.54923	1.0791	0.10978	0.16502	0.33693	0.88703	-0.17294	0.11687	0.31409	1.1483	0.19948	0.28256	0.70242	0.9107	-0.13495	0.64544	0.8219	1.0733	0.10206	0.77755	0.98048	0.94703	-0.078521	0.90743	0.98067	1.0009	0.0013525	0.55307	0.94605	0.9576	-0.062506	0.45727	0.62653	1.089	0.12296	0.12655	0.30116	0.82822	-0.27191
232.9103_0.31	#N/A	0.86796	0.95441	1.0111	0.015942	0.48592	0.71318	1.0752	0.10466	0.013634	0.079709	1.2001	0.26312	0.3672	0.53582	0.93213	-0.1014	0.25695	0.52828	0.92361	-0.11465	0.034273	0.51752	1.2196	0.28639	0.45966	0.71068	1.0534	0.075055	0.61241	0.9334	0.96605	-0.049835	0.88393	0.97016	0.99004	-0.014439	0.69912	0.94959	0.9677	-0.047368	0.57047	0.71521	0.95713	-0.063215	0.52025	0.66969	0.87509	-0.1925
232.9859_11.85	#N/A	0.28324	0.62347	0.93988	-0.089458	0.17285	0.42346	1.0808	0.11214	0.70723	0.85436	1.0207	0.029628	0.9207	0.97236	1.0004	0.00061158	0.82636	0.92492	0.99133	-0.012563	0.92842	0.97871	0.99846	-0.002227	0.9432	0.97343	0.99843	-0.0022646	0.71453	0.99489	1.0172	0.024533	0.18081	0.71918	0.9029	-0.14737	0.39482	0.99772	1.079	0.10971	0.88998	0.96033	0.98922	-0.015641	0.058634	0.30361	0.85641	-0.22363
233.0278_3.01	#N/A	0.0016242	0.012248	1.594	0.67264	0.49209	0.71754	0.913	-0.13132	8.2929e-07	6.2074e-05	1.9636	0.9735	0.13964	0.31532	0.89043	-0.16743	2.4399e-05	0.00075862	1.8221	0.86564	0.35409	0.74658	0.9143	-0.12925	0.00061321	0.011523	1.6318	0.70651	0.45234	0.86074	0.91255	-0.13202	0.033917	0.25623	1.6155	0.69199	0.34965	0.89422	0.7843	-0.35052	2.4572e-05	0.0013255	2.8408	1.5063	0.22456	0.40485	0.75388	-0.40759
233.2252_8.77	#N/A	0.42832	0.70403	0.9037	-0.14608	0.30092	0.57428	1.0883	0.1221	0.58865	0.69898	0.92988	-0.10489	0.81318	0.88931	1.0108	0.015457	0.51344	0.76887	0.91896	-0.12193	0.074274	0.53765	1.2061	0.2704	0.53072	0.75375	0.92519	-0.11217	0.29411	0.72885	1.1091	0.14935	0.14039	0.57667	0.81975	-0.28675	0.1628	0.72576	1.1936	0.25532	0.54681	0.69855	1.0497	0.07002	0.0068557	0.15524	0.58525	-0.77287
233.9876_0.43	#N/A	0.026927	0.10078	0.59166	-0.75717	0.00041134	0.059379	1.717	0.77987	0.96895	0.98108	0.95966	-0.059409	0.10937	0.2866	1.2333	0.30247	0.36445	0.63606	0.79051	-0.33915	0.51275	0.8064	1.1676	0.22348	0.018309	0.093439	0.58468	-0.77429	0.21614	0.64268	1.4689	0.5547	0.14674	0.58263	0.7035	-0.50737	0.99577	0.99873	0.99376	-0.0090256	0.57763	0.72017	1.0626	0.087542	0.74943	0.83958	1.0618	0.086537
234.0008_2.7	#N/A	0.62543	0.85623	1.0216	0.030861	0.36364	0.58524	1.0393	0.055594	0.47429	0.68756	1.0327	0.046415	0.3117	0.57403	0.95984	-0.059134	0.55122	0.77391	1.0471	0.066355	0.86576	0.97871	0.98329	-0.024316	0.33218	0.67009	1.0663	0.092663	0.14907	0.58901	1.0766	0.10649	0.29908	0.82501	1.0503	0.070747	0.96748	0.99772	1.0008	0.0011074	0.33828	0.67719	1.0472	0.066485	0.034292	0.28258	0.86171	-0.21473
234.94_0.31	#N/A	0.54471	0.79494	0.93367	-0.099021	0.30567	0.57813	1.1233	0.16772	0.43266	0.5787	1.0779	0.10824	0.95618	0.97401	1.0056	0.0079989	0.16697	0.397	0.85975	-0.21802	0.034192	0.51752	1.2656	0.33987	0.80533	0.90658	0.96456	-0.052052	0.6042	0.92834	0.95709	-0.063281	0.93787	0.98757	1.007	0.010084	0.84044	0.97599	0.96612	-0.049724	0.48804	0.65234	1.0624	0.087326	0.50608	0.66188	0.95096	-0.072537
235.1693_5.01	#N/A	0.50941	0.76635	1.0383	0.054269	0.041477	0.2631	1.1433	0.19322	0.05311	0.17618	1.1883	0.24886	0.3202	0.4927	0.91624	-0.1262	0.48459	0.74193	1.1103	0.15089	0.68842	0.89584	1.0239	0.034122	0.60449	0.80162	1.0826	0.11447	0.27478	0.70296	1.1086	0.14879	0.35279	0.80005	1.0807	0.11197	0.33901	0.89422	0.92126	-0.11833	0.03974	0.14065	1.2193	0.28601	0.46759	0.63508	0.92389	-0.11421
235.2388_11.82	#N/A	0.30437	0.58506	1.0594	0.083241	0.26899	0.54466	0.94149	-0.086978	0.0046466	0.041369	1.229	0.29747	0.047915	0.23278	0.87307	-0.19583	0.80936	0.92833	1.0202	0.028854	0.057277	0.51752	1.1613	0.21572	0.97241	0.98753	1.0117	0.016772	0.52275	0.89077	1.0433	0.061091	0.83042	0.96121	0.98957	-0.015122	0.32565	0.89309	1.1014	0.13934	0.055286	0.17134	1.1714	0.22827	0.046467	0.19123	0.76444	-0.38753
235.9256_12.78	#N/A	0.5777	0.83287	0.96685	-0.048642	0.14907	0.40259	1.0566	0.079367	0.44569	0.66599	1.0364	0.051545	0.64678	0.82197	1.012	0.017155	0.5908	0.80017	1.0453	0.06398	0.91877	0.97871	1.0027	0.0039005	0.69353	0.85652	1.0251	0.035807	0.60525	0.96061	1.024	0.034234	0.6611	0.94359	0.97306	-0.039398	0.805	0.99772	1.0112	0.016098	0.57225	0.84828	1.0423	0.059774	0.076958	0.32353	0.83969	-0.25208
236.2341_7.96	#N/A	0.66523	0.86126	0.93638	-0.094841	0.052698	0.28576	0.66658	-0.58515	0.89804	0.93467	1.0052	0.0074142	0.060628	0.24596	0.63843	-0.6474	0.36021	0.63283	0.84988	-0.23467	0.95745	0.98566	0.98881	-0.016231	0.61929	0.80799	0.91114	-0.13425	0.22673	0.65898	0.82445	-0.2785	0.63201	0.92827	0.90119	-0.1501	0.94517	0.98718	1.0321	0.045578	0.11054	0.26158	1.3744	0.45876	0.023496	0.16293	0.63406	-0.6573
236.2406_8.52	#N/A	0.3732	0.64921	1.2859	0.36273	0.44782	0.68461	0.77884	-0.36061	0.23949	0.40081	1.4339	0.51997	0.24771	0.42533	0.67614	-0.56461	0.52212	0.77248	1.1592	0.21313	0.98803	0.99343	0.9472	-0.078266	0.46361	0.71469	1.1972	0.25965	0.27286	0.70112	0.75234	-0.41054	0.82135	0.95643	1.1186	0.16167	0.21843	0.79112	0.65225	-0.6165	0.17337	0.35214	1.4599	0.54588	0.031599	0.1724	0.47473	-1.0748
236.8567_0.5	#N/A	0.018965	0.08518	1.482	0.56754	0.50739	0.68987	1.1399	0.18885	0.041919	0.18523	1.4954	0.58052	0.41061	0.64945	1.1684	0.22453	0.2304	0.51912	1.2779	0.35375	0.68513	0.96842	1.0589	0.082567	0.76474	0.87982	1.0172	0.024639	0.99726	0.9994	0.97832	-0.031617	0.75762	0.95793	0.96125	-0.05702	0.97144	0.99772	1.0221	0.031466	0.31671	0.65012	1.3582	0.44169	0.49489	0.71446	1.1276	0.17329
236.9865_12.29	#N/A	0.47239	0.77819	0.95706	-0.063324	0.063945	0.32812	1.1034	0.14195	0.30842	0.54847	1.0645	0.090165	0.29628	0.55851	0.94422	-0.082806	0.54238	0.76975	1.0401	0.056774	0.64321	0.96842	0.96921	-0.045118	0.8785	0.93026	1.0105	0.015002	0.41143	0.83599	1.0384	0.054379	0.37561	0.86568	0.94153	-0.08692	0.81276	0.99772	1.0243	0.034661	0.62017	0.86724	1.043	0.060759	0.11743	0.37064	0.83035	-0.26821
237.2216_6.37	#N/A	0.00025906	0.0026988	4.363	2.1253	0.014128	0.18475	0.63142	-0.66333	0.017861	0.093032	2.6558	1.4092	0.12133	0.2983	0.48709	-1.0377	0.041799	0.14582	1.4982	0.58326	0.092303	0.53765	0.735	-0.44419	0.19134	0.45572	1.1182	0.1612	0.78625	0.98125	0.90806	-0.13914	0.1293	0.54555	1.3146	0.39459	0.62633	0.94605	0.9201	-0.12013	0.29091	0.47337	1.2799	0.356	0.39971	0.57746	1.3867	0.47171
238.1002_2.19	#N/A	1.3722e-09	3.4666e-07	91.202	6.511	0.47181	0.70061	18.851	4.2366	1.1681e-06	8.4315e-05	18.531	4.2119	0.97147	0.98257	0.94036	-0.088711	0.00034139	0.0036608	484.26	8.9196	0.79062	0.93377	1.5467	0.62919	0.0065529	0.04865	3.8812	1.9565	0.85682	0.98713	1.0679	0.094782	0.14635	0.58263	1.3302	0.41163	0.87705	0.98111	1.0759	0.10557	0.068185	0.19574	3951.4	11.948	0.99102	0.99694	0.48847	-1.0337
238.2252_6.37	#N/A	0.00017692	0.0020088	4.8395	2.2749	0.016481	0.18819	0.62743	-0.67247	0.011325	0.071976	2.9282	1.55	0.074619	0.25624	0.45363	-1.1404	0.02872	0.10931	1.654	0.72597	0.048914	0.51752	0.66248	-0.59405	0.10868	0.32781	1.2851	0.36189	0.38859	0.8072	0.8161	-0.29318	0.13127	0.55272	1.3649	0.44875	0.5714	0.94605	0.89674	-0.15724	0.24009	0.42488	1.3971	0.48245	0.43344	0.60789	1.3404	0.42266
238.9312_12	#N/A	0.56905	0.83287	0.93772	-0.092767	0.36232	0.58404	1.0872	0.12057	0.59862	0.7841	1.0413	0.058453	0.85352	0.94335	1.0228	0.032511	0.19225	0.47384	0.85383	-0.22799	0.19953	0.67911	1.1866	0.24679	0.98015	0.98767	1.0008	0.0011472	0.8574	0.99489	1.0245	0.03488	0.04288	0.33211	0.80411	-0.31454	0.23516	0.99772	1.2109	0.27611	0.58064	0.85469	0.93783	-0.092606	0.52835	0.74334	0.87979	-0.18478
238.9331_0.3	#N/A	0.85711	0.95325	0.99055	-0.013703	0.090845	0.36078	1.0824	0.11424	0.13125	0.32571	1.0781	0.10852	0.90283	0.96611	0.99481	-0.0075139	0.55153	0.77391	1.0444	0.062607	0.99419	0.99775	0.99918	-0.0011869	0.58516	0.81028	0.9693	-0.044988	0.22165	0.67106	1.0727	0.10129	0.45009	0.90319	0.95195	-0.071038	0.44681	0.99772	1.0452	0.063795	0.31581	0.64955	0.93692	-0.094	0.068866	0.31064	0.84939	-0.2355
239.0905_3.64	#N/A	0.36652	0.70294	0.88924	-0.16936	0.14392	0.40259	0.76597	-0.38464	0.65845	0.81995	1.0739	0.1029	0.027182	0.31135	0.61107	-0.7106	0.62425	0.81502	0.93477	-0.097309	0.0088617	0.3242	0.58763	-0.76703	0.35612	0.6876	0.88677	-0.17336	0.04348	0.37457	0.67837	-0.55985	0.50029	0.915	0.92086	-0.11894	0.031673	0.85355	0.6338	-0.65791	0.27762	0.61708	0.84744	-0.23881	0.44943	0.68656	0.8902	-0.1678
239.0912_2.63	#N/A	0.7603	0.90819	0.93808	-0.092218	0.089115	0.35523	0.60566	-0.72343	0.92775	0.95225	1.0646	0.090322	0.054574	0.24238	0.50724	-0.97926	0.64545	0.84897	0.89117	-0.16622	0.044362	0.51752	0.53068	-0.91408	0.52833	0.75194	0.85101	-0.23275	0.13583	0.53616	0.6614	-0.5964	0.75519	0.95	0.93859	-0.091429	0.067336	0.60597	0.56682	-0.81904	0.62824	0.76484	0.91557	-0.12726	0.60685	0.73572	0.76266	-0.3909
239.2321_6.56	#N/A	0.014549	0.061487	2.1825	1.126	0.52933	0.74451	0.7953	-0.33043	0.50898	0.64371	1.1349	0.18251	0.36086	0.52925	0.84105	-0.24974	0.0032153	0.021166	0.71421	-0.48559	0.069595	0.53765	1.3447	0.42728	0.062279	0.22516	0.82392	-0.27942	0.0050141	0.17508	1.9443	0.95925	0.97642	0.99775	0.99385	-0.0089015	0.3343	0.89422	1.1668	0.22251	0.39878	0.57854	1.1264	0.17178	0.46828	0.63559	1.2183	0.28487
239.2374_8.52	#N/A	0.31809	0.6008	1.1766	0.23461	0.1232	0.40891	0.7732	-0.37109	0.32771	0.478	1.2509	0.32291	0.1989	0.3717	0.73727	-0.43973	0.86068	0.95376	0.95244	-0.070297	0.20249	0.6506	1.2121	0.27745	0.75192	0.87486	1.0675	0.094195	0.58873	0.92428	0.91493	-0.12827	0.92265	0.98504	1.0337	0.04781	0.86918	0.97753	0.97227	-0.040564	0.19049	0.37304	1.3264	0.4075	0.12443	0.29984	0.62624	-0.67522
465.2477_3.22	tststeroneglc, testosterone glucuronide	0.00018902	0.0021235	1.6477	0.72046	0.33354	0.59965	0.89635	-0.15787	0.0042827	0.040352	1.5569	0.63869	0.96211	0.97742	1.0448	0.063208	0.17021	0.40279	1.1944	0.25629	0.098605	0.53765	1.2442	0.31527	0.0038976	0.035323	1.4099	0.49555	0.49801	0.88063	1.0857	0.11867	0.016296	0.17899	1.2468	0.31824	0.54925	0.94605	1.0721	0.10046	0.13139	0.28988	1.5028	0.58763	0.53311	0.67847	1.1146	0.15647
239.9026_12.81	#N/A	0.97111	0.99236	1.0012	0.0017073	0.22004	0.47196	1.0489	0.068889	0.10839	0.29359	1.0747	0.10394	0.33941	0.59652	0.96608	-0.04979	0.39709	0.66775	1.0518	0.072926	0.86831	0.97871	1.0126	0.018009	0.46763	0.7413	1.0402	0.056868	0.62281	0.96119	1.0195	0.027792	0.71292	0.95631	0.98301	-0.024718	0.96582	0.99772	0.99727	-0.0039405	0.22888	0.55046	1.0677	0.094538	0.045456	0.2949	0.85639	-0.22365
239.9028_0.17	#N/A	0.26919	0.60701	0.90372	-0.14605	0.33634	0.55843	1.064	0.089474	0.36723	0.59931	1.066	0.092222	0.016061	0.25615	0.83265	-0.26421	0.32355	0.61491	0.91208	-0.13276	0.755	0.96947	1.0236	0.033649	0.74136	0.87828	1.034	0.04824	0.2953	0.74965	0.91036	-0.1355	0.2063	0.7392	0.89011	-0.16795	0.46155	0.99772	1.0539	0.075792	0.89404	0.96078	0.97899	-0.03064	0.031049	0.28258	0.86178	-0.2146
240.0951_3.64	#N/A	0.40174	0.72177	0.89027	-0.16769	0.10935	0.37804	0.70865	-0.49686	0.95939	0.98504	1.03	0.042658	0.068062	0.37649	0.65393	-0.61278	0.40524	0.67391	0.88292	-0.17964	0.0090693	0.3242	0.59086	-0.7591	0.40798	0.71913	0.8871	-0.17284	0.040258	0.35879	0.66535	-0.58782	0.45288	0.90319	0.90088	-0.15059	0.02301	0.83391	0.58617	-0.7706	0.16327	0.45691	0.7844	-0.35034	0.59272	0.78322	0.95158	-0.071605
240.1006_5.86	#N/A	0.014573	0.061487	0.7162	-0.48156	0.75243	0.87214	1.0292	0.041544	0.15795	0.31494	0.82713	-0.27381	0.32575	0.49685	0.86051	-0.21674	0.00085127	0.0071092	0.5715	-0.80717	0.3361	0.74073	0.85644	-0.22357	0.012874	0.073914	0.72857	-0.45687	0.051084	0.39708	0.70632	-0.5016	0.30856	0.77412	0.88046	-0.18367	0.53371	0.94605	0.9286	-0.10687	0.53163	0.68566	0.91369	-0.13022	0.45643	0.62454	0.87742	-0.18866
240.2335_4.14	#N/A	0.76035	0.90819	0.88195	-0.18123	0.22474	0.50959	1.2593	0.33262	0.19783	0.35758	1.3071	0.38642	0.47809	0.63193	0.83971	-0.25204	0.47225	0.73135	1.1921	0.25349	0.84449	0.95507	0.89541	-0.15937	0.70115	0.85426	0.86413	-0.21068	0.073749	0.42713	1.5847	0.66422	0.71437	0.93493	1.3016	0.38025	0.97608	0.99278	0.80614	-0.3109	0.93313	0.9654	0.91198	-0.13292	0.38673	0.56714	0.88664	-0.17358
240.2406_6.92	#N/A	4.0204e-05	0.00065526	3.2849	1.7158	0.0044162	0.175	0.60982	-0.71354	0.01328	0.079076	2.3449	1.2295	0.045933	0.22721	0.50379	-0.98912	0.054949	0.17999	1.4017	0.48723	0.028203	0.51752	0.70606	-0.50214	0.58424	0.78769	1.0529	0.074384	0.82619	0.98713	0.92773	-0.10822	0.4471	0.86951	1.1118	0.15286	0.91768	0.98503	1.0148	0.021189	0.31027	0.49114	1.1834	0.24291	0.36872	0.55157	1.2151	0.28112
240.2412_6.56	#N/A	0.0048669	0.027171	2.1812	1.1251	0.62291	0.79727	0.8511	-0.23259	0.45796	0.60334	1.1686	0.22481	0.48933	0.64191	0.87247	-0.19682	0.025898	0.099886	0.77765	-0.36281	0.17531	0.62049	1.205	0.26898	0.83687	0.91851	0.98387	-0.023462	0.017585	0.27984	1.6835	0.75143	0.79348	0.95397	1.0456	0.064315	0.45362	0.93739	1.0947	0.13055	0.2102	0.39374	1.0974	0.13406	0.61646	0.74045	1.1446	0.19485
240.242_8.52	#N/A	0.7202	0.8922	1.0704	0.098213	0.60389	0.7874	0.91323	-0.13095	0.58023	0.69224	1.1193	0.16261	0.12829	0.30684	0.75133	-0.41248	0.56306	0.79969	0.92699	-0.10938	0.38815	0.75684	1.1516	0.20363	0.57774	0.78311	1.1219	0.16594	0.25097	0.68628	0.79732	-0.32678	0.63599	0.92871	1.0849	0.11759	0.33987	0.89422	0.85555	-0.22508	0.16534	0.34023	1.2718	0.34684	0.12043	0.2934	0.66616	-0.58605
240.9232_0.29	#N/A	0.70732	0.89689	1.0157	0.022501	0.29279	0.53055	1.0811	0.11245	0.35881	0.5967	1.0738	0.10277	0.8927	0.96192	0.98964	-0.015029	0.68113	0.85528	1.0337	0.047751	0.69293	0.96842	1.025	0.035555	0.80433	0.89558	1.0146	0.020966	0.16898	0.60408	1.0875	0.12099	0.70234	0.95493	0.97158	-0.041598	0.26197	0.99772	1.0963	0.13258	0.93303	0.97339	1.0019	0.002802	0.027003	0.28258	0.82496	-0.27761
241.2164_7.06	#N/A	6.8216e-06	0.00023681	2.7389	1.4536	0.013575	0.18475	0.6579	-0.60405	0.11444	0.26012	2.0193	1.0138	0.10823	0.28536	0.46719	-1.0979	0.3086	0.58893	1.1948	0.25675	0.055749	0.51752	0.69903	-0.51658	0.67777	0.83961	0.93474	-0.097358	0.37117	0.79058	0.84329	-0.2459	0.68323	0.93493	0.96263	-0.054946	0.70948	0.95035	0.93331	-0.099575	0.72985	0.84675	1.0845	0.11709	0.39974	0.57746	1.2336	0.30283
242.1742_3.54	#N/A	0.40666	0.72295	0.92791	-0.10794	0.50713	0.68987	1.0454	0.064024	0.35194	0.59087	1.0716	0.099738	0.11849	0.44917	0.9109	-0.13463	0.94666	0.97735	1.0049	0.0071142	0.76028	0.96947	0.97024	-0.043582	0.8736	0.92885	0.98774	-0.017793	0.94201	0.99489	0.9931	-0.0099862	0.38343	0.86664	0.9187	-0.12233	0.4255	0.99772	1.0879	0.12148	0.29274	0.62763	1.1108	0.15157	0.0033947	0.28258	0.71254	-0.48895
242.9268_0.3	#N/A	0.59967	0.82447	1.055	0.077182	0.14698	0.43776	1.135	0.1827	0.030496	0.13154	1.1629	0.21775	0.024213	0.19496	1.1056	0.14482	0.37506	0.64522	1.107	0.1467	0.24355	0.67161	1.1577	0.21121	0.19496	0.45763	1.1319	0.17881	0.42524	0.84255	1.0454	0.064029	0.98672	0.99858	1.0091	0.013063	0.30302	0.87744	1.0936	0.12914	0.014345	0.075498	1.2958	0.37388	0.13426	0.30947	0.7777	-0.36271
242.9866_12.3	#N/A	0.78689	0.92918	0.98428	-0.022863	0.3233	0.54892	1.05	0.070326	0.20978	0.43745	1.0665	0.092885	0.1615	0.48332	0.94347	-0.083947	0.52806	0.75922	1.0633	0.088545	0.63896	0.96842	0.95069	-0.072948	0.60955	0.81908	1.0357	0.050569	0.95332	0.99489	0.99746	-0.0036706	0.62554	0.93121	0.97155	-0.041638	0.85725	0.99772	1.0097	0.013903	0.22449	0.54603	1.0736	0.10241	0.026628	0.28258	0.81601	-0.29334
243.0198_12.17	#N/A	0.70428	0.88429	1.0305	0.043344	0.38722	0.64093	1.0485	0.068298	0.27657	0.43289	1.0631	0.088212	0.78547	0.86888	0.98447	-0.022584	0.62476	0.83984	1.0398	0.056354	0.39195	0.7578	1.0693	0.096649	0.50717	0.74067	1.0948	0.13066	0.78241	0.98125	0.95023	-0.073647	0.97674	0.99775	1.0057	0.0081431	0.753	0.95813	0.97024	-0.04359	0.13732	0.29841	1.0882	0.12198	0.20914	0.3885	0.88081	-0.18309
243.1577_3.96	#N/A	0.58498	0.83762	1.0402	0.056925	0.39239	0.60916	1.0771	0.10716	0.46193	0.67891	1.0821	0.11377	0.56942	0.77472	0.93635	-0.094884	0.15701	0.42204	1.1115	0.15246	0.048539	0.47806	0.85626	-0.22388	0.69144	0.85616	0.97527	-0.036132	0.86413	0.99489	1.0027	0.0039013	0.54765	0.93121	0.95917	-0.060142	0.87884	0.99772	0.97571	-0.035473	0.89624	0.96131	0.98584	-0.020576	0.25837	0.5222	0.91429	-0.12928
243.207_6.14	#N/A	0.00015771	0.0018479	3.2192	1.6867	0.004635	0.17674	0.62016	-0.68929	0.062773	0.19049	2.0483	1.0344	0.19865	0.3717	0.56558	-0.82221	0.2305	0.49823	1.1665	0.22215	0.90954	0.9716	0.9971	-0.0041929	0.8577	0.92647	0.94308	-0.084555	0.083144	0.43759	1.3803	0.46497	0.61682	0.92436	1.015	0.021536	0.22898	0.80202	1.2874	0.36445	0.24844	0.43164	1.2572	0.33023	0.76135	0.84783	1.0938	0.1293
243.2112_8.77	#N/A	0.83285	0.93847	0.96933	-0.044937	0.56118	0.76791	1.045	0.063467	0.76998	0.83888	0.94891	-0.07565	0.63877	0.76605	0.96388	-0.053074	0.44726	0.70951	0.89904	-0.15354	0.084803	0.53765	1.2176	0.28409	0.68678	0.84525	0.94613	-0.079888	0.17795	0.59754	1.1524	0.20459	0.4578	0.87526	0.90312	-0.14701	0.14347	0.70718	1.216	0.2821	0.66766	0.79654	0.92126	-0.11832	0.10901	0.28232	0.77511	-0.36753
244.0208_12.18	#N/A	0.52933	0.78372	0.94567	-0.080594	0.0055772	0.18211	1.2645	0.33856	0.035527	0.14193	1.1804	0.23931	0.13219	0.30844	0.89634	-0.15787	0.53969	0.78265	1.0527	0.07405	0.60375	0.84932	1.0391	0.055372	0.067203	0.2387	1.2588	0.33204	0.46741	0.86584	0.91008	-0.13594	0.52381	0.89866	1.0741	0.1031	0.67346	0.94959	0.9495	-0.074753	0.011648	0.067715	1.2797	0.35584	0.0027048	0.15524	0.75385	-0.40766
244.0396_0.33	#N/A	0.77619	0.91544	1.016	0.022921	0.23639	0.51425	1.1776	0.23581	0.11566	0.26117	1.2436	0.31454	0.76755	0.86036	1.0871	0.12051	0.75423	0.89454	0.97437	-0.037456	0.8185	0.94471	1.0599	0.08393	0.64512	0.8219	0.94954	-0.074697	0.76016	0.97641	1.015	0.021511	0.23727	0.69395	0.86225	-0.21381	0.33341	0.89422	1.1288	0.17476	0.68789	0.81395	1.0565	0.079316	0.99297	0.99733	0.98802	-0.017386
244.9061_3.81	#N/A	0.5305	0.81873	0.85065	-0.23335	0.01172	0.22028	0.63541	-0.65425	0.79942	0.90734	1.0542	0.076205	0.052685	0.36499	0.59963	-0.73787	0.47447	0.7221	0.84238	-0.24746	0.049575	0.48244	0.68715	-0.5413	0.31136	0.64545	0.80132	-0.31956	0.083695	0.45487	0.67889	-0.55874	0.30228	0.8252	0.80125	-0.31968	0.1612	0.99772	0.71136	-0.49134	0.2623	0.59414	0.74562	-0.42349	0.34656	0.60504	0.76555	-0.38543
244.9446_0.3	#N/A	0.71745	0.89174	0.98666	-0.01938	0.18943	0.48804	1.1984	0.26116	0.1618	0.31841	1.1494	0.20084	0.40082	0.567	1.0781	0.10846	0.38219	0.65155	1.0946	0.13035	0.064579	0.53765	1.2203	0.28725	0.25861	0.54312	1.2241	0.29167	0.98903	0.99818	0.95663	-0.06397	0.25376	0.70979	0.91057	-0.13515	0.53143	0.94605	1.0543	0.07625	0.028149	0.11324	1.2751	0.35067	0.11521	0.28995	0.72759	-0.45881
244.9914_12.29	#N/A	0.90671	0.9778	1.0075	0.010819	0.73166	0.83766	1.0167	0.023958	0.21565	0.44452	1.0648	0.09064	0.73354	0.87508	0.98194	-0.02629	0.51903	0.75659	1.066	0.092259	0.91834	0.97871	0.98186	-0.026415	0.84682	0.91507	1.0153	0.021926	0.85671	0.99489	1.005	0.0071943	0.6583	0.94261	0.9805	-0.028404	0.66331	0.99772	1.0311	0.044152	0.28784	0.62573	1.0706	0.098392	0.10388	0.35923	0.81562	-0.29404
245.1366_2.42	#N/A	0.78244	0.91883	1.0196	0.02799	0.43738	0.67962	1.0425	0.060057	0.12671	0.27745	1.0942	0.12989	0.12823	0.30684	0.92776	-0.10818	0.2102	0.46326	1.0887	0.12264	0.9077	0.9716	0.98829	-0.017001	0.044694	0.17816	1.142	0.19161	0.28813	0.7218	0.94426	-0.082751	0.56308	0.91136	1.0329	0.046679	0.67526	0.94959	1.0234	0.033301	0.037228	0.1339	1.1611	0.21544	0.87886	0.91767	0.9906	-0.013628
327.232_6.38	C15647, 2-Acyl-1-(1-alkenyl)-sn-glycero-3-phosphate	0.00019341	0.0027846	2.318	1.2129	0.24279	0.49229	0.85666	-0.22321	0.0028923	0.041544	2.8858	1.529	0.24909	0.52893	0.65085	-0.6196	0.006718	0.047387	1.6698	0.73965	0.085877	0.59008	0.78152	-0.35564	0.16063	0.46782	1.2569	0.32986	0.95675	0.99489	0.96852	-0.046139	0.29516	0.82446	1.1724	0.22947	0.52774	0.99772	0.92023	-0.11994	0.015428	0.11339	1.7899	0.83989	0.79525	0.90358	1.0183	0.026107
165.055_2.27	C05594, 3-Methoxy-4-hydroxyphenylethyleneglycol	0.00019653	0.0027912	0.29374	-1.7674	0.33421	0.55843	1.1583	0.21204	0.00042114	0.013018	0.30934	-1.6927	0.45629	0.68508	1.1815	0.24065	8.6068e-05	0.0019246	0.26238	-1.9303	0.26735	0.74533	1.6554	0.72717	0.083997	0.30613	0.58786	-0.76646	0.0048073	0.20723	0.42877	-1.2217	2.1353e-05	0.012339	0.20512	-2.2855	0.92037	0.99772	1.0888	0.12278	0.00030629	0.0065696	0.20918	-2.2572	0.17537	0.42971	0.74531	-0.42409
246.1353_2.42	#N/A	0.72154	0.8922	1.0244	0.034807	0.10431	0.38191	1.1247	0.1695	0.67789	0.76924	0.97301	-0.039474	0.40091	0.567	1.048	0.067691	0.30559	0.58595	1.0684	0.095514	0.89527	0.96811	1.0062	0.0088524	0.2213	0.49585	1.0647	0.090423	0.91374	0.98782	0.99684	-0.004572	0.40597	0.84064	1.0513	0.072117	0.10157	0.65486	0.89751	-0.156	0.27815	0.46002	1.065	0.090906	0.046555	0.19123	1.1077	0.14752
246.1708_1.71	#N/A	0.13004	0.33522	1.3826	0.46737	0.1387	0.42928	1.4374	0.52342	0.004218	0.040021	1.8649	0.89909	0.80076	0.88145	1.0465	0.065511	0.00049849	0.0046715	2.0102	1.0074	0.71115	0.90549	0.94195	-0.086284	4.7616e-05	0.0026009	2.239	1.1629	0.83142	0.98713	0.98305	-0.024659	0.002718	0.073934	1.7677	0.82187	0.6715	0.94959	0.97854	-0.031302	0.0045553	0.036245	4.1566	2.0554	0.95921	0.9766	0.85733	-0.22208
246.2305_6.57	#N/A	3.7605e-05	0.00062294	2.3031	1.2036	0.018758	0.19541	0.70831	-0.49755	0.049504	0.16914	1.7689	0.82282	0.057056	0.24327	0.56197	-0.83144	0.44074	0.70197	1.1002	0.13774	0.1268	0.57315	0.78479	-0.34962	0.64626	0.82195	0.91608	-0.12646	0.72099	0.96638	0.92303	-0.11555	0.69242	0.93493	0.94219	-0.08591	0.85793	0.977	1.0092	0.013253	0.96365	0.98262	0.98893	-0.016055	0.41258	0.58886	1.1984	0.2611
246.2425_3.37	#N/A	0.17183	0.41539	0.89898	-0.15364	0.99591	0.99799	0.99005	-0.014428	0.87829	0.92018	1.0067	0.0096597	0.64958	0.77219	0.9777	-0.03254	0.52841	0.77666	0.96212	-0.055718	0.85033	0.95792	0.97094	-0.042547	0.63059	0.81589	1.0628	0.087814	0.22442	0.65637	0.87488	-0.19285	0.15992	0.612	0.90029	-0.15154	0.41303	0.91931	1.062	0.08677	0.8287	0.90638	1.0139	0.01989	0.054972	0.20642	0.7802	-0.35808
246.905_3.8	#N/A	0.70478	0.89676	0.92673	-0.10979	0.070245	0.32812	0.72946	-0.4551	0.67835	0.83289	1.0795	0.11031	0.034675	0.33813	0.63951	-0.64495	0.65154	0.83509	0.90327	-0.14677	0.01768	0.3271	0.69278	-0.52953	0.47907	0.7458	0.87781	-0.18801	0.1639	0.594	0.77165	-0.37398	0.50147	0.915	0.89293	-0.16338	0.088473	0.99772	0.6966	-0.52159	0.57218	0.84828	0.88094	-0.18288	0.21749	0.47922	0.73778	-0.43873
489.248_3.04	5adtststeroneglc, 5alpha-Dihydrotestosterone glucuronide	0.00020613	0.0023016	2.8562	1.5141	0.28088	0.55816	0.82395	-0.27937	5.2526e-05	0.0019658	2.8508	1.5114	0.59637	0.73288	1.0135	0.01937	6.4742e-05	0.0014069	2.9966	1.5833	0.50902	0.80605	0.94509	-0.081473	0.00034449	0.0083575	2.4232	1.2769	0.71323	0.96266	1.0277	0.039406	0.013608	0.16667	1.7941	0.84323	0.38277	0.90596	0.86224	-0.21384	0.00011979	0.0032642	4.8662	2.2828	0.17149	0.34417	0.62272	-0.68335
153.1272_6.35	C00219, (5Z,8Z,11Z,14Z)-Icosatetraenoic acid	0.00022813	0.0024636	4.6648	2.2218	0.014224	0.18475	0.59905	-0.73925	0.026165	0.11989	2.7155	1.4412	0.2392	0.41567	0.52186	-0.93827	0.0457	0.15525	1.5613	0.64271	0.069303	0.53765	0.67782	-0.56103	0.13325	0.37352	1.2571	0.33011	0.40436	0.82271	0.84476	-0.24339	0.10577	0.48834	1.3626	0.4464	0.53777	0.94605	0.92704	-0.1093	0.45169	0.62247	1.209	0.27383	0.34182	0.52348	1.5532	0.63522
247.9552_3.03	#N/A	0.00043613	0.0042581	1.6209	0.69681	0.74565	0.86957	0.97371	-0.038429	4.828e-06	0.00025163	2.2124	1.1456	0.35117	0.52031	0.88334	-0.17896	1.409e-05	0.00055834	1.8976	0.92415	0.97665	0.99137	0.98761	-0.017992	0.0015395	0.019691	1.7099	0.77387	0.99719	0.9991	1.003	0.0043897	0.00085313	0.039186	1.4616	0.54753	0.11915	0.68898	0.86701	-0.20588	2.3286e-06	0.00034812	3.6138	1.8535	0.1821	0.35792	0.7272	-0.45958
248.246_7.06	#N/A	8.3555e-06	0.00025586	2.7926	1.4816	0.010626	0.18211	0.62534	-0.67729	0.094586	0.23115	1.9283	0.94735	0.08904	0.26568	0.49518	-1.014	0.14721	0.3664	1.2432	0.31405	0.045345	0.51752	0.69693	-0.52092	0.32738	0.61836	0.86181	-0.21456	0.98102	0.99818	0.97471	-0.036949	0.88704	0.97061	1.0219	0.031307	0.5157	0.94605	0.88903	-0.16969	0.87711	0.93395	1.0434	0.061242	0.36522	0.54945	1.289	0.36629
248.9599_0.29	#N/A	0.83054	0.94469	0.98321	-0.024422	0.11462	0.38122	1.0724	0.1009	0.49315	0.69884	1.0343	0.048644	0.76458	0.89229	1.0174	0.024925	0.62826	0.81923	1.0535	0.075249	0.66506	0.96842	1.0339	0.048058	0.52905	0.78205	1.0696	0.097011	0.91846	0.99489	0.99338	-0.0095796	0.47426	0.91293	0.94534	-0.081089	0.59958	0.99772	1.0449	0.063392	0.37451	0.70287	1.0624	0.087334	0.035211	0.28258	0.81063	-0.30289
248.9601_11.99	#N/A	0.34382	0.67924	0.96177	-0.056232	0.062276	0.32812	1.0831	0.1152	0.1132	0.29924	1.063	0.088154	0.28618	0.55375	0.9657	-0.050354	0.38755	0.66514	1.0503	0.070768	0.75239	0.96947	0.97942	-0.030003	0.50446	0.76299	1.0383	0.054211	0.93848	0.99489	0.99155	-0.012244	0.60447	0.93121	0.97645	-0.034379	0.78409	0.99772	1.0159	0.022766	0.72897	0.90991	1.0176	0.025149	0.037186	0.28258	0.85927	-0.21881
249.0539_0.4	#N/A	0.89597	0.96471	0.95695	-0.063478	0.86827	0.93141	0.99381	-0.0089591	0.065553	0.19583	1.4138	0.4996	0.032503	0.20657	0.6931	-0.52886	0.54926	0.78949	0.84029	-0.25105	0.63586	0.86588	0.86249	-0.21342	0.93874	0.97119	1.0559	0.078412	0.74145	0.97243	0.86628	-0.2071	0.39847	0.83102	0.84924	-0.23575	0.32277	0.89151	1.1687	0.22494	0.018838	0.088772	1.7734	0.82652	0.0022523	0.15524	0.39203	-1.351
249.1809_5.05	#N/A	0.32344	0.60545	1.1207	0.16442	0.56514	0.77016	1.0384	0.05442	0.043427	0.159	1.255	0.32769	0.47141	0.62764	0.93328	-0.099615	0.071691	0.2178	1.1825	0.24183	0.86054	0.96056	0.99343	-0.0095027	0.12423	0.35412	1.1815	0.24056	0.91024	0.98782	0.98931	-0.015501	0.98015	0.99775	0.99816	-0.0026574	0.48985	0.94605	1.0575	0.080621	0.40855	0.58518	1.1244	0.16921	0.13044	0.30558	0.77605	-0.36578
249.2544_11.8	#N/A	0.45267	0.72	0.86889	-0.20276	0.25804	0.53597	1.0807	0.11203	0.98616	0.99155	0.95186	-0.071171	0.56432	0.70706	0.96545	-0.05073	0.61279	0.83535	0.89756	-0.15592	0.3644	0.75072	1.0911	0.12581	0.82699	0.9153	0.99504	-0.0071721	0.92801	0.98971	0.98354	-0.023946	0.49787	0.89475	0.87829	-0.18723	0.70591	0.95014	0.96179	-0.056204	0.60423	0.74541	1.0358	0.050769	0.013252	0.15949	0.75488	-0.40567
249.9161_12.12	#N/A	0.54517	0.79494	1.0299	0.042488	0.06538	0.31311	1.107	0.14665	0.029748	0.12957	1.1452	0.19556	0.37118	0.54007	0.94647	-0.079368	0.3487	0.6231	1.0668	0.093253	0.71578	0.90549	1.0354	0.050136	0.38314	0.66045	1.0891	0.12317	0.8407	0.98713	1.0079	0.01137	0.55547	0.91136	1.0469	0.066109	0.84636	0.97627	1.013	0.018601	0.0027143	0.026122	1.2103	0.27535	0.079127	0.2388	0.82656	-0.27481
249.9636_11.99	#N/A	0.55145	0.82678	0.9781	-0.031947	0.02175	0.26688	1.1267	0.17204	0.12912	0.32571	1.0846	0.11721	0.68281	0.84627	0.97445	-0.037334	0.1724	0.44738	1.0854	0.11821	0.65715	0.96842	0.96806	-0.046836	0.43328	0.72754	1.0429	0.060627	0.96414	0.99489	0.99336	-0.009606	0.94244	0.99673	1.0025	0.0035973	0.83075	0.99772	0.98472	-0.022222	0.58318	0.85476	1.0404	0.057104	0.28575	0.55005	0.91047	-0.13532
249.9776_12.62	#N/A	0.60145	0.85116	1.021	0.030016	0.043293	0.29408	1.1017	0.13967	0.16426	0.38027	1.0863	0.11941	0.48337	0.70558	1.035	0.049672	0.10535	0.33052	1.1161	0.15841	0.3596	0.83282	0.93506	-0.096866	0.35619	0.6876	1.066	0.092238	0.59587	0.95612	1.0296	0.042113	0.98056	0.99696	1.0127	0.018146	0.44972	0.99772	1.0589	0.082602	0.063389	0.28593	1.1121	0.15328	0.11169	0.36352	0.87919	-0.18576
250.1447_5.45	#N/A	0.45153	0.76173	0.86419	-0.21058	0.19669	0.45047	1.2464	0.31771	0.76809	0.89039	1.0152	0.021769	0.55505	0.7696	0.92791	-0.10795	0.99603	0.99603	0.98262	-0.025295	0.46166	0.90667	1.0701	0.097758	0.48865	0.75414	1.1131	0.15453	0.19564	0.63742	0.81033	-0.30342	0.87647	0.98902	0.99436	-0.0081543	0.37982	0.99772	0.8934	-0.16261	0.55007	0.84029	1.0599	0.083935	0.11786	0.37087	0.80192	-0.31847
250.1785_3.87	#N/A	0.17179	0.41539	0.89174	-0.1653	0.36784	0.62428	1.0612	0.085693	0.81315	0.87834	1.0165	0.023576	0.34642	0.51631	0.92589	-0.11109	0.84242	0.94897	0.98722	-0.018563	0.64886	0.87487	1.0249	0.035459	0.76088	0.88022	1.04	0.056536	0.94031	0.99455	0.97588	-0.035222	0.36395	0.80123	0.92198	-0.11719	0.24334	0.81966	1.1158	0.15803	0.4013	0.5789	1.0603	0.084496	0.0057862	0.15524	0.73622	-0.44179
250.253_8.25	#N/A	0.92416	0.97126	0.9826	-0.025325	0.015073	0.18599	0.69838	-0.51792	0.82672	0.88778	1.0788	0.10945	0.088072	0.26568	0.67692	-0.56295	0.047167	0.15967	0.74318	-0.42822	0.079391	0.53765	1.2161	0.28228	0.17831	0.44217	0.81574	-0.29382	0.78664	0.98125	0.98884	-0.016196	0.70072	0.93493	0.95096	-0.072541	0.81014	0.97316	1.061	0.085426	0.41575	0.58922	1.2299	0.29849	0.31481	0.50097	0.75257	-0.4101
250.9245_0.36	#N/A	0.0066096	0.033732	0.77884	-0.36059	0.060975	0.30803	1.1995	0.26242	0.83731	0.894	0.98791	-0.017552	0.8577	0.91618	1.0686	0.095724	0.037616	0.13479	0.78821	-0.34335	0.24036	0.67161	1.1713	0.22811	0.0029533	0.029694	0.76721	-0.38231	0.73185	0.97051	1.0636	0.088969	0.014999	0.17223	0.78327	-0.35242	0.9224	0.98503	1.0215	0.030722	0.0005252	0.0089951	0.54719	-0.86989	0.25702	0.43921	0.79044	-0.33928
250.991_12.31	#N/A	0.93171	0.98098	0.99673	-0.0047291	0.45731	0.6566	1.0423	0.05978	0.076478	0.24916	1.1227	0.16701	0.10056	0.42355	0.89635	-0.15787	0.49481	0.73349	1.0459	0.064762	0.99839	0.99841	1.0039	0.005585	0.60684	0.81873	1.0467	0.065855	0.84963	0.99489	0.99997	-4.6651e-05	0.87228	0.98902	1.0232	0.033118	0.95911	0.99772	0.99952	-0.00069442	0.30936	0.64331	1.0778	0.10803	0.10121	0.35923	0.84052	-0.25064
251.1006_3.78	#N/A	0.74423	0.91465	0.94773	-0.077451	0.47244	0.66919	1.1034	0.14191	0.21863	0.44879	1.3023	0.38103	0.15133	0.47664	0.72968	-0.45466	0.90629	0.95634	0.97869	-0.031082	0.92327	0.97871	1.0183	0.026144	0.90133	0.94729	1.0202	0.028856	0.36311	0.81895	1.1127	0.15405	0.63424	0.93123	0.93104	-0.10308	0.34104	0.99772	1.3618	0.44552	0.16764	0.46489	1.2794	0.35546	0.38343	0.63658	0.83999	-0.25156
251.1238_4.26	#N/A	0.62218	0.83885	1.092	0.12695	0.93852	0.97295	1.027	0.038413	0.084495	0.21731	1.3573	0.44069	0.28602	0.46131	0.83247	-0.26453	0.1497	0.36952	1.3012	0.37979	0.3255	0.73537	0.84389	-0.24488	0.10526	0.32326	1.3832	0.46803	0.10756	0.48415	0.72185	-0.47022	0.49381	0.89475	1.1728	0.22999	0.080546	0.62991	0.68385	-0.54825	0.78536	0.8808	0.9536	-0.068542	0.32449	0.50995	0.77751	-0.36307
251.1669_3.03	#N/A	1.9026e-06	0.00014972	1.7297	0.79052	0.84448	0.91898	1.109	0.14932	1.2387e-09	3.1292e-07	2.3901	1.257	0.80829	0.88666	1.0144	0.02068	6.8051e-07	0.00010529	2.4537	1.295	0.55829	0.82337	0.92666	-0.10989	7.0268e-05	0.0030215	2.1225	1.0857	0.92232	0.98782	1.0002	0.00030137	1.7321e-05	0.0029172	1.5635	0.64476	0.11057	0.6707	0.80471	-0.31346	1.7384e-06	0.00031938	5.4163	2.4373	0.51108	0.66643	0.82088	-0.28476
329.2483_6.4	C06429, (4Z,7Z,10Z,13Z,16Z,19Z)-Docosahexaenoic acid	0.00022918	0.0024636	2.1185	1.083	0.25032	0.53051	0.86839	-0.20358	0.00067212	0.013277	2.9365	1.5541	0.11938	0.297	0.63055	-0.66531	0.0048502	0.028753	1.617	0.69328	0.169	0.61357	0.84644	-0.24053	0.075401	0.25611	1.3343	0.41603	0.81882	0.98713	0.95418	-0.067668	0.214	0.67977	1.1906	0.25168	0.49669	0.94605	0.93176	-0.10197	0.0042426	0.035431	1.8837	0.91358	0.6145	0.74045	0.94458	-0.082261
251.232_6.72	#N/A	0.00022216	0.0024139	3.4289	1.7777	0.0060292	0.18211	0.61691	-0.69688	0.072315	0.20581	2.1718	1.1189	0.18561	0.35903	0.47833	-1.0639	0.1557	0.38049	1.1861	0.24625	0.1751	0.62049	0.78227	-0.35426	0.42939	0.69312	0.96467	-0.051899	0.57726	0.9179	0.90507	-0.14389	0.36351	0.80123	1.0637	0.089142	0.79436	0.96797	0.98611	-0.020175	0.64004	0.7741	0.98883	-0.016212	0.19064	0.36815	1.5723	0.65289
253.1798_3.87	#N/A	0.024665	0.093348	1.5643	0.64556	0.086141	0.35523	0.69991	-0.51476	0.0015045	0.022817	2.4695	1.3042	0.012626	0.17721	0.47074	-1.087	0.57979	0.81034	0.97625	-0.034682	0.12433	0.56979	0.62592	-0.67596	0.017507	0.091178	0.6659	-0.58663	0.064043	0.41752	0.70495	-0.50442	0.014174	0.16799	0.67079	-0.57606	0.051048	0.54877	0.69172	-0.53175	0.67233	0.80164	0.9357	-0.095883	0.26042	0.44303	0.77629	-0.36533
253.1897_3.03	#N/A	0.00054013	0.0050772	1.8985	0.92489	0.96315	0.98508	1.1018	0.13983	4.1548e-07	3.3587e-05	2.886	1.5291	0.35599	0.52534	0.89912	-0.15341	3.1773e-05	0.00089186	2.9324	1.5521	0.55206	0.82219	0.87301	-0.19593	5.4124e-05	0.0027346	2.2474	1.1682	0.79604	0.98426	0.99791	-0.0030191	0.0043621	0.087858	1.5034	0.5882	0.10601	0.66952	0.8004	-0.32121	2.1859e-05	0.0012993	5.5534	2.4734	0.31908	0.5042	0.68448	-0.54691
277.215_6.12	C14826, 12(13)-EpOME	0.00026352	0.0035951	4.1117	2.0397	0.015249	0.23368	0.5395	-0.89031	0.049721	0.20177	2.3966	1.261	0.067617	0.37649	0.38729	-1.3685	0.20869	0.49359	1.17	0.22653	0.11539	0.63979	0.69909	-0.51646	0.94379	0.97343	0.79308	-0.33446	0.96735	0.99489	0.91931	-0.12137	0.84579	0.9843	0.78982	-0.34041	0.65214	0.99772	0.98596	-0.020402	0.83951	0.94831	0.70678	-0.50067	0.38538	0.6366	1.2715	0.34654
253.2161_6.34	#N/A	0.00010699	0.0021216	6.2811	2.651	0.022696	0.26854	0.55123	-0.85927	0.030921	0.16413	3.2689	1.7088	0.22965	0.5241	0.38301	-1.3845	0.064218	0.23801	1.4201	0.50595	0.074923	0.56245	0.61261	-0.70697	0.21031	0.54043	1.0995	0.1368	0.45353	0.86983	0.74956	-0.41589	0.18857	0.72862	1.1838	0.24348	0.67436	0.99772	0.91419	-0.12943	0.3615	0.69581	1.1574	0.21092	0.33832	0.59901	1.5143	0.59866
254.2481_5.74	#N/A	0.11681	0.31026	2.623	1.3912	0.25519	0.53341	0.44206	-1.1777	0.0829	0.21631	1.1633	0.21825	0.11649	0.29245	0.87204	-0.19754	0.082372	0.24144	1.1699	0.22637	0.54589	0.81965	0.95849	-0.061159	0.80806	0.90727	1.0189	0.027028	0.95059	0.99644	0.99172	-0.01199	0.92535	0.98532	0.99114	-0.012846	0.57611	0.94605	1.0739	0.10286	0.082232	0.21724	1.2137	0.27939	0.14975	0.32428	0.84008	-0.25139
254.8249_0.34	#N/A	0.72953	0.89628	0.98053	-0.02836	0.55509	0.76264	0.96947	-0.044737	0.15898	0.31563	1.0845	0.11708	0.019454	0.19091	0.85472	-0.22648	0.12892	0.33793	0.91994	-0.12039	0.73025	0.911	0.984	-0.023266	0.87878	0.93672	1.0081	0.011633	0.5933	0.92433	0.97142	-0.041834	0.87666	0.97016	1.0149	0.021348	0.99057	0.99599	0.99594	-0.0058724	0.24735	0.43092	0.89806	-0.15511	0.14165	0.31529	0.79426	-0.33232
508.3746_6.16	C04230, 1-Acyl-sn-glycero-3-phosphocholine	0.00029288	0.0030046	0.55505	-0.84931	0.024	0.21377	0.68333	-0.54934	0.046577	0.16379	0.73206	-0.44997	0.016898	0.1846	0.58294	-0.77858	3.9435e-06	0.00032051	0.42035	-1.2504	0.043548	0.51752	0.70469	-0.50493	0.002209	0.024396	0.61562	-0.69989	0.0063836	0.1825	0.55982	-0.83696	0.3114	0.77526	1.1457	0.19624	0.0017753	0.21808	0.54739	-0.86936	0.089567	0.22913	0.71773	-0.47849	0.84327	0.89749	0.91535	-0.1276
255.0862_2.62	#N/A	0.73811	0.91265	0.92981	-0.10499	0.15958	0.4131	0.58383	-0.77639	0.85481	0.93196	1.0763	0.10614	0.085159	0.39281	0.51769	-0.94984	0.88603	0.94444	0.92447	-0.1133	0.038876	0.44635	0.5015	-0.99567	0.71223	0.86638	0.87288	-0.19614	0.148	0.58718	0.65987	-0.59976	0.97688	0.99696	0.97962	-0.029704	0.088496	0.99772	0.56687	-0.81892	0.394	0.72825	0.74102	-0.43241	0.65067	0.82009	0.86206	-0.21414
255.2116_3.84	#N/A	0.91152	0.96921	1.009	0.012991	0.28424	0.56209	1.4166	0.50241	0.38517	0.53491	1.254	0.32655	0.28213	0.45772	1.3058	0.38497	0.95484	0.98456	1.0372	0.052631	0.095962	0.53765	1.6174	0.69372	0.38218	0.66045	1.2943	0.37221	0.19814	0.61989	1.3524	0.43556	0.26704	0.7288	1.2934	0.37113	0.67242	0.94959	1.1601	0.21426	0.12083	0.27577	1.8524	0.8894	0.61568	0.74045	1.1982	0.26086
255.2323_6.37	#N/A	0.00024509	0.0025934	4.2312	2.0811	0.011784	0.18211	0.62375	-0.68096	0.019225	0.096604	2.5918	1.3739	0.12547	0.30367	0.49331	-1.0194	0.044245	0.15207	1.4947	0.57988	0.090965	0.53765	0.72167	-0.47058	0.18758	0.4524	1.1239	0.16855	0.45009	0.86074	0.84276	-0.24681	0.16268	0.61742	1.2363	0.30599	0.59699	0.94605	0.92786	-0.10803	0.30207	0.48412	1.2466	0.31799	0.38574	0.56714	1.3966	0.48194
328.2351_6.38	C06429, (4Z,7Z,10Z,13Z,16Z,19Z)-Docosahexaenoic acid	0.00030755	0.0038943	2.3274	1.2187	0.2219	0.47201	0.85039	-0.2338	0.003451	0.044232	3.0605	1.6138	0.25272	0.53191	0.63032	-0.66584	0.010963	0.067795	1.6901	0.75712	0.10267	0.62104	0.77531	-0.36716	0.16434	0.47109	1.2723	0.34738	0.81967	0.99489	0.94322	-0.084333	0.38752	0.87213	1.1457	0.19622	0.74996	0.99772	0.96299	-0.05441	0.015073	0.11316	1.8511	0.88835	0.78222	0.89555	1.0237	0.033806
255.2332_6.76	#N/A	0.00086413	0.0074	2.0424	1.0302	0.694	0.84188	0.96633	-0.049409	0.00081247	0.015204	2.4261	1.2786	0.030837	0.20433	0.6468	-0.6286	0.0011307	0.0087891	1.8754	0.90718	0.15485	0.59261	0.86063	-0.21653	0.094429	0.29866	1.3562	0.43961	0.70017	0.95675	1.025	0.035683	0.13536	0.56324	1.3337	0.41548	0.59333	0.94605	1.0794	0.11024	0.17806	0.35889	1.3562	0.4396	0.28606	0.46806	0.79096	-0.33832
255.8253_12.4	#N/A	0.96585	0.99035	1.006	0.0086221	0.47712	0.67054	1.0475	0.066982	0.83498	0.92085	1.0138	0.019771	0.40624	0.64691	0.94604	-0.080032	0.7601	0.89159	1.0272	0.038714	0.91707	0.97871	0.98389	-0.023434	0.85688	0.9204	1.0067	0.0096872	0.92666	0.99489	0.99638	-0.0052358	0.46388	0.90453	0.94372	-0.083568	0.98653	0.99772	1.0282	0.040089	0.67289	0.89294	1.0303	0.043057	0.040246	0.28258	0.81157	-0.30121
255.9454_12.31	#N/A	0.20902	0.47093	0.88	-0.18443	0.14027	0.43018	1.1353	0.18313	0.40104	0.54963	1.071	0.098957	0.19205	0.36527	0.89003	-0.16808	0.37167	0.64165	0.92055	-0.11943	0.12002	0.56485	1.1563	0.20948	0.99007	0.99397	1.0236	0.033613	0.94494	0.9948	0.99579	-0.0060862	0.44992	0.8718	0.93327	-0.099639	0.64586	0.94723	1.0377	0.053443	0.15995	0.33519	1.1321	0.17899	0.0019779	0.15524	0.64168	-0.64008
255.9791_0.31	#N/A	0.37204	0.64876	0.90478	-0.14436	0.48918	0.71639	0.9522	-0.070661	0.83628	0.894	0.96408	-0.052768	0.00023616	0.036713	0.76941	-0.37818	0.09585	0.27322	0.81561	-0.29405	0.555	0.82232	1.0602	0.084294	0.60734	0.80277	0.94044	-0.088594	0.40912	0.82271	0.92	-0.1203	0.60534	0.92265	1.0487	0.068567	0.25545	0.83753	0.88898	-0.16977	0.94638	0.97434	0.99336	-0.0096071	0.029272	0.16867	0.76894	-0.37906
256.2146_3.84	#N/A	0.91602	0.96926	0.96863	-0.045988	0.28665	0.56244	1.4419	0.52796	0.46962	0.6139	1.2067	0.27109	0.21252	0.38624	1.3664	0.45036	0.90228	0.9662	1.0057	0.0082284	0.11071	0.54309	1.6428	0.71619	0.43938	0.69784	1.281	0.35723	0.19617	0.61916	1.3889	0.47392	0.26474	0.72575	1.3523	0.43544	0.91649	0.98503	1.0805	0.11174	0.11751	0.27172	1.8521	0.88917	0.61374	0.74045	1.2169	0.28325
332.2709_6.61	CE2510,	0.00031238	0.0031725	2.9909	1.5806	0.093005	0.36104	0.65843	-0.6029	0.025584	0.11778	2.0336	1.024	0.17531	0.34838	0.62741	-0.67253	0.26653	0.53914	1.1627	0.21743	0.52405	0.81096	0.91379	-0.13006	0.63484	0.81825	1.052	0.073123	0.069042	0.42671	1.2877	0.36485	0.24091	0.69557	1.1523	0.20447	0.89881	0.98503	1.067	0.093603	0.053679	0.16951	1.5222	0.60616	0.16175	0.33668	1.2377	0.30772
256.264_8.06	#N/A	0.72224	0.8922	1.0427	0.060382	0.045502	0.27207	0.74164	-0.43121	0.1257	0.27647	1.1574	0.21088	0.010175	0.16718	0.6931	-0.52887	0.70765	0.87525	0.95402	-0.067916	0.44787	0.78098	0.93392	-0.098623	0.21016	0.48047	1.1194	0.16269	0.057256	0.41238	0.80507	-0.31282	0.22703	0.68514	1.1505	0.2023	0.6396	0.94605	0.96018	-0.058622	0.0012687	0.016205	1.7167	0.77965	0.042245	0.1838	0.69283	-0.52943
256.2642_8.52	#N/A	0.13707	0.35021	1.2334	0.30263	0.059979	0.30686	0.76545	-0.38562	0.15088	0.30678	1.3319	0.41353	0.10032	0.27774	0.71355	-0.48692	0.8902	0.96311	0.96292	-0.054506	0.18045	0.62703	1.1949	0.25689	0.91024	0.95563	1.0468	0.066023	0.76969	0.97841	0.95554	-0.065608	0.98184	0.99775	1.0302	0.042922	0.92731	0.98503	1.0139	0.01991	0.2356	0.41998	1.2975	0.37572	0.15589	0.33162	0.65804	-0.60376
256.8227_0.34	#N/A	0.65912	0.85774	0.97507	-0.036427	0.52396	0.74226	0.96484	-0.051643	0.20639	0.36718	1.0815	0.11306	0.0094814	0.16018	0.83034	-0.26822	0.062568	0.19789	0.91375	-0.13013	0.67541	0.88925	0.98769	-0.017872	0.28605	0.57431	0.93908	-0.09068	0.8742	0.98713	1.0032	0.004564	0.84423	0.96483	1.0138	0.019734	0.95083	0.98892	0.9923	-0.011151	0.14283	0.30611	0.86852	-0.20337	0.24874	0.43077	0.8449	-0.24315
257.1741_4.21	#N/A	0.0044072	0.02877	0.3007	-1.7336	0.021361	0.26688	0.66407	-0.59058	0.0039964	0.047193	0.2906	-1.7829	0.086091	0.3932	0.65869	-0.60233	0.00037539	0.0053316	0.20984	-2.2526	0.33065	0.80615	1.1992	0.26211	0.026311	0.14554	0.39011	-1.3581	0.39216	0.83304	0.82017	-0.28601	0.00017262	0.020158	0.19065	-2.391	0.78607	0.99772	1.061	0.085411	0.00047941	0.0088396	0.1436	-2.7998	0.028641	0.28258	0.77088	-0.37542
257.2248_4.05	#N/A	0.52077	0.77559	0.80747	-0.30852	0.55619	0.7628	1.1904	0.25147	0.70586	0.79208	0.91008	-0.13593	0.42091	0.58585	1.165	0.22029	0.30736	0.58767	0.7048	-0.50471	0.17134	0.61505	1.5889	0.66799	0.50764	0.74067	0.80617	-0.31085	0.28415	0.72072	1.3439	0.42641	0.71062	0.93493	0.8804	-0.18377	0.54779	0.94605	1.3276	0.40877	0.7823	0.87982	0.99803	-0.0028413	0.55124	0.69279	1.3122	0.39198
257.227_3.78	#N/A	0.29268	0.57192	1.4401	0.52612	0.82896	0.91405	0.95686	-0.063627	0.021407	0.10314	2.1085	1.0762	0.74505	0.8445	0.85758	-0.22165	0.091711	0.26328	1.8871	0.91619	0.71702	0.90549	0.95903	-0.06035	0.0075847	0.052316	2.5728	1.3633	0.87454	0.98713	0.94607	-0.079984	0.0049522	0.091779	2.561	1.3567	0.93019	0.98503	0.90839	-0.13862	0.2944	0.47637	1.9106	0.93401	0.57569	0.70986	1.0301	0.042769
330.2516_6.4	C06429, (4Z,7Z,10Z,13Z,16Z,19Z)-Docosahexaenoic acid	0.00033883	0.00339	2.1023	1.072	0.33876	0.60182	0.89374	-0.16208	0.0011789	0.020306	2.9689	1.5699	0.15966	0.3323	0.63481	-0.65561	0.0082885	0.043966	1.6233	0.69895	0.19407	0.64086	0.83239	-0.26467	0.099177	0.30837	1.3214	0.40202	0.82425	0.98713	0.94966	-0.074521	0.2342	0.69097	1.176	0.23387	0.53734	0.94605	0.94566	-0.080613	0.0044256	0.036187	1.9215	0.94222	0.74171	0.83277	0.96476	-0.051763
257.267_8.52	#N/A	0.097871	0.27703	1.2612	0.33478	0.033722	0.23829	0.73496	-0.44427	0.084776	0.21749	1.3708	0.45503	0.15269	0.32733	0.75608	-0.40338	0.38844	0.65474	1.1167	0.15925	0.60317	0.84932	1.1121	0.15328	0.39833	0.6682	1.1596	0.21366	0.77427	0.97841	1.0055	0.0078494	0.55296	0.91136	1.2353	0.3049	0.99707	0.99882	1.0494	0.069536	0.076048	0.2076	1.3884	0.47343	0.23171	0.41223	0.75088	-0.41334
257.8204_12.4	#N/A	0.92435	0.98032	1.0101	0.014462	0.83565	0.90264	1.015	0.021409	0.37749	0.60779	1.0693	0.096634	0.50148	0.72196	0.95127	-0.072077	0.60118	0.80597	1.0451	0.063609	0.67185	0.96842	0.96212	-0.055711	0.40401	0.71605	1.0618	0.086458	0.094226	0.47744	0.89107	-0.16638	0.75533	0.95793	0.97612	-0.034869	0.69138	0.99772	1.0267	0.037992	0.40607	0.73904	1.0622	0.086988	0.02693	0.28258	0.82416	-0.27901
258.2285_4.05	#N/A	0.59515	0.82447	0.82669	-0.27458	0.62473	0.79768	1.169	0.22533	0.61341	0.71763	0.82938	-0.2699	0.24962	0.42709	1.325	0.40602	0.3128	0.59137	0.68022	-0.55592	0.18677	0.63545	1.5884	0.66757	0.50428	0.73888	0.77452	-0.36862	0.31311	0.73604	1.3718	0.45612	0.76548	0.95	0.88368	-0.17841	0.56181	0.94605	1.3115	0.39125	0.73531	0.84918	1.0043	0.0061489	0.55699	0.69614	1.3001	0.37862
283.2635_7.57	C01530, Octadecanoic acid	0.00035222	0.0043045	2.1788	1.1235	0.0023454	0.12294	0.65877	-0.60215	0.026243	0.15036	1.9056	0.93023	0.043287	0.34876	0.55657	-0.84537	0.037184	0.16284	1.3806	0.46533	0.0021791	0.18701	0.67442	-0.56828	0.60582	0.8184	1.0744	0.10347	0.23704	0.68819	0.80287	-0.31676	0.783	0.96518	1.0354	0.050205	0.4162	0.99772	0.84887	-0.23638	0.64735	0.87967	1.0731	0.10172	0.96319	0.98283	0.96333	-0.053898
258.6417_5.36	#N/A	0.84033	0.94406	0.98638	-0.019778	0.80355	0.90121	1.0424	0.05995	0.51448	0.64581	1.067	0.093593	0.45851	0.61695	0.92586	-0.11113	0.79804	0.92163	0.98558	-0.020952	0.52731	0.81259	0.94361	-0.083739	0.81447	0.9096	0.98306	-0.024648	0.96073	0.99785	1.032	0.045379	0.20849	0.67743	1.1066	0.14608	0.22093	0.79127	0.90485	-0.14425	0.0024946	0.024958	1.3188	0.39919	0.15734	0.33162	0.87813	-0.1875
258.8277_0.34	#N/A	0.47042	0.73152	0.95969	-0.059352	0.14337	0.43505	1.0845	0.1171	0.36077	0.5113	1.0631	0.088337	0.1348	0.30965	0.90699	-0.14084	0.64728	0.84962	0.9732	-0.039189	0.48993	0.7981	0.96027	-0.058488	0.81227	0.9096	1.0101	0.01449	0.13047	0.52632	1.0649	0.090675	0.20962	0.67783	1.0721	0.10047	0.36812	0.90248	0.95445	-0.067266	0.35644	0.54244	0.92694	-0.10946	0.2479	0.43004	0.86188	-0.21444
259.1918_6.48	#N/A	1.7878e-05	0.00039274	1.8	0.848	0.16063	0.45787	0.86004	-0.21752	6.4852e-05	0.0022994	2.174	1.1203	0.027356	0.19959	0.6698	-0.5782	0.022226	0.090019	1.3382	0.42027	0.19725	0.64472	0.84169	-0.24863	0.11181	0.33376	1.1946	0.25649	0.24351	0.67974	0.88825	-0.17096	0.42638	0.85914	1.1232	0.16761	0.61829	0.94605	0.92925	-0.10585	0.018143	0.086276	1.5193	0.60341	0.35623	0.54131	0.84721	-0.23921
259.2435_8.77	#N/A	0.27566	0.55469	0.86146	-0.21515	0.44952	0.68461	1.0693	0.096604	0.53329	0.65846	0.91498	-0.12819	0.89962	0.94253	0.97921	-0.030312	0.46973	0.7286	0.90472	-0.14446	0.086166	0.53765	1.2355	0.30504	0.71435	0.86037	0.95319	-0.069164	0.27302	0.70112	1.1268	0.17222	0.35135	0.80005	0.88206	-0.18104	0.16129	0.72436	1.2112	0.27642	0.59888	0.73982	1.0394	0.055743	0.073272	0.2321	0.75012	-0.41481
259.6496_5.53	#N/A	0.081976	0.24221	0.74262	-0.4293	0.14132	0.43144	0.7595	-0.39688	0.50038	0.63843	1.0649	0.090728	0.033234	0.20813	0.7077	-0.49878	0.031666	0.11808	0.71124	-0.4916	0.075469	0.53765	0.77971	-0.35899	0.82092	0.91308	1.0125	0.017897	0.0099652	0.21891	0.62419	-0.67995	0.086268	0.44652	1.3023	0.38102	0.018398	0.38854	0.65929	-0.60102	0.90106	0.94698	0.99231	-0.011131	0.51611	0.6678	0.84006	-0.25144
260.6332_5.09	#N/A	0.0013234	0.010448	0.51478	-0.95798	0.28349	0.5613	1.2266	0.29466	0.016321	0.088434	0.60071	-0.73527	0.53144	0.679	0.86684	-0.20616	0.0003153	0.0034684	0.43425	-1.2034	0.95562	0.98566	0.99517	-0.0069815	0.00097759	0.015448	0.51069	-0.96949	0.30543	0.73327	0.85828	-0.22047	0.49637	0.89475	0.8894	-0.1691	0.21471	0.78752	0.8045	-0.31383	0.00376	0.032772	0.50879	-0.97485	0.18123	0.35792	1.1799	0.23868
260.8333_0.34	#N/A	0.26097	0.5349	1.0681	0.095041	0.20617	0.50314	0.92473	-0.11289	0.20205	0.36252	1.1066	0.14615	0.24377	0.42035	0.9002	-0.15169	0.88572	0.9626	1.0106	0.015224	0.88414	0.9649	0.9963	-0.0053447	0.35089	0.63223	1.1015	0.13945	0.17795	0.59754	0.87283	-0.19623	0.52789	0.90074	0.96475	-0.051768	0.59273	0.94605	1.0494	0.069589	0.88382	0.93715	0.99564	-0.0063049	0.01905	0.15982	0.77153	-0.37421
260.8726_0.6	#N/A	0.0050498	0.031806	1.8393	0.87919	0.26068	0.50367	1.2399	0.31026	0.033835	0.16996	1.6382	0.71209	0.23502	0.5241	1.3335	0.41523	0.023669	0.11695	1.6601	0.73123	0.56603	0.95531	1.1411	0.19038	0.93876	0.97222	1.0813	0.11275	0.58368	0.94842	1.197	0.25942	0.50032	0.915	0.8918	-0.1652	0.93583	0.99772	1.0666	0.093016	0.25011	0.58285	1.6919	0.75864	0.39242	0.6416	1.1678	0.22375
261.0609_3.64	#N/A	0.32325	0.65842	0.88957	-0.16881	0.17136	0.42314	0.78364	-0.35174	0.95446	0.98412	0.99959	-0.00058441	0.035711	0.33813	0.6826	-0.55089	0.22568	0.51468	0.87921	-0.18573	0.018985	0.3271	0.69865	-0.51736	0.34114	0.68162	0.89963	-0.1526	0.027122	0.35879	0.71218	-0.48968	0.30865	0.83177	0.88726	-0.17257	0.087911	0.99772	0.74184	-0.43082	0.092815	0.35041	0.80428	-0.31423	0.39336	0.6416	0.87666	-0.18991
261.1106_3.64	#N/A	0.36276	0.64097	0.9271	-0.10921	0.25544	0.53341	1.0871	0.12044	0.085242	0.21808	1.1575	0.21099	0.67541	0.793	0.96942	-0.044801	0.67703	0.86327	1.0485	0.068331	0.98516	0.99204	0.98995	-0.014567	0.88767	0.94271	1.0048	0.0069716	0.14258	0.55054	1.1385	0.18712	0.33372	0.7938	1.2888	0.36608	0.62346	0.94605	0.8519	-0.23125	0.67891	0.80758	1.0563	0.079043	0.25047	0.43246	0.81705	-0.2915
279.2319_6.14	C06426, (6Z,9Z,12Z)-Octadecatrienoic acid	0.00042866	0.0042054	3.2134	1.6841	0.014444	0.18475	0.63064	-0.6651	0.046206	0.16379	2.1511	1.105	0.074671	0.25624	0.47118	-1.0856	0.15782	0.3829	1.2248	0.29252	0.079632	0.53765	0.7249	-0.46415	0.61671	0.80729	0.94928	-0.075101	0.59724	0.92433	0.85203	-0.23102	0.58592	0.92089	0.97152	-0.041681	0.54805	0.94605	0.91309	-0.13117	0.90808	0.95188	0.82047	-0.28548	0.39047	0.57019	1.2717	0.34676
262.2506_7.47	#N/A	0.024075	0.09163	0.73334	-0.44744	0.23602	0.51425	0.81723	-0.29119	0.22597	0.38689	0.87371	-0.19477	0.039758	0.21648	0.72633	-0.4613	0.0026325	0.017735	0.66095	-0.59739	0.22666	0.66387	0.83056	-0.26785	0.0037559	0.034819	0.71184	-0.49037	0.152	0.56256	0.85424	-0.22729	0.16247	0.61742	0.83682	-0.25701	0.36903	0.90292	0.86114	-0.21568	0.23343	0.4198	0.8607	-0.21643	0.11856	0.29214	0.75968	-0.39654
262.2536_8.6	#N/A	0.20801	0.46918	1.2507	0.32268	0.084303	0.35523	0.70053	-0.51347	0.17779	0.3377	1.3614	0.4451	0.091119	0.26568	0.64519	-0.63221	0.19769	0.44741	1.2108	0.27591	0.35411	0.74658	0.88985	-0.16837	0.1463	0.3901	1.3598	0.44334	0.12655	0.52301	0.69795	-0.5188	0.46463	0.88171	1.2411	0.31161	0.19843	0.76544	0.71903	-0.47587	0.052599	0.16766	1.4614	0.54732	0.10577	0.27762	0.59665	-0.74504
262.2537_8.06	#N/A	0.50253	0.7602	0.94548	-0.080885	0.062155	0.30803	0.78325	-0.35245	0.49547	0.63376	1.0553	0.077651	0.033079	0.20813	0.71674	-0.48048	0.30305	0.5833	0.91757	-0.1241	0.27984	0.69831	0.88724	-0.17261	0.71091	0.85878	1.0253	0.036063	0.11	0.48887	0.83047	-0.26801	0.46046	0.87619	1.076	0.10572	0.51351	0.94605	0.93955	-0.089959	0.00032297	0.0064625	1.6073	0.68466	0.026618	0.16552	0.65858	-0.60256
263.0895_3.64	#N/A	0.39409	0.67439	0.86724	-0.2055	0.097532	0.36649	0.71889	-0.47616	0.47787	0.62067	1.1069	0.14656	0.013387	0.17948	0.56897	-0.81357	0.33305	0.60968	0.84822	-0.23749	0.048768	0.51752	0.65481	-0.61085	0.68716	0.84525	0.93285	-0.10028	0.041136	0.37519	0.63934	-0.64534	0.6773	0.93493	0.93189	-0.10177	0.022837	0.41899	0.58835	-0.76526	0.30304	0.48488	0.81705	-0.2915	0.36801	0.55157	0.8313	-0.26655
331.2272_3.04	CE5888, 2beta-hydroxyprogesterone	0.00045907	0.004418	1.9062	0.93067	0.56635	0.77025	0.97121	-0.042145	3.4655e-06	0.00021224	3.0724	1.6193	0.28171	0.45772	0.85933	-0.21872	7.0835e-06	0.00042105	3.119	1.6411	0.2362	0.67161	0.81791	-0.28999	3.4289e-05	0.0021139	2.7769	1.4735	0.21924	0.64622	0.8002	-0.32156	0.017657	0.18419	1.5947	0.67332	0.068757	0.60947	0.69902	-0.5166	8.4099e-05	0.0026557	4.6814	2.2269	0.17519	0.34989	0.60815	-0.71751
263.2011_4.69	#N/A	0.0078047	0.037887	0.40161	-1.3161	0.54019	0.75136	0.96671	-0.048842	0.030013	0.13044	0.48009	-1.0586	0.42334	0.58721	0.77308	-0.37131	0.041229	0.14491	0.46193	-1.1143	0.99654	0.99765	0.76272	-0.39077	0.039847	0.16435	0.4985	-1.0043	0.060018	0.41238	0.48707	-1.0378	0.091153	0.45712	0.58008	-0.78567	0.31338	0.88793	0.61492	-0.70153	0.094087	0.23475	0.48864	-1.0331	0.24325	0.4238	0.35003	-1.5145
280.2356_6.14	C06426, (6Z,9Z,12Z)-Octadecatrienoic acid	0.00054772	0.0051247	3.2001	1.6781	0.015851	0.18734	0.61881	-0.69244	0.060049	0.18786	2.1044	1.0734	0.086776	0.26563	0.4604	-1.119	0.19634	0.44584	1.1675	0.22344	0.13255	0.57315	0.76661	-0.38343	0.64179	0.82091	0.93217	-0.10133	0.46594	0.86573	0.80717	-0.30906	0.72689	0.9351	0.89483	-0.16031	0.58097	0.94605	0.9479	-0.077187	0.87064	0.93019	0.77587	-0.36612	0.33464	0.51892	1.3189	0.39935
284.2663_7.57	C01530, Octadecanoic acid	0.00055513	0.0060081	2.1926	1.1327	0.0099996	0.2179	0.68004	-0.5563	0.020165	0.13384	1.9134	0.93617	0.045926	0.34876	0.5724	-0.80491	0.014412	0.080998	1.4918	0.57706	0.0017249	0.18701	0.66387	-0.59102	0.37857	0.70048	1.145	0.19531	0.12407	0.51739	0.771	-0.37519	0.73195	0.95793	1.0706	0.098431	0.63565	0.99772	0.89235	-0.16432	0.45425	0.77377	1.1136	0.15526	0.97785	0.98634	1.0081	0.01162
263.2564_8.06	#N/A	0.40083	0.68067	0.93579	-0.095746	0.11098	0.39213	0.80642	-0.3104	0.6497	0.74562	1.0543	0.076224	0.034221	0.20895	0.69918	-0.51626	0.31152	0.59035	0.91906	-0.12178	0.39488	0.7578	0.90999	-0.13608	0.93242	0.96724	0.99666	-0.0048298	0.17445	0.59454	0.8494	-0.23549	0.78132	0.95	1.0314	0.044551	0.6494	0.94761	0.96829	-0.04649	0.00025859	0.0055596	1.5994	0.67755	0.025844	0.16552	0.64572	-0.63101
400.3419_4.84	C02990, L-Palmitoylcarnitine	0.00057136	0.0052727	2.2706	1.183	0.0016851	0.10917	0.61159	-0.70936	0.00042138	0.0099024	2.6082	1.3831	0.00079844	0.053788	0.46776	-1.0962	0.10388	0.2876	1.556	0.63784	0.17941	0.62624	0.68708	-0.54145	0.033767	0.14582	1.5643	0.64552	0.24082	0.67597	0.82349	-0.28018	0.29801	0.75893	1.1932	0.25486	0.2681	0.85107	0.82806	-0.27219	0.075093	0.20615	1.6446	0.71776	0.51842	0.66904	0.85957	-0.21832
264.241_6.57	#N/A	2.406e-05	0.00045873	2.303	1.2035	0.016274	0.18794	0.69903	-0.51657	0.083564	0.21684	1.6974	0.76336	0.093629	0.26955	0.57975	-0.78651	0.38789	0.65474	1.1119	0.15306	0.15434	0.59261	0.80628	-0.31064	0.63562	0.81873	0.9236	-0.11466	0.90934	0.98782	0.95613	-0.064717	0.77606	0.95	0.96792	-0.047047	0.75365	0.95813	0.99991	-0.00013503	0.84091	0.91076	1.0285	0.040594	0.54213	0.68552	1.1657	0.22117
264.2692_7.96	#N/A	0.31889	0.60088	0.88345	-0.17878	0.039573	0.26051	0.76395	-0.38845	0.27033	0.42826	0.87101	-0.19923	0.060299	0.24596	0.76379	-0.38875	0.012695	0.05898	0.71328	-0.48746	0.21482	0.66281	1.1521	0.20426	0.021561	0.105	0.74264	-0.42926	0.50753	0.88416	0.93376	-0.098883	0.020442	0.1958	0.72237	-0.4692	0.83163	0.97599	1.0441	0.062301	0.19092	0.37353	0.82061	-0.28523	0.13384	0.30947	0.72537	-0.46321
264.2695_8.53	#N/A	0.23527	0.50369	1.1721	0.22908	0.061796	0.30803	0.77104	-0.37511	0.20872	0.36814	1.2644	0.33847	0.10585	0.28335	0.73244	-0.44921	0.68376	0.86658	0.93935	-0.09026	0.18973	0.63827	1.1966	0.25899	0.78537	0.89545	1.0658	0.091955	0.53305	0.897	0.90147	-0.14965	0.81269	0.95469	1.0016	0.0022734	0.92831	0.98503	1.0035	0.0049788	0.2736	0.45548	1.2764	0.35203	0.14494	0.31839	0.64548	-0.63155
264.883_0.32	#N/A	0.46895	0.73152	1.1038	0.14247	0.31725	0.58876	0.8738	-0.19463	0.048887	0.1686	1.3164	0.39658	0.0089202	0.1582	0.67893	-0.55866	0.91658	0.96866	1.0035	0.0050553	0.047365	0.51752	0.86431	-0.21038	0.18719	0.4524	0.8784	-0.18706	0.8241	0.98713	1.0185	0.026388	0.92028	0.98504	1.0024	0.0035218	0.042423	0.50505	0.85909	-0.21912	0.34287	0.52616	0.89354	-0.1624	0.44891	0.6176	0.8662	-0.20723
264.9255_12.1	#N/A	0.76267	0.90831	0.97545	-0.035867	0.89385	0.94598	0.99632	-0.005315	0.26143	0.42032	1.1032	0.14167	0.26745	0.44522	0.90569	-0.14291	0.2404	0.50768	0.89704	-0.15676	0.98966	0.99458	0.99644	-0.0051466	0.51466	0.74421	1.0869	0.12016	0.63074	0.93669	0.94355	-0.08383	0.54968	0.90983	0.94727	-0.078155	0.4311	0.92607	1.0691	0.09636	0.59986	0.74057	1.0431	0.060853	0.028018	0.16788	0.75614	-0.40327
264.9704_12.29	#N/A	0.19818	0.49689	0.9034	-0.14657	0.22087	0.47201	1.0739	0.10286	0.60442	0.78528	1.0683	0.09528	0.56891	0.77472	0.92842	-0.10715	0.82433	0.92442	1.0271	0.038611	0.47933	0.91342	0.92722	-0.10902	0.74876	0.87828	0.97962	-0.02971	0.92952	0.99489	0.98358	-0.023885	0.19735	0.7324	0.88852	-0.17052	0.36373	0.99772	1.0921	0.12705	0.99865	0.99939	1.0014	0.0019721	0.20273	0.4622	0.84553	-0.24206
349.2365_3.03	CE5888, 2beta-hydroxyprogesterone	0.00059154	0.0054095	1.8182	0.86254	0.45681	0.69205	0.94568	-0.080572	4.8557e-06	0.00025163	2.9794	1.575	0.06433	0.24622	0.76092	-0.39419	1.8848e-05	0.00064678	2.8277	1.4996	0.4039	0.7578	0.8826	-0.18017	6.5554e-05	0.0028801	2.6801	1.4223	0.13288	0.52969	0.7505	-0.41407	0.081183	0.43405	1.4588	0.54476	0.22576	0.79905	0.77042	-0.37628	0.0001243	0.0033053	3.8467	1.9436	0.10992	0.28291	0.59375	-0.75207
265.1473_5.86	#N/A	0.39576	0.71569	0.79101	-0.33823	0.046752	0.3009	1.785	0.8359	0.10311	0.28592	2.1157	1.0811	0.1929	0.50503	0.50662	-0.98102	0.8824	0.94444	1.0191	0.027247	0.84862	0.97871	0.92653	-0.11009	0.40024	0.71605	0.78884	-0.3422	0.13275	0.54086	3.178	1.6681	0.7641	0.95793	1.1183	0.1613	0.99684	0.99874	0.93256	-0.10074	0.95403	0.97823	0.90966	-0.1366	0.30407	0.56832	0.83934	-0.25267
217.0287_0.34	C00124, D-Galactose	0.00069475	0.0066991	0.62589	-0.67601	0.028047	0.27219	1.3965	0.48179	0.50357	0.7085	0.92665	-0.1099	0.43633	0.66335	1.0901	0.12446	0.32173	0.61368	0.89594	-0.15852	0.14694	0.65456	0.87612	-0.1908	0.0067527	0.060145	0.73281	-0.4485	0.6222	0.96119	1.0596	0.083478	0.087933	0.5163	0.82202	-0.28275	0.43627	0.99772	0.92406	-0.11394	0.032393	0.19177	1.4652	0.55111	0.66313	0.82255	1.0665	0.092888
510.3955_6.2	C04317, 1-Organyl-2-lyso-sn-glycero-3-phosphocholine	0.00072001	0.0063543	0.66436	-0.58997	0.021349	0.20546	0.74591	-0.42293	0.22209	0.38395	0.87241	-0.19692	0.0020623	0.088677	0.54666	-0.87129	5.0184e-05	0.0011658	0.55245	-0.85609	0.029807	0.51752	0.72883	-0.45635	0.025536	0.11891	0.74151	-0.43146	0.0040285	0.17508	0.59157	-0.75737	0.039487	0.28299	1.2894	0.36666	0.01011	0.37362	0.68511	-0.5456	0.25577	0.43806	0.85244	-0.23033	0.64826	0.7595	1.0622	0.087099
265.2727_8.52	#N/A	0.27859	0.55469	1.1689	0.22511	0.089959	0.35523	0.77852	-0.36119	0.27105	0.42897	1.2507	0.32274	0.14594	0.31784	0.73743	-0.43942	0.78632	0.91594	0.94636	-0.079536	0.19231	0.63864	1.2018	0.26521	0.65988	0.8304	1.0843	0.11679	0.45485	0.86242	0.88039	-0.18378	0.91016	0.98103	1.0188	0.026935	0.90398	0.98503	0.99693	-0.0044393	0.24339	0.42772	1.2887	0.36586	0.13337	0.30947	0.6396	-0.64476
265.9381_2.7	#N/A	8.0557e-05	0.0018406	1.2253	0.29316	0.24781	0.49579	0.95803	-0.061852	0.013833	0.10459	1.1353	0.18304	0.70204	0.85366	1.0224	0.031946	0.032254	0.14675	1.1323	0.17923	0.6356	0.96842	1.0227	0.032415	0.54738	0.78596	1.0296	0.042098	0.17476	0.61636	1.0656	0.091713	0.40877	0.88333	1.0483	0.068069	0.37067	0.99772	1.0463	0.06525	0.054585	0.26196	1.1141	0.15589	0.97438	0.98634	1.0013	0.0018625
266.15_5.87	#N/A	0.36754	0.70361	0.77147	-0.37432	0.016185	0.23368	2.0068	1.0049	0.070365	0.24168	2.2254	1.1541	0.26989	0.54728	0.54903	-0.86504	0.74066	0.88802	1.0658	0.091965	0.77616	0.96947	0.89274	-0.16369	0.54192	0.78557	0.8192	-0.28772	0.11363	0.50392	3.4756	1.7972	0.5434	0.93121	1.2009	0.26417	0.7954	0.99772	0.87533	-0.19211	0.62053	0.86724	1.0101	0.01447	0.11361	0.36515	0.79028	-0.33956
266.1717_3.54	#N/A	0.8691	0.95511	0.99206	-0.011496	0.95109	0.97919	1.0042	0.0060735	0.16579	0.32337	1.1517	0.20375	0.016172	0.18381	0.76939	-0.3782	0.38433	0.65256	0.92791	-0.10795	0.50482	0.80585	0.92453	-0.1132	0.94707	0.97587	0.9983	-0.0024557	0.15226	0.56256	0.85418	-0.22739	0.85474	0.96632	0.98428	-0.022856	0.027945	0.43047	0.80454	-0.31377	0.78052	0.87982	1.0226	0.032224	0.30619	0.4923	0.88259	-0.18019
266.2548_6.7	#N/A	0.47601	0.73525	1.2307	0.29948	0.78045	0.89129	0.91588	-0.12677	0.22449	0.38689	0.52716	-0.92367	0.78248	0.868	0.96452	-0.052112	0.0079692	0.04256	0.22659	-2.1418	0.056675	0.51752	2.0306	1.0219	0.020587	0.10173	0.27816	-1.846	0.0048783	0.17508	3.5192	1.8153	0.35976	0.80005	0.51063	-0.96964	0.95417	0.98942	1.1236	0.16808	0.40649	0.58338	0.50227	-0.99346	0.43294	0.60762	1.4816	0.56715
266.2568_7.06	#N/A	3.1858e-06	0.00018396	2.6782	1.4212	0.010047	0.18211	0.65176	-0.6176	0.084517	0.21731	1.9372	0.954	0.085359	0.26563	0.49777	-1.0065	0.2676	0.53974	1.1595	0.21345	0.051699	0.51752	0.7309	-0.45225	0.51803	0.74552	0.91543	-0.12747	0.77341	0.97841	0.91892	-0.12198	0.70409	0.93493	0.97851	-0.031342	0.61033	0.94605	0.91369	-0.13023	0.82944	0.90652	1.0615	0.086079	0.44356	0.61444	1.2104	0.27545
266.2769_8.52	#N/A	0.42392	0.70167	1.1329	0.18006	0.17552	0.47615	0.81103	-0.30216	0.31921	0.4714	1.2361	0.30574	0.077068	0.26001	0.68584	-0.54406	0.96632	0.98861	0.99798	-0.0029123	0.47815	0.79507	1.0906	0.12509	0.83999	0.91851	1.063	0.088151	0.35766	0.77891	0.82814	-0.27206	0.80274	0.95412	0.9998	-0.0002828	0.84041	0.97599	0.95334	-0.068939	0.20199	0.38511	1.322	0.40275	0.14784	0.32302	0.65225	-0.6165
266.6502_4.98	#N/A	0.03858	0.13536	0.6855	-0.54477	0.45824	0.69267	0.83118	-0.26677	0.33088	0.48057	0.87651	-0.19015	0.3478	0.51721	0.80072	-0.32063	0.001425	0.010627	0.55234	-0.85638	0.56285	0.82662	0.92282	-0.11588	0.010679	0.065009	0.64864	-0.62451	0.086055	0.44635	0.72853	-0.45694	0.82103	0.95643	0.98814	-0.017218	0.47991	0.94605	0.85561	-0.22497	0.006824	0.046751	0.58213	-0.78059	0.65745	0.76667	1.0674	0.094062
266.8035_0.35	#N/A	0.48924	0.78841	0.96942	-0.044804	0.50185	0.68588	0.97186	-0.041181	0.27831	0.51481	1.0728	0.10143	0.032175	0.33813	0.86529	-0.20875	0.75003	0.89152	0.98542	-0.021194	0.22092	0.70954	0.92416	-0.11379	0.77428	0.88414	0.98727	-0.018484	0.9033	0.99489	1.0013	0.0018675	0.96835	0.99696	1.0118	0.016887	0.96816	0.99772	0.98905	-0.01589	0.18587	0.49585	0.9044	-0.14497	0.19272	0.44614	0.86306	-0.21246
266.933_2.69	#N/A	0.21026	0.51521	1.0982	0.13512	0.87335	0.92801	0.99088	-0.013212	0.11605	0.3042	1.1433	0.19322	0.95403	0.98706	1.0078	0.011197	0.6218	0.81502	1.0458	0.064598	0.97467	0.98979	0.99344	-0.0094933	0.77478	0.88414	0.96717	-0.048155	0.27427	0.72574	1.118	0.16087	0.87085	0.98902	1.0227	0.03236	0.099371	0.99772	1.1475	0.19849	0.51495	0.80778	1.0448	0.063171	0.67825	0.82792	1.0458	0.064628
266.9753_0.34	#N/A	0.00047102	0.0045115	1.3154	0.39548	0.093012	0.36104	0.89561	-0.15906	0.00092221	0.016791	1.5745	0.6549	0.070293	0.25153	0.7813	-0.35604	0.19402	0.44257	1.1015	0.13942	0.69077	0.89584	1.0214	0.030512	0.97925	0.98904	1.0036	0.0052511	0.91426	0.98782	0.98407	-0.023169	0.72238	0.93493	1.0261	0.03722	0.62153	0.94605	0.96475	-0.051768	0.1854	0.36626	0.88043	-0.18372	0.053324	0.2033	0.81042	-0.30326
267.1453_5.87	#N/A	0.3204	0.65579	0.80671	-0.30988	0.069632	0.32812	1.6583	0.72966	0.10062	0.2835	2.098	1.069	0.28134	0.55165	0.54775	-0.86841	0.8018	0.91227	0.98599	-0.020353	0.68445	0.96842	0.97375	-0.038375	0.43244	0.72754	0.83364	-0.2625	0.15616	0.58978	3.2967	1.721	0.97724	0.99696	1.061	0.085373	0.72654	0.99772	1.0202	0.028834	0.58982	0.85534	0.84756	-0.23861	0.55433	0.76658	0.91588	-0.12677
267.2597_7.05	#N/A	4.3723e-06	0.00020039	2.7147	1.4408	0.0093908	0.18211	0.62519	-0.67763	0.13429	0.2881	1.9402	0.95617	0.11427	0.28872	0.48062	-1.057	0.53314	0.78046	1.113	0.1545	0.11113	0.54379	0.74133	-0.43181	0.24292	0.52709	0.8312	-0.26674	0.56406	0.91124	0.87513	-0.19243	0.60867	0.92422	0.95571	-0.06536	0.74153	0.95503	0.92339	-0.11499	0.90514	0.94978	1.0379	0.05362	0.35826	0.54276	1.2797	0.35576
607.2545_7.09	C00486, Bilirubin	0.00072491	0.0063698	2.6723	1.4181	0.74241	0.86879	0.89205	-0.16481	0.00034391	0.0087154	3.3373	1.7387	0.086766	0.26563	0.57897	-0.78843	0.00014233	0.0022298	2.4079	1.2678	0.028223	0.51752	0.6455	-0.6315	0.40421	0.67353	1.1224	0.16658	0.10669	0.48358	1.3267	0.4078	0.15793	0.60924	1.2888	0.36606	0.024048	0.42023	0.64543	-0.63168	0.081731	0.21705	1.3728	0.45713	0.78694	0.86447	1.0727	0.1012
267.6483_5.36	#N/A	0.0163	0.066416	0.87019	-0.2006	0.76104	0.87739	1.034	0.048219	0.2733	0.431	1.0556	0.078055	0.069637	0.25087	0.84403	-0.24463	0.008585	0.044949	0.83568	-0.25897	0.64477	0.87279	0.96514	-0.051188	0.83648	0.91851	0.99055	-0.013703	0.088065	0.44802	0.85307	-0.22926	0.62281	0.92436	1.0232	0.033145	0.57795	0.94605	0.9765	-0.034315	0.021702	0.097465	1.131	0.17764	0.018744	0.15982	0.85453	-0.22679
268.01_0.32	#N/A	0.73212	0.89674	1.0183	0.026172	0.29094	0.56646	1.0761	0.10587	0.00067618	0.013277	1.3276	0.40878	0.16555	0.33693	0.91265	-0.13187	0.047853	0.16119	1.1975	0.26007	0.34183	0.74105	1.1211	0.16491	0.012817	0.073796	1.1784	0.23679	0.77365	0.97841	1.0527	0.074161	0.21451	0.67977	1.1336	0.18094	0.58416	0.94605	1.0388	0.054972	0.0059546	0.042674	1.3576	0.44104	0.71052	0.80581	0.98657	-0.019513
268.15_5.36	#N/A	0.075846	0.22829	0.90509	-0.14387	0.62112	0.79712	0.97229	-0.040541	0.22845	0.38962	1.0563	0.078955	0.039785	0.21648	0.81421	-0.29653	0.004016	0.024621	0.81935	-0.28745	0.39859	0.7578	0.93814	-0.092132	0.42099	0.68659	0.95581	-0.065211	0.11328	0.49052	0.85454	-0.22678	0.71636	0.93493	0.98084	-0.02791	0.82164	0.97599	1.009	0.012982	0.08882	0.2278	1.117	0.15966	0.055962	0.20752	0.83197	-0.26539
268.186_3.87	#N/A	0.89841	0.96476	0.97932	-0.030141	0.72099	0.85662	1.0228	0.032549	0.23046	0.39156	1.084	0.11633	0.21735	0.38976	0.9356	-0.096038	0.53852	0.78265	1.0505	0.071093	0.41659	0.76593	1.0715	0.099568	0.74966	0.87486	0.96672	-0.048829	0.31781	0.74083	1.1001	0.13761	0.41532	0.84871	0.92215	-0.11692	0.56724	0.94605	1.0515	0.072516	0.10876	0.25833	1.1767	0.23477	0.16862	0.34095	0.82418	-0.27897
268.272_7.6	#N/A	0.00011736	0.0014463	2.7356	1.4519	0.00072072	0.072829	0.58665	-0.76942	0.0091442	0.062941	2.3849	1.2539	0.0074927	0.15754	0.40895	-1.29	0.032158	0.1186	1.4915	0.57672	0.0092414	0.5026	0.64997	-0.62155	0.34667	0.63118	1.1282	0.17398	0.07632	0.43002	0.76877	-0.37937	0.57924	0.91758	1.0473	0.066727	0.30252	0.87744	0.83906	-0.25315	0.81096	0.8968	1.0351	0.049822	0.64449	0.75834	1.0653	0.091231
268.6529_5.36	#N/A	0.038397	0.13496	0.87615	-0.19075	0.74544	0.86957	0.9887	-0.01639	0.38124	0.5321	1.0599	0.083879	0.10982	0.2866	0.84982	-0.23478	0.030492	0.11433	0.8346	-0.26085	0.71463	0.90549	0.97002	-0.043906	0.42819	0.69175	0.94824	-0.076683	0.3967	0.81476	0.91715	-0.12477	0.29507	0.75677	0.92665	-0.10991	0.65078	0.94894	1.0385	0.05457	0.054093	0.17033	1.152	0.20414	0.1999	0.37899	0.89255	-0.164
268.8007_0.35	#N/A	0.75269	0.91633	0.98248	-0.025494	0.49577	0.68201	0.97173	-0.041373	0.26443	0.49732	1.0828	0.11479	0.041433	0.34876	0.85834	-0.22038	0.61574	0.8123	0.97303	-0.039448	0.20297	0.67937	0.93362	-0.099098	0.8362	0.91336	0.98931	-0.015512	0.92877	0.99489	1.0001	0.00013132	0.91841	0.99673	1.0119	0.017077	0.94403	0.99772	0.99878	-0.0017676	0.21322	0.52853	0.906	-0.14241	0.32117	0.58604	0.89786	-0.15543
268.9875_12.3	#N/A	0.73608	0.91265	0.97798	-0.032126	0.6177	0.76467	1.0253	0.035996	0.18522	0.40054	1.084	0.1164	0.26238	0.54099	0.94072	-0.088157	0.77391	0.8968	1.0243	0.034646	0.80236	0.97411	0.97955	-0.029807	0.78452	0.88754	1.0158	0.02257	0.76212	0.99489	1.0137	0.019635	0.57242	0.93121	0.96274	-0.054777	0.60793	0.99772	1.0345	0.048975	0.14317	0.42818	1.0976	0.13436	0.024198	0.28258	0.79182	-0.33676
550.3869_6.12	C04598, 2-Acetyl-1-alkyl-sn-glycero-3-phosphocholine	0.00086797	0.0074016	0.36743	-1.4445	0.14475	0.43627	0.80264	-0.31718	0.0087839	0.061426	0.46016	-1.1198	0.067696	0.24785	0.67095	-0.57572	5.0014e-05	0.0011658	0.2546	-1.9737	0.29781	0.71068	0.85627	-0.22387	0.00058805	0.011318	0.35779	-1.4828	0.020395	0.30761	0.639	-0.64611	0.14228	0.58105	0.65067	-0.62	0.0354	0.47075	0.6689	-0.58013	0.013806	0.074209	0.4201	-1.2512	0.82879	0.88953	1.0167	0.023887
269.2476_6.73	#N/A	0.0001668	0.0019222	3.3045	1.7245	0.011302	0.18211	0.6272	-0.673	0.036198	0.14344	2.4124	1.2705	0.084192	0.26563	0.42437	-1.2366	0.24929	0.51674	1.1031	0.14159	0.22881	0.66409	0.78585	-0.34768	0.62926	0.81521	0.90314	-0.14698	0.30221	0.73206	0.80338	-0.31584	0.61595	0.92436	0.91963	-0.12087	0.9166	0.98503	1.1038	0.14252	0.50537	0.66538	1.1088	0.14901	0.56433	0.70185	1.2106	0.27577
269.645_5.36	#N/A	0.0066888	0.033766	0.77715	-0.36373	0.38153	0.63545	1.0918	0.12675	0.98599	0.99155	1.0021	0.0030976	0.39369	0.56111	0.91328	-0.13087	0.005823	0.032872	0.78913	-0.34166	0.50741	0.80605	0.94974	-0.074393	0.049365	0.19186	0.85591	-0.22447	0.51088	0.88462	0.9536	-0.068542	0.80862	0.95412	1.0089	0.012852	0.64793	0.94761	0.97818	-0.031831	0.50317	0.66464	1.0431	0.060841	0.22607	0.40649	0.94176	-0.086565
269.9966_0.31	#N/A	0.75025	0.90368	0.95626	-0.06452	0.047607	0.27711	1.2911	0.36862	0.089741	0.2253	1.2667	0.34112	0.34641	0.51631	1.1142	0.15599	0.029636	0.11154	1.3469	0.42965	0.84257	0.95463	0.96851	-0.046159	0.7592	0.87952	0.99683	-0.0045834	0.33279	0.75739	1.1276	0.17319	0.11242	0.50942	0.81826	-0.28936	0.30088	0.87744	1.144	0.19407	0.019975	0.09196	1.6152	0.69168	0.42415	0.6007	0.82638	-0.27512
270.2344_6.43	#N/A	0.044615	0.15205	0.81532	-0.29457	0.031825	0.234	0.74716	-0.42051	0.21559	0.37528	0.88282	-0.17981	0.028463	0.20114	0.68888	-0.53768	3.3016e-05	0.00090475	0.58083	-0.78381	0.076922	0.53765	0.79067	-0.33885	3.6903e-06	0.00060534	0.54756	-0.86892	0.039404	0.37519	0.8338	-0.26223	0.092841	0.45902	0.82516	-0.27725	0.0098008	0.37362	0.67481	-0.56745	0.97138	0.98652	1.0093	0.013374	0.16521	0.33784	0.77699	-0.36402
270.6428_5.16	#N/A	0.0073318	0.036229	0.64141	-0.64068	0.68251	0.83345	0.95308	-0.069326	0.045843	0.16354	0.71015	-0.4938	0.3575	0.52664	0.85427	-0.22723	0.0061686	0.034249	0.58946	-0.76253	0.94333	0.98349	0.97754	-0.032775	0.023709	0.11222	0.70668	-0.50086	0.80808	0.98713	0.98208	-0.026088	0.11486	0.51356	0.79441	-0.33204	0.16375	0.72576	1.099	0.13621	0.93492	0.96648	0.98098	-0.027711	0.23014	0.411	0.7864	-0.34666
270.7976_0.35	#N/A	0.53455	0.82146	0.9678	-0.047224	0.81826	0.89489	0.99135	-0.012536	0.44611	0.66599	1.0504	0.070921	0.12397	0.45241	0.90848	-0.13847	0.69334	0.86339	0.97815	-0.031874	0.16022	0.65523	0.91081	-0.13477	0.95749	0.98241	0.99801	-0.0028722	0.84792	0.99489	1.0067	0.0097054	0.74665	0.95793	1.0336	0.047711	0.7921	0.99772	0.97146	-0.041772	0.18876	0.49721	0.90015	-0.15176	0.16601	0.4194	0.86601	-0.20754
270.9785_12.08	#N/A	0.45727	0.72214	0.91213	-0.13269	0.12285	0.40891	1.162	0.21661	0.063744	0.19199	1.4072	0.49284	0.10235	0.28064	0.73389	-0.44636	0.1975	0.44741	1.3709	0.45517	0.22238	0.66378	0.72807	-0.45784	0.51829	0.74552	1.1331	0.18029	0.64321	0.94282	0.91023	-0.1357	0.67632	0.93493	0.95833	-0.061406	0.41908	0.92384	1.0829	0.11488	0.48967	0.65408	1.0603	0.084486	0.0045826	0.15524	0.70503	-0.50424
271.2005_3.88	#N/A	0.0018133	0.013278	1.9938	0.99549	0.055674	0.29302	0.66496	-0.58866	0.0029252	0.033212	2.8566	1.5143	0.03997	0.21648	0.46511	-1.1044	0.70751	0.87525	1.1745	0.23199	0.080316	0.53765	0.59726	-0.74358	0.019088	0.09645	0.63244	-0.66099	0.3116	0.73604	0.8328	-0.26396	0.014201	0.16799	0.64749	-0.62707	0.012063	0.37362	0.58248	-0.77972	0.71175	0.83373	1.0629	0.087955	0.13049	0.30558	0.67274	-0.57188
381.2597_4.81	C06124, Sphingosine 1-phosphate	0.00099744	0.0082616	0.67047	-0.57676	0.57103	0.77267	0.95492	-0.066553	0.96018	0.97759	1.0683	0.095286	0.23456	0.41257	0.75128	-0.41258	0.16474	0.39354	0.86658	-0.20659	0.60787	0.84932	0.9343	-0.098035	0.97587	0.9877	1.0186	0.026648	0.098309	0.46795	0.79189	-0.33662	0.37988	0.81537	0.93143	-0.10249	0.013157	0.37362	0.76829	-0.38028	0.38172	0.56559	0.9147	-0.12863	0.97358	0.98478	0.93546	-0.096253
271.2271_6.14	#N/A	0.51083	0.80371	1.0549	0.077167	0.041776	0.29295	0.76815	-0.38054	0.37514	0.60644	1.1901	0.25105	0.027114	0.31135	0.64773	-0.62653	0.92113	0.96117	#N/A	#N/A	0.0020419	0.18701	0.668	-0.58209	0.74392	0.87828	0.95308	-0.069338	0.1425	0.57266	0.82989	-0.26902	0.99118	0.99696	1.0019	0.0027842	0.0015291	0.71494	0.59524	-0.74846	0.025482	0.1655	0.69476	-0.52542	0.26862	0.53282	0.85511	-0.22581
271.6594_5.16	#N/A	0.018346	0.073673	0.5945	-0.75025	0.74758	0.87024	0.94246	-0.085498	0.003429	0.035721	0.52307	-0.93491	0.23338	0.41158	0.86798	-0.20427	0.0013078	0.0098992	0.44456	-1.1695	0.91124	0.97234	0.94401	-0.083133	0.020848	0.10252	0.61853	-0.69309	0.52708	0.89446	0.95012	-0.073819	0.34444	0.80005	0.8013	-0.31959	0.057046	0.57359	0.88594	-0.17472	0.21573	0.40184	0.71847	-0.477	0.68885	0.78921	0.90695	-0.1409
271.9644_0.34	#N/A	0.6008	0.82447	0.95558	-0.065558	0.58031	0.77705	0.91994	-0.12039	0.093693	0.2298	1.2542	0.32673	0.19599	0.36885	0.82237	-0.28214	0.078738	0.23265	0.81548	-0.29429	0.54398	0.81965	0.92092	-0.11886	0.70469	0.85577	0.96518	-0.051134	0.28751	0.7218	0.9004	-0.15136	0.034013	0.25623	0.8024	-0.31761	0.54319	0.94605	1.052	0.073111	0.647	0.78018	1.0963	0.1326	0.2423	0.42251	0.78907	-0.34177
272.2297_6.15	#N/A	0.52464	0.81558	1.0551	0.077396	0.22214	0.47201	0.88192	-0.18128	0.33963	0.58135	1.1886	0.24928	0.018447	0.26199	0.64662	-0.62901	0.81077	0.91659	1.0595	0.083428	0.016863	0.3271	0.63978	-0.64436	0.89726	0.94397	0.97645	-0.034382	0.21231	0.65851	0.86017	-0.2173	0.79101	0.96533	1.0529	0.074391	0.034205	0.87682	0.69203	-0.5311	0.061325	0.28023	0.73773	-0.43883	0.25802	0.5222	0.85374	-0.22813
272.2345_3.91	#N/A	0.080408	0.23916	1.2486	0.32033	0.052441	0.28576	0.75789	-0.39993	0.038742	0.14857	1.6239	0.69949	0.023881	0.19496	0.57371	-0.8016	0.53929	0.78265	0.94054	-0.088432	0.54517	0.81965	0.94444	-0.082463	0.069742	0.24344	0.8095	-0.30489	0.77265	0.97841	1.0152	0.02174	0.034231	0.25623	0.78645	-0.34657	0.87693	0.98111	1.012	0.017177	0.81713	0.89995	0.96597	-0.049949	0.13486	0.31013	0.78535	-0.34859
272.6686_5.52	#N/A	0.0099922	0.046	0.5856	-0.77202	0.42797	0.67349	0.91424	-0.12935	0.010892	0.06966	0.58027	-0.7852	0.10713	0.28404	0.76039	-0.39518	0.00035734	0.003781	0.44769	-1.1594	0.18672	0.63545	0.85028	-0.23399	0.0056333	0.044505	0.57017	-0.81053	0.11853	0.50221	0.82383	-0.27957	0.27342	0.73336	0.79095	-0.33834	0.072975	0.62864	0.84648	-0.24045	0.084046	0.22059	0.64701	-0.62813	0.83489	0.89258	0.95503	-0.066384
272.669_6	#N/A	0.0014869	0.011603	0.79447	-0.33194	0.5373	0.74929	0.96782	-0.047192	0.046055	0.16358	0.83779	-0.25534	0.11057	0.28668	0.83595	-0.25851	7.6059e-06	0.00043919	0.64591	-0.63059	0.44718	0.78044	1.117	0.15965	0.0010595	0.015459	0.73903	-0.43629	0.36328	0.7844	0.90714	-0.14061	0.71607	0.93493	0.97598	-0.035077	0.37521	0.90596	0.93809	-0.092196	0.58175	0.72352	1.0474	0.066752	0.043991	0.18553	0.74323	-0.42811
272.7952_0.35	#N/A	0.75655	0.91633	0.98799	-0.017435	0.42928	0.63622	0.96708	-0.048288	0.48344	0.69597	1.0674	0.094053	0.19786	0.50503	0.89031	-0.16762	0.78257	0.90086	0.98952	-0.015193	0.037071	0.44635	0.86956	-0.20165	0.66872	0.85046	0.98179	-0.026508	0.96905	0.99558	0.99596	-0.005842	0.96799	0.99696	1.007	0.010052	0.88772	0.99772	0.98287	-0.02493	0.19897	0.51179	0.89658	-0.15749	0.58077	0.77757	0.90981	-0.13636
272.8937_0.3	#N/A	0.9155	0.96921	1.0083	0.011946	0.42904	0.67349	0.91016	-0.1358	0.080896	0.21455	0.80077	-0.32054	0.7644	0.85878	0.97186	-0.041186	0.0029121	0.019424	0.65461	-0.6113	0.76545	0.92411	1.037	0.052392	0.0008796	0.014684	0.62677	-0.67399	0.08559	0.44635	1.2347	0.30412	0.0017614	0.059329	0.63874	-0.6467	0.11359	0.67718	1.1372	0.18549	0.010446	0.063053	0.65004	-0.62139	0.6352	0.75426	0.93332	-0.099557
272.9452_12.16	#N/A	0.70406	0.88429	0.93354	-0.099219	0.40707	0.65719	1.0836	0.11584	0.5753	0.68839	1.0473	0.066654	0.43238	0.59444	0.92945	-0.10555	0.83106	0.94411	0.95194	-0.071063	0.99302	0.99647	1.0026	0.0037576	0.3112	0.59956	1.1247	0.16953	0.80085	0.98645	0.97343	-0.038851	0.81176	0.95469	0.94049	-0.088508	0.78453	0.96503	1.0427	0.060309	0.53368	0.68654	1.0624	0.087372	0.023559	0.16293	0.75205	-0.41109
273.2221_3.84	#N/A	0.94652	0.98022	1.0081	0.011572	0.33537	0.60033	1.3903	0.47538	0.40114	0.54963	1.2493	0.32114	0.28484	0.46016	1.3218	0.40253	0.93681	0.97783	1.0431	0.060833	0.11024	0.54309	1.6002	0.67824	0.40753	0.67487	1.273	0.34824	0.18699	0.60726	1.381	0.4657	0.28555	0.74465	1.3087	0.38819	0.72621	0.954	1.1274	0.17302	0.11042	0.26158	1.8682	0.90164	0.6055	0.73453	1.2318	0.30072
273.6658_5.69	#N/A	0.25202	0.52436	0.87571	-0.19148	0.052629	0.28576	0.70692	-0.50038	0.56054	0.67836	1.0591	0.082826	0.017635	0.18577	0.65557	-0.60918	0.00025227	0.0030168	0.60066	-0.73537	0.46014	0.78673	0.925	-0.11247	0.4946	0.73498	0.92688	-0.10955	0.038452	0.37311	0.67273	-0.57191	0.063188	0.37782	1.3473	0.4301	0.12726	0.69292	0.76951	-0.37799	0.50433	0.66513	0.91515	-0.12793	0.84472	0.89764	1.0307	0.043579
273.9217_12.27	#N/A	0.19228	0.44872	0.86129	-0.21543	0.019203	0.197	1.2072	0.27172	0.49637	0.63451	1.0421	0.059506	0.19724	0.37047	0.92801	-0.10778	0.48328	0.74052	0.92274	-0.116	0.31423	0.72676	1.1051	0.14413	0.61628	0.80729	0.94413	-0.082941	0.43817	0.84925	1.0644	0.090033	0.51932	0.89564	0.92822	-0.10746	0.82594	0.97599	0.99259	-0.010729	0.3269	0.51056	1.1036	0.14228	0.011196	0.15524	0.7257	-0.46255
273.9596_0.33	#N/A	0.48406	0.74433	0.93497	-0.097004	0.36917	0.62435	0.87703	-0.1893	0.29269	0.44677	0.88597	-0.17468	0.94976	0.9709	0.97019	-0.043666	0.0024926	0.016934	0.69873	-0.51718	0.58621	0.84023	0.95522	-0.066097	0.0046987	0.040237	0.7502	-0.41466	0.63197	0.93693	1.0547	0.076817	0.00041133	0.026256	0.71863	-0.47669	0.70959	0.95035	1.0544	0.076413	0.185	0.36584	0.84427	-0.24423	0.84371	0.89749	0.94606	-0.080002
274.2738_3.85	#N/A	0.35592	0.63712	0.93978	-0.089604	0.1669	0.46449	1.1027	0.14099	0.073007	0.20612	1.1082	0.14823	0.43513	0.59662	0.95625	-0.064543	0.47714	0.73582	1.0419	0.059278	0.15002	0.59068	1.0781	0.10849	0.62918	0.81521	1.042	0.059421	0.40183	0.82197	1.0551	0.077401	0.80669	0.95412	0.98652	-0.019578	0.48512	0.94605	1.0572	0.080186	0.085884	0.22253	1.14	0.18905	0.25585	0.43856	0.86737	-0.20528
274.6566_5.67	#N/A	0.0038228	0.023368	0.60082	-0.735	0.99122	0.99619	1.011	0.015794	0.039741	0.15041	0.69855	-0.51756	0.74478	0.8445	0.93025	-0.10431	0.00021888	0.0027822	0.44322	-1.1739	0.91487	0.97467	0.97297	-0.039534	0.00044349	0.0093364	0.55221	-0.85671	0.20665	0.63238	0.82278	-0.28143	0.14721	0.58324	0.80864	-0.30644	0.72006	0.95377	0.93996	-0.08933	0.066806	0.19399	0.72636	-0.46125	0.55963	0.69729	1.0701	0.097694
274.7945_0.35	#N/A	0.96499	0.99035	1.0015	0.002182	0.98431	0.98807	0.98677	-0.019209	0.59198	0.779	1.0561	0.078778	0.96348	0.98706	0.99835	-0.0023793	0.91203	0.95817	1.0017	0.0024372	0.58202	0.9611	0.95218	-0.070696	0.96034	0.98241	0.9885	-0.016685	0.86005	0.99489	1.0165	0.023602	0.3724	0.86568	0.90528	-0.14356	0.23256	0.99772	1.1416	0.1911	0.45772	0.77717	0.90628	-0.14197	0.15887	0.41282	0.86426	-0.21047
274.8806_0.32	#N/A	0.81153	0.9335	1.0217	0.030968	0.62902	0.80093	0.95517	-0.066164	0.42924	0.57527	1.0722	0.10051	0.77323	0.86239	1.0355	0.050328	0.51583	0.76956	0.93783	-0.092609	0.29757	0.71068	0.91127	-0.13405	0.58694	0.78914	0.94724	-0.078204	0.73702	0.971	1.0441	0.062296	0.84911	0.96524	0.98116	-0.027437	0.55495	0.94605	0.94492	-0.081731	0.42657	0.60034	0.9133	-0.13083	0.63757	0.7544	0.87219	-0.19729
275.165_8.24	#N/A	0.88157	0.95943	1.0161	0.023088	0.32915	0.59741	1.0709	0.09888	0.013421	0.079076	1.1748	0.23238	0.32431	0.49577	0.94865	-0.076047	0.21271	0.46755	1.0824	0.11429	0.61426	0.8538	0.97194	-0.041066	0.5199	0.74571	1.0948	0.13066	0.4308	0.84633	1.0541	0.075974	0.44831	0.86951	1.0771	0.10714	0.85031	0.97697	0.98	-0.029141	0.070538	0.19862	1.1565	0.20972	0.031717	0.1724	0.76185	-0.39241
275.1769_3.03	#N/A	0.00024319	0.0025868	1.7886	0.83886	0.93176	0.96944	1.1051	0.14422	7.2651e-06	0.00034146	2.3491	1.2321	0.9441	0.96854	1.0307	0.043688	2.9584e-05	0.00086222	2.4492	1.2923	0.5665	0.82871	0.90199	-0.14882	0.00034737	0.0083575	2.0813	1.0575	0.92205	0.98782	1.0144	0.020598	0.04411	0.30015	1.5045	0.58932	0.52563	0.94605	0.88173	-0.18159	5.6606e-06	0.000715	6.048	2.5965	0.40159	0.5793	0.7525	-0.41023
275.276_3.86	#N/A	0.63758	0.84671	0.9647	-0.051843	0.2987	0.57334	1.1046	0.14349	0.1667	0.32439	1.1039	0.14255	0.43346	0.59552	0.9494	-0.074916	0.28623	0.56382	1.0795	0.1104	0.96041	0.98566	0.99706	-0.0042443	0.63765	0.81958	1.0423	0.059719	0.42139	0.83658	1.0535	0.075209	0.90538	0.98067	0.99039	-0.01393	0.66536	0.94959	1.0593	0.083169	0.065882	0.19325	1.2042	0.26811	0.085298	0.24914	0.78231	-0.35418
[truncated: 2,198 more rows]

## Sheet: Supplementary Table S4
Supplementary Table S4. Metabolomics data of serum collected from total-body irradiated animals comparing pre-irradiation and post-irradiation samples (vehicle-treated animals) to assess the effects of radiation, as well as between samples collected from GT3-treated animals and vehicle-treated animals at post-irradiation time points to assess the effects of GT3.
[truncated: 3,074 more rows]

[truncated: 2 more sheets: Supplementary Table S5, Supplementary Table S6]
